# Supplementary material for: COX7A2L genetic variants determine cardiorespiratory fitness in mice and human
Source: Nat Metab. 2022 Oct 17;4(10):1336–51. doi: 10.1038/s42255-022-00655-0 (PMC9584823; doi:10.1038/s42255-022-00655-0)
Supplement: Supplementary file 2 — Supplementary Table 1. COX7A2L correlated modules. Supplementary Table 2. All significant COX7A2L cis-eQTLs. Supplementary Table 3. Tissue abbreviations. Supplementary Table 4. rs4181 allele frequencies. Supplementary Table 5. Mendelian randomization analysis. Supplementary Table 6. Oligonucleotide sequences. Supplementary Table 7. PhenoScanner analysis. [file 42255_2022_655_MOESM2_ESM.xlsx]

## Sheet: S1_HS_COX7A2Lmodules
Position	Score	ID	Name	Gene present?
1	0.22	R-HSA-69002	DNA Replication Pre-Initiation	No
2	0.2	R-HSA-69304	Regulation of DNA replication	No
3	0.223	R-HSA-69300	Removal of licensing factors from origins	No
4	0.219	R-HSA-68949	Orc1 removal from chromatin	No
5	0.219	R-HSA-69052	Switching of origins to a post-replicative state	No
6	0.284	R-HSA-68827	CDT1 association with the CDC6:ORC:origin complex	No
7	0.221	R-HSA-68867	Assembly of the pre-replicative complex	No
8	0.138	R-HSA-453279	Mitotic G1-G1/S phases	No
9	0.186	R-HSA-69206	G1/S Transition	No
10	0.168	R-HSA-69242	S Phase	No
11	0.204	R-HSA-69239	Synthesis of DNA	No
12	0.183	R-HSA-69306	DNA Replication	No
13	0.175	R-HSA-1236974	ER-Phagosome pathway	No
14	0.135	R-HSA-1236975	Antigen processing-Cross presentation	No
15	0.118	GO:0002474	antigen processing and presentation of peptide antigen via MHC class I	No
16	0.138	GO:0002479	antigen processing and presentation of exogenous peptide antigen via MHC class I, TAP-dependent	No
17	0.13	GO:0042590	antigen processing and presentation of exogenous peptide antigen via MHC class I	No
18	0.101	GO:0043618	regulation of transcription from RNA polymerase II promoter in response to stress	No
19	0.081	GO:0043620	regulation of DNA-templated transcription in response to stress	No
20	0.292	R-HSA-1234176	Oxygen-dependent proline hydroxylation of Hypoxia-inducible Factor Alpha	No
21	0.209	GO:0061418	regulation of transcription from RNA polymerase II promoter in response to hypoxia	No
22	0.239	R-HSA-1234174	Regulation of Hypoxia-inducible Factor (HIF) by oxygen	No
23	0.239	R-HSA-2262749	Cellular response to hypoxia	No
24	0.099	GO:0005838	proteasome regulatory particle	No
25	0.099	GO:0022624	proteasome accessory complex	No
26	0.1	R-HSA-5632684	Hedgehog 'on' state	No
27	0.008	R-HSA-5358351	Signaling by Hedgehog	No
28	0.043	R-HSA-5610787	Hedgehog 'off' state	No
29	0.11	R-HSA-5687128	MAPK6/MAPK4 signaling	No
30	0.169	R-HSA-195253	Degradation of beta-catenin by the destruction complex	No
31	0.235	GO:0031146	SCF-dependent proteasomal ubiquitin-dependent protein catabolic process	No
32	0.251	R-HSA-5607761	Dectin-1 mediated noncanonical NF-kB signaling	No
33	0.261	R-HSA-5676590	NIK-->noncanonical NF-kB signaling	No
34	0.272	R-HSA-5610780	Degradation of GLI1 by the proteasome	No
35	0.281	R-HSA-5610783	Degradation of GLI2 by the proteasome	No
36	0.276	R-HSA-5610785	GLI3 is processed to GLI3R by the proteasome	No
37	0.219	R-HSA-8852276	The role of GTSE1 in G2/M progression after G2 checkpoint	No
38	0.288	R-HSA-5678895	Defective CFTR causes cystic fibrosis	No
39	0.23	R-HSA-5358346	Hedgehog ligand biogenesis	No
40	0.275	R-HSA-5362768	Hh mutants that don't undergo autocatalytic processing are degraded by ERAD	No
41	0.259	R-HSA-5387390	Hh mutants abrogate ligand secretion	No
42	0.213	R-HSA-8948751	Regulation of PTEN stability and activity	No
43	0.303	R-HSA-350562	Regulation of ornithine decarboxylase (ODC)	No
44	0.267	3050	Proteasome	No
45	0.239	R-HSA-1236978	Cross-presentation of soluble exogenous antigens (endosomes)	No
46	0.216	R-HSA-5658442	Regulation of RAS by GAPs	No
47	0.23	R-HSA-8941858	Regulation of RUNX3 expression and activity	No
48	0.295	R-HSA-69613	p53-Independent G1/S DNA damage checkpoint	No
49	0.295	R-HSA-69601	Ubiquitin Mediated Degradation of Phosphorylated Cdc25A	No
50	0.295	R-HSA-69610	p53-Independent DNA Damage Response	No
51	0.29	R-HSA-349425	Autodegradation of the E3 ubiquitin ligase COP1	No
52	0.264	R-HSA-69541	Stabilization of p53	No
53	0.274	R-HSA-4641258	Degradation of DVL	No
54	0.282	R-HSA-450408	AUF1 (hnRNP D0) binds and destabilizes mRNA	No
55	0.326	R-HSA-8854050	FBXL7 down-regulates AURKA during mitotic entry and in early mitosis	No
56	0.29	R-HSA-174113	SCF-beta-TrCP mediated degradation of Emi1	No
57	0.307	R-HSA-180534	Vpu mediated degradation of CD4	No
58	0.256	R-HSA-4641257	Degradation of AXIN	No
59	0.342	R-HSA-180585	Vif-mediated degradation of APOBEC3G	No
60	0.309	R-HSA-169911	Regulation of Apoptosis	No
61	0.312	R-HSA-211733	Regulation of activated PAK-2p34 by proteasome mediated degradation	No
62	0.306	R-HSA-69017	CDK-mediated phosphorylation and removal of Cdc6	No
63	0.316	R-HSA-69229	Ubiquitin-dependent degradation of Cyclin D1	No
64	0.316	R-HSA-75815	Ubiquitin-dependent degradation of Cyclin D	No
65	0.213	GO:0005839	proteasome core complex	No
66	0.279	GO:1905368	peptidase complex	No
67	0.225	GO:0000502	proteasome complex	No
68	0.238	GO:1905369	endopeptidase complex	No
69	0.192	R-HSA-351202	Metabolism of polyamines	No
70	0.263	GO:0006521	regulation of cellular amino acid metabolic process	No
71	0.223	GO:0033238	regulation of cellular amine metabolic process	No
72	0.195	R-HSA-69615	G1/S DNA Damage Checkpoints	No
73	0.208	R-HSA-69563	p53-Dependent G1 DNA Damage Response	No
74	0.208	R-HSA-69580	p53-Dependent G1/S DNA damage checkpoint	No
75	0.294	R-HSA-187577	SCF(Skp2)-mediated degradation of p27/p21	No
76	0.224	R-HSA-69202	Cyclin E associated events during G1/S transition	No
77	0.234	R-HSA-69656	Cyclin A:Cdk2-associated events at S phase entry	No
78	0.187	GO:0010972	negative regulation of G2/M transition of mitotic cell cycle	No
79	0.175	GO:1902750	negative regulation of cell cycle G2/M phase transition	No
80	0.1	R-HSA-382556	ABC-family proteins mediated transport	No
81	0.16	R-HSA-5619084	ABC transporter disorders	No
82	0.035	R-HSA-8878166	Transcriptional regulation by RUNX2	No
83	0.197	R-HSA-8939902	Regulation of RUNX2 expression and activity	No
84	0.026	R-HSA-8878159	Transcriptional regulation by RUNX3	No
85	0.14	R-HSA-5689603	UCH proteinases	No
86	0.01	GO:0035567	non-canonical Wnt signaling pathway	No
87	0.014	R-HSA-3858494	Beta-catenin independent WNT signaling	No
88	0.006	GO:2000027	regulation of organ morphogenesis	No
89	0.012	GO:1905330	regulation of morphogenesis of an epithelium	No
90	0.068	GO:0001738	morphogenesis of a polarized epithelium	No
91	0.1	GO:0001736	establishment of planar polarity	No
92	0.1	GO:0007164	establishment of tissue polarity	No
93	0.119	GO:0060071	Wnt signaling pathway, planar cell polarity pathway	No
94	0.117	GO:0090175	regulation of establishment of planar polarity	No
95	0.107	R-HSA-4086400	PCP/CE pathway	No
96	0.188	R-HSA-4608870	Asymmetric localization of PCP proteins	No
97	0.073	R-HSA-202403	TCR signaling	No
98	0.132	R-HSA-202424	Downstream TCR signaling	No
99	-0.001	GO:0050851	antigen receptor-mediated signaling pathway	No
100	0.036	GO:0050852	T cell receptor signaling pathway	No
101	0.029	R-HSA-5621481	C-type lectin receptors (CLRs)	No
102	0.033	GO:0002220	innate immune response activating cell surface receptor signaling pathway	No
103	0.038	GO:0002223	stimulatory C-type lectin receptor signaling pathway	No
104	0.052	R-HSA-2454202	Fc epsilon receptor (FCERI) signaling	No
105	0.169	R-HSA-2871837	FCERI mediated NF-kB activation	No
106	0.116	R-HSA-5607764	CLEC7A (Dectin-1) signaling	No
107	0.057	R-HSA-983705	Signaling by the B Cell Receptor (BCR)	No
108	0.171	R-HSA-1168372	Downstream signaling events of B Cell Receptor (BCR)	No
109	0.186	R-HSA-1169091	Activation of NF-kappaB in B cells	No
110	0.057	R-HSA-446652	Interleukin-1 family signaling	No
111	0.084	GO:0038061	NIK/NF-kappaB signaling	No
112	0.061	R-HSA-5668541	TNFR2 non-canonical NF-kB pathway	No
113	0.03	R-HSA-174048	APC/C:Cdc20 mediated degradation of Cyclin B	No
114	0.045	R-HSA-179409	APC-Cdc20 mediated degradation of Nek2A	No
115	0.008	GO:0005680	anaphase-promoting complex	No
116	0.008	R-HSA-176412	Phosphorylation of the APC/C	No
117	0.005	R-HSA-176407	Conversion from APC/C:Cdc20 to APC/C:Cdh1 in late anaphase	No
118	0.013	R-HSA-141405	Inhibition of the proteolytic activity of APC/C required for the onset of anaphase by mitotic spindle checkpoint components	No
119	0.013	R-HSA-141430	Inactivation of APC/C via direct inhibition of the APC/C complex	No
120	0.004	GO:0070979	protein K11-linked ubiquitination	No
121	0.008	GO:0000152	nuclear ubiquitin ligase complex	No
122	0.242	GO:0051438	regulation of ubiquitin-protein transferase activity	No
123	0.251	GO:0051443	positive regulation of ubiquitin-protein transferase activity	No
124	0.316	R-HSA-174084	Autodegradation of Cdh1 by Cdh1:APC/C	No
125	0.318	R-HSA-174154	APC/C:Cdc20 mediated degradation of Securin	No
126	0.286	R-HSA-174178	APC/C:Cdh1 mediated degradation of Cdc20 and other APC/C:Cdh1 targeted proteins in late mitosis/early G1	No
127	0.308	R-HSA-176409	APC/C:Cdc20 mediated degradation of mitotic proteins	No
128	0.298	R-HSA-176814	Activation of APC/C and APC/C:Cdc20 mediated degradation of mitotic proteins	No
129	0.31	R-HSA-174184	Cdc20:Phospho-APC/C mediated degradation of Cyclin A	No
130	0.303	R-HSA-179419	APC:Cdc20 mediated degradation of cell cycle proteins prior to satisfation of the cell cycle checkpoint	No
131	0.271	GO:0031145	anaphase-promoting complex-dependent catabolic process	No
132	0.269	R-HSA-174143	APC/C-mediated degradation of cell cycle proteins	No
133	0.269	R-HSA-453276	Regulation of mitotic cell cycle	No
134	0.284	GO:0051437	positive regulation of ubiquitin-protein ligase activity involved in regulation of mitotic cell cycle transition	No
135	0.28	R-HSA-176408	Regulation of APC/C activators between G1/S and early anaphase	No
136	0.3	GO:0051436	negative regulation of ubiquitin-protein ligase activity involved in mitotic cell cycle	No
137	0.291	GO:0051439	regulation of ubiquitin-protein ligase activity involved in mitotic cell cycle	No
138	0.308	GO:0051444	negative regulation of ubiquitin-protein transferase activity	No
139	0.345	GO:1904667	negative regulation of ubiquitin protein ligase activity	No
140	0.297	GO:1904666	regulation of ubiquitin protein ligase activity	No
141	0.265	GO:1904668	positive regulation of ubiquitin protein ligase activity	No
142	0.237	GO:2000058	regulation of protein ubiquitination involved in ubiquitin-dependent protein catabolic process	No
143	0.243	GO:2000060	positive regulation of protein ubiquitination involved in ubiquitin-dependent protein catabolic process	No
144	0.139	GO:0031398	positive regulation of protein ubiquitination	No
145	0.106	GO:1903322	positive regulation of protein modification by small protein conjugation or removal	No
146	0.094	GO:0031396	regulation of protein ubiquitination	No
147	0.07	GO:1903320	regulation of protein modification by small protein conjugation or removal	No
148	0.089	GO:0042787	protein ubiquitination involved in ubiquitin-dependent protein catabolic process	No
149	0.181	GO:0031397	negative regulation of protein ubiquitination	No
150	0.158	GO:1903321	negative regulation of protein modification by small protein conjugation or removal	No
151	0	GO:0006875	cellular metal ion homeostasis	No
152	0	GO:0055065	metal ion homeostasis	No
153	0	GO:0006873	cellular ion homeostasis	No
154	0	GO:0030003	cellular cation homeostasis	No
155	0	GO:0050801	ion homeostasis	No
156	0	GO:0055080	cation homeostasis	No
157	0	GO:0098771	inorganic ion homeostasis	No
158	0	GO:0048878	chemical homeostasis	No
159	0	GO:0019725	cellular homeostasis	No
160	0	GO:0055082	cellular chemical homeostasis	No
161	-0.003	GO:0007204	positive regulation of cytosolic calcium ion concentration	No
162	0	GO:0051480	regulation of cytosolic calcium ion concentration	No
163	0	GO:0006874	cellular calcium ion homeostasis	No
164	0	GO:0055074	calcium ion homeostasis	No
165	0	GO:0072503	cellular divalent inorganic cation homeostasis	No
166	0	GO:0072507	divalent inorganic cation homeostasis	No
167	0	GO:0051926	negative regulation of calcium ion transport	No
168	0	GO:1901020	negative regulation of calcium ion transmembrane transporter activity	No
169	0	GO:1903170	negative regulation of calcium ion transmembrane transport	No
170	0	GO:2001258	negative regulation of cation channel activity	No
171	0	GO:0043271	negative regulation of ion transport	No
172	0	GO:0032410	negative regulation of transporter activity	No
173	0	GO:0032413	negative regulation of ion transmembrane transporter activity	No
174	0	GO:1904063	negative regulation of cation transmembrane transport	No
175	0	GO:0034763	negative regulation of transmembrane transport	No
176	0	GO:0034766	negative regulation of ion transmembrane transport	No
177	0	GO:2000272	negative regulation of receptor activity	No
178	0	GO:0060314	regulation of ryanodine-sensitive calcium-release channel activity	No
179	0	GO:0050849	negative regulation of calcium-mediated signaling	No
180	0	GO:0010523	negative regulation of calcium ion transport into cytosol	No
181	0	GO:0010644	cell communication by electrical coupling	No
182	0	GO:0086064	cell communication by electrical coupling involved in cardiac conduction	No
183	0.001	GO:0010881	regulation of cardiac muscle contraction by regulation of the release of sequestered calcium ion	No
184	0.001	GO:0010882	regulation of cardiac muscle contraction by calcium ion signaling	No
185	0	GO:0010880	regulation of release of sequestered calcium ion into cytosol by sarcoplasmic reticulum	No
186	0	GO:0070296	sarcoplasmic reticulum calcium ion transport	No
187	0	GO:0014808	release of sequestered calcium ion into cytosol by sarcoplasmic reticulum	No
188	0	GO:1903514	release of sequestered calcium ion into cytosol by endoplasmic reticulum	No
189	0	GO:0055085	transmembrane transport	No
190	0	GO:0034220	ion transmembrane transport	No
191	0	GO:0098655	cation transmembrane transport	No
192	0	GO:0098660	inorganic ion transmembrane transport	No
193	0	GO:0098662	inorganic cation transmembrane transport	No
194	0	GO:0006812	cation transport	No
195	0	GO:0030001	metal ion transport	No
196	0	GO:2001257	regulation of cation channel activity	No
197	0	GO:0032409	regulation of transporter activity	No
198	0	GO:0022898	regulation of transmembrane transporter activity	No
199	0	GO:0032412	regulation of ion transmembrane transporter activity	No
200	0	GO:1904062	regulation of cation transmembrane transport	No
201	0	GO:0034762	regulation of transmembrane transport	No
202	0	GO:0034765	regulation of ion transmembrane transport	No
203	0	GO:0010959	regulation of metal ion transport	No
204	0	GO:0043269	regulation of ion transport	No
205	0	GO:0010524	positive regulation of calcium ion transport into cytosol	No
206	0	GO:0051281	positive regulation of release of sequestered calcium ion into cytosol	No
207	0	GO:0051928	positive regulation of calcium ion transport	No
208	0	GO:1904427	positive regulation of calcium ion transmembrane transport	No
209	0	GO:0043270	positive regulation of ion transport	No
210	0	GO:1904064	positive regulation of cation transmembrane transport	No
211	0	GO:0034764	positive regulation of transmembrane transport	No
212	0	GO:0034767	positive regulation of ion transmembrane transport	No
213	0	GO:1901021	positive regulation of calcium ion transmembrane transporter activity	No
214	0	GO:2001259	positive regulation of cation channel activity	No
215	0	GO:0032411	positive regulation of transporter activity	No
216	0	GO:0032414	positive regulation of ion transmembrane transporter activity	No
217	0	GO:0070588	calcium ion transmembrane transport	No
218	0	GO:0006816	calcium ion transport	No
219	0	GO:0070838	divalent metal ion transport	No
220	0	GO:0072511	divalent inorganic cation transport	No
221	0	GO:0051924	regulation of calcium ion transport	No
222	0	GO:1901019	regulation of calcium ion transmembrane transporter activity	No
223	0	GO:1903169	regulation of calcium ion transmembrane transport	No
224	0	GO:0032844	regulation of homeostatic process	No
225	0	GO:0032846	positive regulation of homeostatic process	No
226	0	GO:0051235	maintenance of location	No
227	0	GO:0010522	regulation of calcium ion transport into cytosol	No
228	0	GO:0051279	regulation of release of sequestered calcium ion into cytosol	No
229	0	GO:0032845	negative regulation of homeostatic process	No
230	0	GO:2000021	regulation of ion homeostasis	No
231	0	GO:0051208	sequestering of calcium ion	No
232	0	GO:0051283	negative regulation of sequestering of calcium ion	No
233	0	GO:0051209	release of sequestered calcium ion into cytosol	No
234	0	GO:0051282	regulation of sequestering of calcium ion	No
235	0	GO:0097553	calcium ion transmembrane import into cytosol	No
236	0	GO:0060401	cytosolic calcium ion transport	No
237	0	GO:0060402	calcium ion transport into cytosol	No
238	-0.018	GO:0022836	gated channel activity	No
239	-0.017	GO:0005261	cation channel activity	No
240	-0.009	GO:0015267	channel activity	No
241	-0.009	GO:0022803	passive transmembrane transporter activity	No
242	-0.011	GO:0005216	ion channel activity	No
243	-0.012	GO:0022838	substrate-specific channel activity	No
244	0	GO:0022892	substrate-specific transporter activity	No
245	0	GO:0022857	transmembrane transporter activity	No
246	0	GO:0015075	ion transmembrane transporter activity	No
247	0	GO:0022891	substrate-specific transmembrane transporter activity	No
248	0	GO:0015077	monovalent inorganic cation transmembrane transporter activity	No
249	0	GO:0008324	cation transmembrane transporter activity	No
250	0.003	GO:0022890	inorganic cation transmembrane transporter activity	No
251	-0.007	GO:0046873	metal ion transmembrane transporter activity	No
252	0.013	GO:1902495	transmembrane transporter complex	No
253	0.014	GO:1990351	transporter complex	No
254	0.009	GO:0034702	ion channel complex	No
255	0.011	GO:0034703	cation channel complex	No
256	0	GO:0015672	monovalent inorganic cation transport	No
257	-0.004	GO:0006813	potassium ion transport	No
258	-0.004	GO:0071804	cellular potassium ion transport	No
259	-0.004	GO:0071805	potassium ion transmembrane transport	No
260	-0.017	GO:0005244	voltage-gated ion channel activity	No
261	-0.017	GO:0022832	voltage-gated channel activity	No
262	-0.006	GO:0005249	voltage-gated potassium channel activity	No
263	-0.022	GO:0022843	voltage-gated cation channel activity	No
264	-0.002	R-HSA-1296071	Potassium Channels	No
265	-0.01	GO:0005267	potassium channel activity	No
266	-0.006	GO:0015079	potassium ion transmembrane transporter activity	No
267	0.009	GO:0008076	voltage-gated potassium channel complex	No
268	0.008	GO:0034705	potassium channel complex	No
269	0	GO:0005251	delayed rectifier potassium channel activity	No
270	0.003	R-HSA-1296072	Voltage gated Potassium channels	No
271	0	GO:1902259	regulation of delayed rectifier potassium channel activity	No
272	0	GO:1903817	negative regulation of voltage-gated potassium channel activity	No
273	0	GO:1901017	negative regulation of potassium ion transmembrane transporter activity	No
274	0	GO:0043267	negative regulation of potassium ion transport	No
275	0	GO:1901380	negative regulation of potassium ion transmembrane transport	No
276	-0.001	GO:1901016	regulation of potassium ion transmembrane transporter activity	No
277	0	GO:0043266	regulation of potassium ion transport	No
278	0	GO:1901379	regulation of potassium ion transmembrane transport	No
279	0	GO:1901018	positive regulation of potassium ion transmembrane transporter activity	No
280	0	GO:0043268	positive regulation of potassium ion transport	No
281	0	GO:1901381	positive regulation of potassium ion transmembrane transport	No
282	0	GO:0086011	membrane repolarization during action potential	No
283	0	GO:0086013	membrane repolarization during cardiac muscle cell action potential	No
284	0	GO:0060307	regulation of ventricular cardiac muscle cell membrane repolarization	No
285	0	GO:0099625	ventricular cardiac muscle cell membrane repolarization	No
286	0	GO:0086009	membrane repolarization	No
287	0	GO:0099622	cardiac muscle cell membrane repolarization	No
288	0	GO:0060306	regulation of membrane repolarization	No
289	0	GO:0099623	regulation of cardiac muscle cell membrane repolarization	No
290	0	GO:0086066	atrial cardiac muscle cell to AV node cell communication	No
291	0	GO:0086014	atrial cardiac muscle cell action potential	No
292	0	GO:0086026	atrial cardiac muscle cell to AV node cell signaling	No
293	0	GO:0086019	cell-cell signaling involved in cardiac conduction	No
294	0	GO:0086065	cell communication involved in cardiac conduction	No
295	0	GO:0086005	ventricular cardiac muscle cell action potential	No
296	0	GO:0098911	regulation of ventricular cardiac muscle cell action potential	No
297	0	GO:0086004	regulation of cardiac muscle cell contraction	No
298	0	GO:1903115	regulation of actin filament-based movement	No
299	0	GO:0098900	regulation of action potential	No
300	0	GO:0098901	regulation of cardiac muscle cell action potential	No
301	0	GO:0030048	actin filament-based movement	No
302	-0.006	GO:0070252	actin-mediated cell contraction	No
303	0	GO:0086001	cardiac muscle cell action potential	No
304	0	GO:0086002	cardiac muscle cell action potential involved in contraction	No
305	0	GO:0086003	cardiac muscle cell contraction	No
306	0	GO:0002027	regulation of heart rate	No
307	0	GO:0086091	regulation of heart rate by cardiac conduction	No
308	0.002	GO:0003009	skeletal muscle contraction	No
309	0.002	GO:0050879	multicellular organismal movement	No
310	0.002	GO:0050881	musculoskeletal movement	No
311	-0.002	GO:0005865	striated muscle thin filament	No
312	-0.002	GO:0036379	myofilament	No
313	-0.018	R-HSA-390522	Striated Muscle Contraction	No
314	-0.009	GO:0030049	muscle filament sliding	No
315	-0.009	GO:0033275	actin-myosin filament sliding	No
316	0	GO:0031674	I band	No
317	0	GO:0030018	Z disc	No
318	-0.011	GO:0030017	sarcomere	No
319	-0.012	GO:0044449	contractile fiber part	No
320	-0.01	GO:0030016	myofibril	No
321	-0.012	GO:0043292	contractile fiber	No
322	-0.009	GO:0045214	sarcomere organization	No
323	-0.007	GO:0010927	cellular component assembly involved in morphogenesis	No
324	-0.008	GO:0030239	myofibril assembly	No
325	-0.007	GO:0008307	structural constituent of muscle	No
326	0	GO:0016459	myosin complex	No
327	0	GO:0005859	muscle myosin complex	No
328	0	GO:0016460	myosin II complex	No
329	0	GO:0042805	actinin binding	No
330	0	GO:0051393	alpha-actinin binding	No
331	0.003	GO:0031430	M band	No
332	-0.001	GO:0031672	A band	No
333	0	GO:0097493	structural molecule activity conferring elasticity	No
334	0	GO:0051371	muscle alpha-actinin binding	No
335	-0.005	R-HSA-397014	Muscle contraction	No
336	0.001	R-HSA-5576891	Cardiac conduction	No
337	-0.001	GO:0003013	circulatory system process	No
338	-0.001	GO:0008015	blood circulation	No
339	0.001	GO:0035637	multicellular organismal signaling	No
340	0	GO:0061337	cardiac conduction	No
341	0	GO:0044057	regulation of system process	No
342	0	GO:1903522	regulation of blood circulation	No
343	0	GO:0008016	regulation of heart contraction	No
344	0	GO:0003015	heart process	No
345	0	GO:0060047	heart contraction	No
346	-0.002	GO:0003012	muscle system process	No
347	-0.001	GO:0006936	muscle contraction	No
348	0.001	GO:0006937	regulation of muscle contraction	No
349	0	GO:0090257	regulation of muscle system process	No
350	0	GO:0006942	regulation of striated muscle contraction	No
351	0	GO:0055117	regulation of cardiac muscle contraction	No
352	0	GO:0006941	striated muscle contraction	No
353	0.001	GO:0060048	cardiac muscle contraction	No
354	0	GO:0006814	sodium ion transport	No
355	0	GO:0035725	sodium ion transmembrane transport	No
356	0	GO:0010765	positive regulation of sodium ion transport	No
357	0	GO:0017080	sodium channel regulator activity	No
358	0	GO:0002028	regulation of sodium ion transport	No
359	0	GO:1902305	regulation of sodium ion transmembrane transport	No
360	0	GO:2000649	regulation of sodium ion transmembrane transporter activity	No
361	0	GO:0019226	transmission of nerve impulse	No
362	0	GO:0019228	neuronal action potential	No
363	0.006	R-HSA-445095	Interaction between L1 and Ankyrins	No
364	-0.001	GO:0005272	sodium channel activity	No
365	0.004	GO:0005248	voltage-gated sodium channel activity	No
366	0.004	GO:1905030	voltage-gated ion channel activity involved in regulation of postsynaptic membrane potential	No
367	0	GO:0003254	regulation of membrane depolarization	No
368	0	GO:0086012	membrane depolarization during cardiac muscle cell action potential	No
369	-0.001	GO:0051899	membrane depolarization	No
370	-0.004	GO:0086010	membrane depolarization during action potential	No
371	0	GO:0044325	ion channel binding	No
372	0	GO:0042391	regulation of membrane potential	No
373	-0.01	GO:0001508	action potential	No
374	0	GO:0014704	intercalated disc	No
375	0	GO:0044291	cell-cell contact zone	No
376	-0.004	GO:0042383	sarcolemma	No
377	0	GO:0030315	T-tubule	No
378	0	GO:0017081	chloride channel regulator activity	No
379	0	GO:0016248	channel inhibitor activity	No
380	0	GO:0008200	ion channel inhibitor activity	No
381	0	GO:0005246	calcium channel regulator activity	No
382	0	GO:0015459	potassium channel regulator activity	No
383	0	GO:0016247	channel regulator activity	No
384	0	GO:0099106	ion channel regulator activity	No
385	-0.004	5412	Arrhythmogenic right ventricular cardiomyopathy (ARVC)	No
386	-0.003	5410	Hypertrophic cardiomyopathy (HCM)	No
387	-0.007	5414	Dilated cardiomyopathy	No
388	0.002	GO:0034704	calcium channel complex	No
389	0	GO:0005891	voltage-gated calcium channel complex	No
390	0.246	4260	Cardiac muscle contraction	Yes
391	0.026	R-HSA-5576892	Phase 0 - rapid depolarisation	No
392	-0.006	GO:0005245	voltage-gated calcium channel activity	No
393	0	R-HSA-5576893	Phase 2 - plateau phase	No
394	0	GO:0033017	sarcoplasmic reticulum membrane	No
395	0	GO:0016528	sarcoplasm	No
396	0	GO:0016529	sarcoplasmic reticulum	No
397	0	R-HSA-936837	Ion transport by P-type ATPases	No
398	0	GO:1903779	regulation of cardiac conduction	No
399	0	R-HSA-5578775	Ion homeostasis	No
400	0	R-HSA-418346	Platelet homeostasis	No
401	0	R-HSA-139853	Elevation of cytosolic Ca2+ levels	No
402	0	R-HSA-418360	Platelet calcium homeostasis	No
403	0	GO:0005217	intracellular ligand-gated ion channel activity	No
404	0	GO:0015278	calcium-release channel activity	No
405	-0.01	GO:0099604	ligand-gated calcium channel activity	No
406	-0.003	GO:0072509	divalent inorganic cation transmembrane transporter activity	No
407	-0.013	GO:0015085	calcium ion transmembrane transporter activity	No
408	-0.01	GO:0005262	calcium channel activity	No
409	-0.002	R-HSA-3295583	TRP channels	No
410	0	R-HSA-2672351	Stimuli-sensing channels	No
411	0	R-HSA-983712	Ion channel transport	No
412	0.008	GO:0045815	positive regulation of gene expression, epigenetic	No
413	0.036	R-HSA-5250913	Positive epigenetic regulation of rRNA expression	No
414	0.053	R-HSA-5250924	B-WICH complex positively regulates rRNA expression	No
415	0.1	R-HSA-73777	RNA Polymerase I Chain Elongation	No
416	0.064	R-HSA-427413	NoRC negatively regulates rRNA expression	No
417	0.057	R-HSA-5250941	Negative epigenetic regulation of rRNA expression	No
418	0.019	R-HSA-212165	Epigenetic regulation of gene expression	No
419	0.043	R-HSA-73864	RNA Polymerase I Transcription	No
420	0.048	R-HSA-73854	RNA Polymerase I Promoter Clearance	No
421	0.035	R-HSA-2559586	DNA Damage/Telomere Stress Induced Senescence	No
422	0.007	R-HSA-1221632	Meiotic synapsis	No
423	0.066	R-HSA-171306	Packaging Of Telomere Ends	No
424	0.061	R-HSA-606279	Deposition of new CENPA-containing nucleosomes at the centromere	No
425	0.061	R-HSA-774815	Nucleosome assembly	No
426	0.083	R-HSA-73886	Chromosome Maintenance	No
427	0.085	R-HSA-157579	Telomere Maintenance	No
428	0.015	R-HSA-5617472	Activation of anterior HOX genes in hindbrain development during early embryogenesis	No
429	0.015	R-HSA-5619507	Activation of HOX genes during differentiation	No
430	0.022	R-HSA-68875	Mitotic Prophase	No
431	0.028	R-HSA-211000	Gene Silencing by RNA	No
432	0.063	R-HSA-5578749	Transcriptional regulation by small RNAs	No
433	0.062	R-HSA-912446	Meiotic recombination	No
434	0.003	R-HSA-1474165	Reproduction	No
435	0.013	R-HSA-1500620	Meiosis	No
436	0.033	R-HSA-977225	Amyloid fiber formation	No
437	0.023	R-HSA-201722	Formation of the beta-catenin:TCF transactivating complex	No
438	0.008	R-HSA-8936459	RUNX1 regulates genes involved in megakaryocyte differentiation and platelet function	No
439	0.032	R-HSA-5625740	RHO GTPases activate PKNs	No
440	0.049	R-HSA-427389	ERCC6 (CSB) and EHMT2 (G9a) positively regulate rRNA expression	No
441	0.065	R-HSA-2299718	Condensation of Prophase Chromosomes	No
442	0.055	R-HSA-212300	PRC2 methylates histones and DNA	No
443	0.071	R-HSA-427359	SIRT1 negatively regulates rRNA expression	No
444	0.068	R-HSA-5625886	Activated PKN1 stimulates transcription of AR (androgen receptor) regulated genes KLK2 and KLK3	No
445	0.071	R-HSA-5334118	DNA methylation	No
446	0.08	R-HSA-73728	RNA Polymerase I Promoter Opening	No
447	0.034	R-HSA-3214858	RMTs methylate histone arginines	No
448	0.014	5322	Systemic lupus erythematosus	No
449	0.032	R-HSA-3214815	HDACs deacetylate histones	No
450	0.025	GO:0065004	protein-DNA complex assembly	No
451	0.014	GO:0071824	protein-DNA complex subunit organization	No
452	-0.003	GO:0071103	DNA conformation change	No
453	-0.007	GO:0006323	DNA packaging	No
454	0.025	GO:0006334	nucleosome assembly	No
455	0	GO:0031497	chromatin assembly	No
456	-0.005	GO:0006333	chromatin assembly or disassembly	No
457	0.005	GO:0034728	nucleosome organization	No
458	0.011	GO:0006336	DNA replication-independent nucleosome assembly	No
459	0.005	GO:0034724	DNA replication-independent nucleosome organization	No
460	0.022	GO:0034508	centromere complex assembly	No
461	0.047	GO:0031055	chromatin remodeling at centromere	No
462	0.046	GO:0034080	CENP-A containing nucleosome assembly	No
463	0.046	GO:0061641	CENP-A containing chromatin organization	No
464	-0.01	GO:0006338	chromatin remodeling	No
465	0.006	GO:0043044	ATP-dependent chromatin remodeling	No
466	0.026	GO:0043486	histone exchange	No
467	-0.002	GO:0000726	non-recombinational repair	No
468	-0.001	GO:0006303	double-strand break repair via nonhomologous end joining	No
469	0.009	R-HSA-5693571	Nonhomologous End-Joining (NHEJ)	No
470	0.015	R-HSA-5693565	Recruitment and ATM-mediated phosphorylation of repair and signaling proteins at DNA double strand breaks	No
471	0.013	R-HSA-5693606	DNA Double Strand Break Response	No
472	0.113	R-HSA-69620	Cell Cycle Checkpoints	No
473	0.141	R-HSA-69481	G2/M Checkpoints	No
474	0.001	R-HSA-5693532	DNA Double-Strand Break Repair	No
475	0.007	R-HSA-5693538	Homology Directed Repair	No
476	0.009	R-HSA-5693567	HDR through Homologous Recombination (HR) or Single Strand Annealing (SSA)	No
477	0.028	R-HSA-5693607	Processing of DNA double-strand break ends	No
478	0.027	R-HSA-69473	G2/M DNA damage checkpoint	No
479	0	GO:0030219	megakaryocyte differentiation	No
480	0.001	GO:0045652	regulation of megakaryocyte differentiation	No
481	0.001	GO:0032993	protein-DNA complex	No
482	0.031	GO:0000788	nuclear nucleosome	No
483	0.024	GO:0000786	nucleosome	No
484	0.012	GO:0044815	DNA packaging complex	No
485	-0.003	GO:1904837	beta-catenin-TCF complex assembly	No
486	0.068	GO:0045653	negative regulation of megakaryocyte differentiation	No
487	0.033	GO:0051290	protein heterotetramerization	No
488	0.002	GO:0051291	protein heterooligomerization	No
489	0.052	GO:0006335	DNA replication-dependent nucleosome assembly	No
490	0.052	GO:0034723	DNA replication-dependent nucleosome organization	No
491	0.026	GO:0000183	chromatin silencing at rDNA	No
492	0.004	R-HSA-3214842	HDMs demethylate histones	No
493	0.005	R-HSA-8878171	Transcriptional regulation by RUNX1	No
494	0.001	GO:0048863	stem cell differentiation	No
495	0.17	R-HSA-8939236	RUNX1 regulates transcription of genes involved in differentiation of HSCs	No
496	0.025	GO:2000736	regulation of stem cell differentiation	No
497	0.024	GO:0002244	hematopoietic progenitor cell differentiation	No
498	0.085	GO:1901532	regulation of hematopoietic progenitor cell differentiation	No
499	0.097	GO:0060218	hematopoietic stem cell differentiation	No
500	0.129	GO:1902036	regulation of hematopoietic stem cell differentiation	No
501	0.041	R-HSA-2262752	Cellular responses to stress	No
502	0.039	R-HSA-8953897	Cellular responses to external stimuli	No
503	0.049	R-HSA-2559582	Senescence-Associated Secretory Phenotype (SASP)	No
504	0.022	R-HSA-2559580	Oxidative Stress Induced Senescence	No
505	0.009	R-HSA-2559583	Cellular Senescence	No
506	-0.007	R-HSA-194315	Signaling by Rho GTPases	No
507	-0.001	R-HSA-195258	RHO GTPase Effectors	No
508	0.064	R-HSA-68886	M Phase	No
509	0.041	R-HSA-1640170	Cell Cycle	No
510	0.053	R-HSA-69278	Cell Cycle, Mitotic	No
511	0.772	R-HSA-72695	Formation of the ternary complex, and subsequently, the 43S complex	No
512	0.746	R-HSA-72702	Ribosomal scanning and start codon recognition	No
513	0.755	R-HSA-72649	Translation initiation complex formation	No
514	0.758	R-HSA-72662	Activation of the mRNA upon binding of the cap-binding complex and eIFs, and subsequent binding to 43S	No
515	0.764	GO:0015935	small ribosomal subunit	No
516	0.716	GO:0022627	cytosolic small ribosomal subunit	No
517	0.057	R-HSA-422475	Axon guidance	No
518	0.651	R-HSA-376176	Signaling by ROBO receptors	No
519	0.753	R-HSA-9010553	Regulation of expression of SLITs and ROBOs	No
520	0.81	GO:0015934	large ribosomal subunit	No
521	0.782	GO:0022625	cytosolic large ribosomal subunit	No
522	0.565	GO:0044445	cytosolic part	No
523	0.822	R-HSA-72766	Translation	No
524	0.847	GO:0003735	structural constituent of ribosome	No
525	0.833	GO:0005840	ribosome	No
526	0.855	GO:0044391	ribosomal subunit	No
527	0.597	GO:0019080	viral gene expression	No
528	0.6	GO:0019083	viral transcription	No
529	0.739	R-HSA-168254	Influenza Infection	No
530	0.756	R-HSA-168255	Influenza Life Cycle	No
531	0.766	R-HSA-168273	Influenza Viral RNA Transcription and Replication	No
532	0.764	GO:0006413	translational initiation	No
533	0.839	R-HSA-72689	Formation of a pool of free 40S subunits	No
534	0.825	R-HSA-72613	Eukaryotic Translation Initiation	No
535	0.825	R-HSA-72737	Cap-dependent Translation Initiation	No
536	0.832	R-HSA-156827	L13a-mediated translational silencing of Ceruloplasmin expression	No
537	0.832	R-HSA-72706	GTP hydrolysis and joining of the 60S ribosomal subunit	No
538	0.846	R-HSA-1799339	SRP-dependent cotranslational protein targeting to membrane	No
539	0.809	GO:0070972	protein localization to endoplasmic reticulum	No
540	0.836	GO:0045047	protein targeting to ER	No
541	0.833	GO:0072599	establishment of protein localization to endoplasmic reticulum	No
542	0.836	GO:0006613	cotranslational protein targeting to membrane	No
543	0.834	GO:0006614	SRP-dependent cotranslational protein targeting to membrane	No
544	0.765	GO:0000184	nuclear-transcribed mRNA catabolic process, nonsense-mediated decay	No
545	0.783	R-HSA-927802	Nonsense-Mediated Decay (NMD)	No
546	0.783	R-HSA-975957	Nonsense Mediated Decay (NMD) enhanced by the Exon Junction Complex (EJC)	No
547	0.812	R-HSA-2408522	Selenoamino acid metabolism	No
548	0.815	GO:0022626	cytosolic ribosome	No
549	0.838	3010	Ribosome	No
550	0.83	R-HSA-72764	Eukaryotic Translation Termination	No
551	0.816	R-HSA-975956	Nonsense Mediated Decay (NMD) independent of the Exon Junction Complex (EJC)	No
552	0.827	R-HSA-2408557	Selenocysteine synthesis	No
553	0.832	R-HSA-192823	Viral mRNA Translation	No
554	0.835	R-HSA-156842	Eukaryotic Translation Elongation	No
555	0.83	R-HSA-156902	Peptide chain elongation	No
556	0	GO:0015145	monosaccharide transmembrane transporter activity	No
557	0	GO:0005355	glucose transmembrane transporter activity	No
558	0	GO:0015149	hexose transmembrane transporter activity	No
559	0	R-HSA-189200	Cellular hexose transport	No
560	0	GO:0015144	carbohydrate transmembrane transporter activity	No
561	0	GO:0051119	sugar transmembrane transporter activity	No
562	0	GO:0008643	carbohydrate transport	No
563	0	GO:0015758	glucose transport	No
564	0	GO:0008645	hexose transport	No
565	0	GO:0015749	monosaccharide transport	No
566	0	GO:0010828	positive regulation of glucose transport	No
567	0	GO:0046326	positive regulation of glucose import	No
568	0	GO:0010827	regulation of glucose transport	No
569	0	GO:0046323	glucose import	No
570	0	GO:0046324	regulation of glucose import	No
571	0	GO:0044275	cellular carbohydrate catabolic process	No
572	0	R-HSA-70221	Glycogen breakdown (glycogenolysis)	No
573	0	GO:0005980	glycogen catabolic process	No
574	0.002	GO:0044247	cellular polysaccharide catabolic process	No
575	0.002	GO:0000272	polysaccharide catabolic process	No
576	0.002	GO:0009251	glucan catabolic process	No
577	0	GO:0005976	polysaccharide metabolic process	No
578	0	GO:0044264	cellular polysaccharide metabolic process	No
579	0	GO:0006112	energy reserve metabolic process	No
580	0	GO:0005977	glycogen metabolic process	No
581	0	GO:0006073	cellular glucan metabolic process	No
582	0	GO:0044042	glucan metabolic process	No
583	0	GO:0005978	glycogen biosynthetic process	No
584	0	GO:0009250	glucan biosynthetic process	No
585	0	GO:0034637	cellular carbohydrate biosynthetic process	No
586	0	GO:0000271	polysaccharide biosynthetic process	No
587	0	GO:0033692	cellular polysaccharide biosynthetic process	No
588	0	GO:0006109	regulation of carbohydrate metabolic process	No
589	0	GO:0043255	regulation of carbohydrate biosynthetic process	No
590	0	GO:0010675	regulation of cellular carbohydrate metabolic process	No
591	0	GO:0010906	regulation of glucose metabolic process	No
592	0	GO:0006111	regulation of gluconeogenesis	No
593	0	GO:0010677	negative regulation of cellular carbohydrate metabolic process	No
594	0	GO:0045912	negative regulation of carbohydrate metabolic process	No
595	0	GO:0032881	regulation of polysaccharide metabolic process	No
596	0	GO:0032885	regulation of polysaccharide biosynthetic process	No
597	0	GO:0070873	regulation of glycogen metabolic process	No
598	0	GO:0005979	regulation of glycogen biosynthetic process	No
599	0	GO:0010962	regulation of glucan biosynthetic process	No
600	0	GO:0045913	positive regulation of carbohydrate metabolic process	No
601	0	GO:0010676	positive regulation of cellular carbohydrate metabolic process	No
602	0	GO:0010907	positive regulation of glucose metabolic process	No
603	-0.002	GO:0016052	carbohydrate catabolic process	No
604	-0.003	GO:0009132	nucleoside diphosphate metabolic process	No
605	-0.004	GO:0006165	nucleoside diphosphate phosphorylation	No
606	-0.004	GO:0046939	nucleotide phosphorylation	No
607	-0.004	GO:0009185	ribonucleoside diphosphate metabolic process	No
608	-0.004	GO:0009135	purine nucleoside diphosphate metabolic process	No
609	-0.004	GO:0009179	purine ribonucleoside diphosphate metabolic process	No
610	-0.004	GO:0046031	ADP metabolic process	No
611	-0.004	GO:0006096	glycolytic process	No
612	-0.004	GO:0006757	ATP generation from ADP	No
613	-0.003	GO:0006090	pyruvate metabolic process	No
614	0	GO:0051193	regulation of cofactor metabolic process	No
615	0	GO:0051196	regulation of coenzyme metabolic process	No
616	0	GO:0043467	regulation of generation of precursor metabolites and energy	No
617	-0.002	GO:1903578	regulation of ATP metabolic process	No
618	-0.006	GO:0006110	regulation of glycolytic process	No
619	-0.002	GO:0043470	regulation of carbohydrate catabolic process	No
620	-0.001	GO:0019674	NAD metabolic process	No
621	0	GO:0006733	oxidoreduction coenzyme metabolic process	No
622	-0.002	GO:0072524	pyridine-containing compound metabolic process	No
623	-0.002	GO:0019362	pyridine nucleotide metabolic process	No
624	-0.002	GO:0046496	nicotinamide nucleotide metabolic process	No
625	0	R-HSA-71387	Metabolism of carbohydrates	No
626	-0.004	R-HSA-70171	Glycolysis	No
627	-0.003	R-HSA-70326	Glucose metabolism	No
628	0	GO:0019320	hexose catabolic process	No
629	0.003	GO:0046365	monosaccharide catabolic process	No
630	0.01	GO:0006734	NADH metabolic process	No
631	-0.001	GO:0006007	glucose catabolic process	No
632	0.005	GO:0061718	glucose catabolic process to pyruvate	No
633	0.005	GO:0061621	canonical glycolysis	No
634	0.005	GO:0061620	glycolytic process through glucose-6-phosphate	No
635	0.005	GO:0006735	NADH regeneration	No
636	0.005	GO:0061615	glycolytic process through fructose-6-phosphate	No
637	0.004	GO:0006081	cellular aldehyde metabolic process	No
638	0.01	30	Pentose phosphate pathway	No
639	0.003	R-HSA-71336	Pentose phosphate pathway (hexose monophosphate shunt)	No
640	0.009	GO:0006739	NADP metabolic process	No
641	0.012	GO:0019682	glyceraldehyde-3-phosphate metabolic process	No
642	0.014	GO:0006098	pentose-phosphate shunt	No
643	0.004	GO:0051156	glucose 6-phosphate metabolic process	No
644	0.025	R-HSA-70263	Gluconeogenesis	No
645	0.005	GO:0046364	monosaccharide biosynthetic process	No
646	0.002	GO:0006094	gluconeogenesis	No
647	0.002	GO:0019319	hexose biosynthetic process	No
648	0.005	GO:0005996	monosaccharide metabolic process	No
649	0	GO:0006006	glucose metabolic process	No
650	0.002	GO:0019318	hexose metabolic process	No
651	0	GO:0005975	carbohydrate metabolic process	No
652	0	GO:0044262	cellular carbohydrate metabolic process	No
653	0	GO:0016051	carbohydrate biosynthetic process	No
654	0.026	GO:0005643	nuclear pore	No
655	-0.006	R-HSA-168253	Host Interactions with Influenza Factors	No
656	-0.008	R-HSA-168276	NS1 Mediated Effects on Host Pathways	No
657	-0.001	R-HSA-159231	Transport of Mature mRNA Derived from an Intronless Transcript	No
658	0.003	R-HSA-159234	Transport of Mature mRNAs Derived from Intronless Transcripts	No
659	-0.006	R-HSA-159227	Transport of the SLBP independent Mature mRNA	No
660	-0.003	R-HSA-159230	Transport of the SLBP Dependant Mature mRNA	No
661	0.019	R-HSA-168325	Viral Messenger RNA Synthesis	No
662	0.01	GO:0051031	tRNA transport	No
663	-0.006	GO:0006409	tRNA export from nucleus	No
664	-0.006	GO:0071431	tRNA-containing ribonucleoprotein complex export from nucleus	No
665	0.006	R-HSA-176033	Interactions of Vpr with host cellular proteins	No
666	-0.01	R-HSA-180910	Vpr-mediated nuclear import of PICs	No
667	-0.006	R-HSA-3301854	Nuclear Pore Complex (NPC) Disassembly	No
668	-0.008	R-HSA-165054	Rev-mediated nuclear export of HIV RNA	No
669	0.002	R-HSA-177243	Interactions of Rev with host cellular proteins	No
670	-0.011	R-HSA-168274	Export of Viral Ribonucleoproteins from Nucleus	No
671	-0.006	R-HSA-168333	NEP/NS2 Interacts with the Cellular Export Machinery	No
672	-0.014	R-HSA-170822	Regulation of Glucokinase by Glucokinase Regulatory Protein	No
673	-0.015	R-HSA-168271	Transport of Ribonucleoproteins into the Host Nucleus	No
674	-0.006	R-HSA-180746	Nuclear import of Rev protein	No
675	-0.002	R-HSA-2980766	Nuclear Envelope Breakdown	No
676	-0.005	GO:0007077	mitotic nuclear envelope disassembly	No
677	-0.007	GO:0030397	membrane disassembly	No
678	-0.007	GO:0051081	nuclear envelope disassembly	No
679	0.001	GO:0006997	nucleus organization	No
680	0.002	GO:0006998	nuclear envelope organization	No
681	0.001	GO:0009266	response to temperature stimulus	No
682	0.004	GO:0009408	response to heat	No
683	0.003	GO:0034605	cellular response to heat	No
684	0.016	R-HSA-3371453	Regulation of HSF1-mediated heat shock response	No
685	0	GO:1900034	regulation of cellular response to heat	No
686	0.008	R-HSA-3371556	Cellular response to heat stress	No
687	0.099	GO:0000387	spliceosomal snRNP assembly	No
688	0.164	GO:0034719	SMN-Sm protein complex	No
689	0.143	3013	RNA transport	No
690	0.08	R-HSA-191859	snRNP Assembly	No
691	0.08	R-HSA-194441	Metabolism of non-coding RNA	No
692	0.007	GO:0005635	nuclear envelope	No
693	0	GO:0031965	nuclear membrane	No
694	0.007	GO:0006999	nuclear pore organization	No
695	-0.006	GO:0005487	nucleocytoplasmic transporter activity	No
696	-0.011	GO:0017056	structural constituent of nuclear pore	No
697	0.008	GO:0000394	RNA splicing, via endonucleolytic cleavage and ligation	No
698	0.056	R-HSA-6784531	tRNA processing in the nucleus	No
699	0.065	R-HSA-72306	tRNA processing	No
700	-0.01	GO:0016925	protein sumoylation	No
701	-0.007	R-HSA-4615885	SUMOylation of DNA replication proteins	No
702	-0.002	R-HSA-4551638	SUMOylation of chromatin organization proteins	No
703	0.006	R-HSA-4570464	SUMOylation of RNA binding proteins	No
704	0.006	R-HSA-3108214	SUMOylation of DNA damage response and repair proteins	No
705	-0.002	R-HSA-2990846	SUMOylation	No
706	-0.006	R-HSA-3108232	SUMO E3 ligases SUMOylate target proteins	No
707	0.014	GO:0044766	multi-organism transport	No
708	0.014	GO:1902579	multi-organism localization	No
709	0.01	GO:0046794	transport of virus	No
710	0.003	GO:0075733	intracellular transport of virus	No
711	-0.118	R-HSA-913531	Interferon Signaling	No
712	-0.002	R-HSA-1169408	ISG15 antiviral mechanism	No
713	-0.002	R-HSA-1169410	Antiviral mechanism by IFN-stimulated genes	No
714	0	GO:0060968	regulation of gene silencing	No
715	0.002	GO:0060964	regulation of gene silencing by miRNA	No
716	0.001	GO:0060147	regulation of posttranscriptional gene silencing	No
717	0.001	GO:0060966	regulation of gene silencing by RNA	No
718	0.073	R-HSA-162587	HIV Life Cycle	No
719	0.072	R-HSA-162599	Late Phase of HIV Life Cycle	No
720	0.169	R-HSA-162909	Host Interactions of HIV factors	No
721	0.163	R-HSA-162906	HIV Infection	No
722	0.484	R-HSA-5663205	Infectious disease	No
723	0.363	GO:0006518	peptide metabolic process	No
724	0.427	GO:0043604	amide biosynthetic process	No
725	0.513	GO:0006412	translation	No
726	0.486	GO:0043043	peptide biosynthetic process	No
727	0.062	GO:0010608	posttranscriptional regulation of gene expression	No
728	0.024	GO:0006417	regulation of translation	No
729	0.018	GO:0034248	regulation of cellular amide metabolic process	No
730	0	GO:0040029	regulation of gene expression, epigenetic	No
731	-0.005	GO:0016458	gene silencing	No
732	0.009	GO:0017148	negative regulation of translation	No
733	0.006	GO:0034249	negative regulation of cellular amide metabolic process	No
734	-0.001	GO:0031047	gene silencing by RNA	No
735	0.001	GO:0035195	gene silencing by miRNA	No
736	0	GO:0016441	posttranscriptional gene silencing	No
737	0	GO:0035194	posttranscriptional gene silencing by RNA	No
738	0.036	GO:0003729	mRNA binding	No
739	0	GO:1903231	mRNA binding involved in posttranscriptional gene silencing	No
740	0.011	R-HSA-159236	Transport of Mature mRNA derived from an Intron-Containing Transcript	No
741	0.014	R-HSA-72202	Transport of Mature Transcript to Cytoplasm	No
742	0.055	GO:0006403	RNA localization	No
743	0.029	GO:0015931	nucleobase-containing compound transport	No
744	0.029	GO:0051236	establishment of RNA localization	No
745	0.026	GO:0050657	nucleic acid transport	No
746	0.026	GO:0050658	RNA transport	No
747	0.009	GO:0006611	protein export from nucleus	No
748	0.007	GO:0051168	nuclear export	No
749	0.005	GO:0051028	mRNA transport	No
750	0.009	GO:0006406	mRNA export from nucleus	No
751	0.009	GO:0071427	mRNA-containing ribonucleoprotein complex export from nucleus	No
752	0.021	GO:0006405	RNA export from nucleus	No
753	0.026	GO:0071166	ribonucleoprotein complex localization	No
754	0.029	GO:0071426	ribonucleoprotein complex export from nucleus	No
755	0.026	GO:0031123	RNA 3'-end processing	No
756	0.024	GO:0031124	mRNA 3'-end processing	No
757	0.053	GO:0006353	DNA-templated transcription, termination	No
758	0.021	R-HSA-72187	mRNA 3'-end processing	No
759	0.03	GO:0006369	termination of RNA polymerase II transcription	No
760	0.04	R-HSA-109688	Cleavage of Growing Transcript in the Termination Region	No
761	0.04	R-HSA-73856	RNA Polymerase II Transcription Termination	No
762	0.027	R-HSA-75067	Processing of Capped Intronless Pre-mRNA	No
763	0.004	R-HSA-77595	Processing of Intronless Pre-mRNAs	No
764	0	GO:0006379	mRNA cleavage	No
765	0	GO:0005849	mRNA cleavage factor complex	No
766	-0.002	GO:0031440	regulation of mRNA 3'-end processing	No
767	0.007	GO:0006378	mRNA polyadenylation	No
768	0.009	GO:0043631	RNA polyadenylation	No
769	0	GO:0016303	1-phosphatidylinositol-3-kinase activity	No
770	0	GO:0052742	phosphatidylinositol kinase activity	No
771	0	R-HSA-74752	Signaling by Insulin receptor	No
772	0	R-HSA-2428928	IRS-related events triggered by IGF1R	No
773	0	R-HSA-2404192	Signaling by Type 1 Insulin-like Growth Factor 1 Receptor (IGF1R)	No
774	0	R-HSA-2428924	IGF1R signaling cascade	No
775	0	R-HSA-74751	Insulin receptor signalling cascade	No
776	0	R-HSA-109704	PI3K Cascade	No
777	0	R-HSA-112399	IRS-mediated signalling	No
778	0	GO:0051897	positive regulation of protein kinase B signaling	No
779	0	GO:0043491	protein kinase B signaling	No
780	0	GO:0051896	regulation of protein kinase B signaling	No
781	0	R-HSA-199418	Negative regulation of the PI3K/AKT network	No
782	0	R-HSA-6811558	PI5P, PP2A and IER3 Regulate PI3K/AKT Signaling	No
783	0	R-HSA-2219528	PI3K/AKT Signaling in Cancer	No
784	0	GO:0035004	phosphatidylinositol 3-kinase activity	No
785	0	R-HSA-2219530	Constitutive Signaling by Aberrant PI3K in Cancer	No
786	0	GO:0046934	phosphatidylinositol-4,5-bisphosphate 3-kinase activity	No
787	0	GO:0052813	phosphatidylinositol bisphosphate kinase activity	No
788	0	R-HSA-190242	FGFR1 ligand binding and activation	No
789	0	R-HSA-5654219	Phospholipase C-mediated cascade: FGFR1	No
790	0	R-HSA-190241	FGFR2 ligand binding and activation	No
791	0	R-HSA-2033519	Activated point mutants of FGFR2	No
792	0	R-HSA-5654221	Phospholipase C-mediated cascade; FGFR2	No
793	0	R-HSA-5654708	Downstream signaling of activated FGFR3	No
794	0	R-HSA-5655332	Signaling by FGFR3 in disease	No
795	0	R-HSA-8853338	Signaling by FGFR3 point mutants in cancer	No
796	0	R-HSA-5654706	FRS-mediated FGFR3 signaling	No
797	0	R-HSA-5654704	SHC-mediated cascade:FGFR3	No
798	0	R-HSA-5654228	Phospholipase C-mediated cascade; FGFR4	No
799	0	R-HSA-5654716	Downstream signaling of activated FGFR4	No
800	0	R-HSA-5654712	FRS-mediated FGFR4 signaling	No
801	0	R-HSA-5654719	SHC-mediated cascade:FGFR4	No
802	0	R-HSA-5654689	PI-3K cascade:FGFR1	No
803	0	R-HSA-5654695	PI-3K cascade:FGFR2	No
804	0	R-HSA-5654710	PI-3K cascade:FGFR3	No
805	0	R-HSA-5654720	PI-3K cascade:FGFR4	No
806	0	R-HSA-5654696	Downstream signaling of activated FGFR2	No
807	0	R-HSA-5654700	FRS-mediated FGFR2 signaling	No
808	0	R-HSA-5654699	SHC-mediated cascade:FGFR2	No
809	0	R-HSA-5654687	Downstream signaling of activated FGFR1	No
810	0	R-HSA-5654693	FRS-mediated FGFR1 signaling	No
811	0	R-HSA-5654688	SHC-mediated cascade:FGFR1	No
812	0	R-HSA-5654736	Signaling by FGFR1	No
813	0	R-HSA-5654741	Signaling by FGFR3	No
814	0	R-HSA-5654743	Signaling by FGFR4	No
815	0	R-HSA-1295596	Spry regulation of FGF signaling	No
816	0	R-HSA-5654732	Negative regulation of FGFR3 signaling	No
817	0	R-HSA-5654733	Negative regulation of FGFR4 signaling	No
818	0	R-HSA-5654726	Negative regulation of FGFR1 signaling	No
819	0	R-HSA-5654727	Negative regulation of FGFR2 signaling	No
820	0	R-HSA-1226099	Signaling by FGFR in disease	No
821	0	R-HSA-5655253	Signaling by FGFR2 in disease	No
822	0	R-HSA-1839126	FGFR2 mutant receptor activation	No
823	0	R-HSA-190236	Signaling by FGFR	No
824	0	R-HSA-5654738	Signaling by FGFR2	No
825	0	GO:0008543	fibroblast growth factor receptor signaling pathway	No
826	0	GO:0044344	cellular response to fibroblast growth factor stimulus	No
827	0	GO:0071774	response to fibroblast growth factor	No
828	-0.025	GO:0042102	positive regulation of T cell proliferation	No
829	-0.037	GO:0070665	positive regulation of leukocyte proliferation	No
830	-0.036	GO:0032946	positive regulation of mononuclear cell proliferation	No
831	-0.033	GO:0050671	positive regulation of lymphocyte proliferation	No
832	-0.034	GO:0042098	T cell proliferation	No
833	-0.021	GO:0042129	regulation of T cell proliferation	No
834	-0.038	GO:0070663	regulation of leukocyte proliferation	No
835	-0.042	GO:0032944	regulation of mononuclear cell proliferation	No
836	-0.04	GO:0050670	regulation of lymphocyte proliferation	No
837	-0.031	GO:0070661	leukocyte proliferation	No
838	-0.041	GO:0032943	mononuclear cell proliferation	No
839	-0.037	GO:0046651	lymphocyte proliferation	No
840	-0.019	GO:0098609	cell-cell adhesion	No
841	-0.025	GO:0007155	cell adhesion	No
842	-0.025	GO:0022610	biological adhesion	No
843	-0.03	GO:0030155	regulation of cell adhesion	No
844	-0.045	GO:0045785	positive regulation of cell adhesion	No
845	-0.066	GO:0022409	positive regulation of cell-cell adhesion	No
846	-0.069	GO:0050870	positive regulation of T cell activation	No
847	-0.076	GO:1903039	positive regulation of leukocyte cell-cell adhesion	No
848	-0.05	GO:0022407	regulation of cell-cell adhesion	No
849	-0.083	GO:0007159	leukocyte cell-cell adhesion	No
850	-0.075	GO:0050863	regulation of T cell activation	No
851	-0.078	GO:1903037	regulation of leukocyte cell-cell adhesion	No
852	-0.077	GO:0042110	T cell activation	No
853	-0.072	GO:0046649	lymphocyte activation	No
854	-0.073	GO:0051251	positive regulation of lymphocyte activation	No
855	-0.07	GO:0002696	positive regulation of leukocyte activation	No
856	-0.074	GO:0050867	positive regulation of cell activation	No
857	-0.079	GO:0051249	regulation of lymphocyte activation	No
858	-0.079	GO:0002694	regulation of leukocyte activation	No
859	-0.082	GO:0050865	regulation of cell activation	No
860	-0.261	R-HSA-909733	Interferon alpha/beta signaling	No
861	-0.222	GO:0034340	response to type I interferon	No
862	-0.219	GO:0060337	type I interferon signaling pathway	No
863	-0.219	GO:0071357	cellular response to type I interferon	No
864	0	GO:0060338	regulation of type I interferon-mediated signaling pathway	No
865	-0.001	R-HSA-912694	Regulation of IFNA signaling	No
866	0	GO:0043330	response to exogenous dsRNA	No
867	0.003	GO:0002323	natural killer cell activation involved in immune response	No
868	-0.002	GO:0005132	type I interferon receptor binding	No
869	0.003	GO:0042501	serine phosphorylation of STAT protein	No
870	-0.001	GO:0033139	regulation of peptidyl-serine phosphorylation of STAT protein	No
871	-0.001	GO:0033141	positive regulation of peptidyl-serine phosphorylation of STAT protein	No
872	-0.005	GO:0032633	interleukin-4 production	No
873	-0.004	GO:0032673	regulation of interleukin-4 production	No
874	0	GO:0046633	alpha-beta T cell proliferation	No
875	0	GO:0046640	regulation of alpha-beta T cell proliferation	No
876	0	GO:0002828	regulation of type 2 immune response	No
877	0	GO:0042092	type 2 immune response	No
878	0	GO:0032620	interleukin-17 production	No
879	0	GO:0032660	regulation of interleukin-17 production	No
880	0	GO:0030101	natural killer cell activation	No
881	0	GO:0032814	regulation of natural killer cell activation	No
882	0	GO:0002833	positive regulation of response to biotic stimulus	No
883	0	GO:0002347	response to tumor cell	No
884	0	GO:0002440	production of molecular mediator of immune response	No
885	0	GO:0002377	immunoglobulin production	No
886	-0.001	GO:0030183	B cell differentiation	No
887	-0.006	GO:0002285	lymphocyte activation involved in immune response	No
888	-0.014	GO:0002286	T cell activation involved in immune response	No
889	0	GO:0042104	positive regulation of activated T cell proliferation	No
890	0	GO:0046006	regulation of activated T cell proliferation	No
891	0	GO:0050798	activated T cell proliferation	No
892	-0.007	GO:0032729	positive regulation of interferon-gamma production	No
893	-0.016	GO:0032609	interferon-gamma production	No
894	-0.013	GO:0032649	regulation of interferon-gamma production	No
895	0	GO:0032733	positive regulation of interleukin-10 production	No
896	-0.002	GO:0032613	interleukin-10 production	No
897	-0.002	GO:0032653	regulation of interleukin-10 production	No
898	0	GO:0032735	positive regulation of interleukin-12 production	No
899	-0.008	GO:0032615	interleukin-12 production	No
900	-0.008	GO:0032655	regulation of interleukin-12 production	No
901	-0.01	GO:1903557	positive regulation of tumor necrosis factor superfamily cytokine production	No
902	-0.009	GO:0032760	positive regulation of tumor necrosis factor production	No
903	-0.005	GO:0032640	tumor necrosis factor production	No
904	-0.01	GO:0032680	regulation of tumor necrosis factor production	No
905	-0.013	GO:0071706	tumor necrosis factor superfamily cytokine production	No
906	-0.017	GO:1903555	regulation of tumor necrosis factor superfamily cytokine production	No
907	-0.005	GO:0032715	negative regulation of interleukin-6 production	No
908	-0.001	GO:0032720	negative regulation of tumor necrosis factor production	No
909	-0.001	GO:1903556	negative regulation of tumor necrosis factor superfamily cytokine production	No
910	-0.003	GO:0042108	positive regulation of cytokine biosynthetic process	No
911	-0.003	GO:0042035	regulation of cytokine biosynthetic process	No
912	-0.006	GO:0042089	cytokine biosynthetic process	No
913	-0.004	GO:0042107	cytokine metabolic process	No
914	-0.005	GO:0032722	positive regulation of chemokine production	No
915	-0.006	GO:0032602	chemokine production	No
916	-0.003	GO:0032642	regulation of chemokine production	No
917	-0.002	GO:0072604	interleukin-6 secretion	No
918	0	GO:2000778	positive regulation of interleukin-6 secretion	No
919	-0.003	GO:0032755	positive regulation of interleukin-6 production	No
920	-0.005	GO:0032635	interleukin-6 production	No
921	-0.007	GO:0032675	regulation of interleukin-6 production	No
922	0	GO:0072606	interleukin-8 secretion	No
923	-0.006	GO:2000482	regulation of interleukin-8 secretion	No
924	-0.001	GO:0032757	positive regulation of interleukin-8 production	No
925	-0.005	GO:0032637	interleukin-8 production	No
926	-0.003	GO:0032677	regulation of interleukin-8 production	No
927	-0.008	GO:0043123	positive regulation of I-kappaB kinase/NF-kappaB signaling	No
928	-0.006	GO:0007249	I-kappaB kinase/NF-kappaB signaling	No
929	-0.004	GO:0043122	regulation of I-kappaB kinase/NF-kappaB signaling	No
930	0	GO:0032088	negative regulation of NF-kappaB transcription factor activity	No
931	0	GO:0043433	negative regulation of DNA binding transcription factor activity	No
932	-0.003	GO:0051092	positive regulation of NF-kappaB transcription factor activity	No
933	0	GO:0051090	regulation of DNA binding transcription factor activity	No
934	0	GO:0051091	positive regulation of DNA binding transcription factor activity	No
935	0	GO:0010804	negative regulation of tumor necrosis factor-mediated signaling pathway	No
936	0	GO:0060761	negative regulation of response to cytokine stimulus	No
937	0	GO:0001960	negative regulation of cytokine-mediated signaling pathway	No
938	0	GO:0010803	regulation of tumor necrosis factor-mediated signaling pathway	No
939	-0.004	GO:0060759	regulation of response to cytokine stimulus	No
940	-0.003	GO:0001959	regulation of cytokine-mediated signaling pathway	No
941	-0.013	GO:0019221	cytokine-mediated signaling pathway	No
942	-0.008	GO:0034097	response to cytokine	No
943	-0.007	GO:0071345	cellular response to cytokine stimulus	No
944	0.008	GO:0033209	tumor necrosis factor-mediated signaling pathway	No
945	0.002	GO:0034612	response to tumor necrosis factor	No
946	0.002	GO:0071356	cellular response to tumor necrosis factor	No
947	-0.025	GO:0009615	response to virus	No
948	-0.057	GO:0051607	defense response to virus	No
949	-0.011	GO:0050691	regulation of defense response to virus by host	No
950	-0.005	GO:0002230	positive regulation of defense response to virus by host	No
951	0	GO:0002831	regulation of response to biotic stimulus	No
952	-0.001	GO:0050688	regulation of defense response to virus	No
953	-0.009	GO:0045824	negative regulation of innate immune response	No
954	0	GO:0002698	negative regulation of immune effector process	No
955	-0.023	GO:0050777	negative regulation of immune response	No
956	-0.01	GO:0002683	negative regulation of immune system process	No
957	-0.003	GO:0001818	negative regulation of cytokine production	No
958	0	GO:0002832	negative regulation of response to biotic stimulus	No
959	0	GO:0050687	negative regulation of defense response to virus	No
960	-0.016	GO:0031663	lipopolysaccharide-mediated signaling pathway	No
961	0	GO:0031664	regulation of lipopolysaccharide-mediated signaling pathway	No
962	-0.006	GO:0001819	positive regulation of cytokine production	No
963	-0.007	GO:0001816	cytokine production	No
964	-0.005	GO:0001817	regulation of cytokine production	No
965	-0.006	GO:0032101	regulation of response to external stimulus	No
966	-0.037	GO:0006954	inflammatory response	No
967	-0.016	GO:0050727	regulation of inflammatory response	No
968	0	GO:0032102	negative regulation of response to external stimulus	No
969	-0.002	GO:0031348	negative regulation of defense response	No
970	0	GO:0050728	negative regulation of inflammatory response	No
971	-0.046	GO:0002237	response to molecule of bacterial origin	No
972	-0.039	GO:0032496	response to lipopolysaccharide	No
973	-0.029	GO:0071216	cellular response to biotic stimulus	No
974	-0.049	GO:0071219	cellular response to molecule of bacterial origin	No
975	-0.04	GO:0071222	cellular response to lipopolysaccharide	No
976	-0.007	GO:0042742	defense response to bacterium	No
977	-0.005	GO:0098542	defense response to other organism	No
978	-0.02	GO:0009617	response to bacterium	No
979	-0.004	GO:0009607	response to biotic stimulus	No
980	-0.005	GO:0043207	response to external biotic stimulus	No
981	-0.005	GO:0051707	response to other organism	No
982	0.002	GO:0039529	RIG-I signaling pathway	No
983	0.003	GO:0039535	regulation of RIG-I signaling pathway	No
984	-0.001	GO:0039528	cytoplasmic pattern recognition receptor signaling pathway in response to virus	No
985	0	GO:0039531	regulation of viral-induced cytoplasmic pattern recognition receptor signaling pathway	No
986	0	GO:0044764	multi-organism cellular process	No
987	-0.001	GO:0098586	cellular response to virus	No
988	-0.01	GO:0032727	positive regulation of interferon-alpha production	No
989	-0.009	GO:0032607	interferon-alpha production	No
990	-0.009	GO:0032647	regulation of interferon-alpha production	No
991	-0.002	GO:0032728	positive regulation of interferon-beta production	No
992	-0.005	GO:0032608	interferon-beta production	No
993	-0.003	GO:0032648	regulation of interferon-beta production	No
994	0.003	R-HSA-1834949	Cytosolic sensors of pathogen-associated DNA	No
995	-0.001	GO:0032481	positive regulation of type I interferon production	No
996	-0.002	GO:0032479	regulation of type I interferon production	No
997	-0.002	GO:0032606	type I interferon production	No
998	-0.003	4623	Cytosolic DNA-sensing pathway	No
999	-0.004	R-HSA-933541	TRAF6 mediated IRF7 activation	No
1000	-0.006	4622	RIG-I-like receptor signaling pathway	No
1001	-0.006	R-HSA-168928	DDX58/IFIH1-mediated induction of interferon-alpha/beta	No
1002	-0.001	R-HSA-5689896	Ovarian tumor domain proteases	No
1003	-0.006	GO:0032480	negative regulation of type I interferon production	No
1004	0.001	R-HSA-936440	Negative regulators of DDX58/IFIH1 signaling	No
1005	0	GO:0002701	negative regulation of production of molecular mediator of immune response	No
1006	0	GO:0002719	negative regulation of cytokine production involved in immune response	No
1007	-0.001	GO:0002820	negative regulation of adaptive immune response	No
1008	0	GO:0002823	negative regulation of adaptive immune response based on somatic recombination of immune receptors built from immunoglobulin superfamily domains	No
1009	-0.012	GO:0002704	negative regulation of leukocyte mediated immunity	No
1010	-0.003	GO:0002707	negative regulation of lymphocyte mediated immunity	No
1011	0	GO:0042130	negative regulation of T cell proliferation	No
1012	-0.003	GO:0070664	negative regulation of leukocyte proliferation	No
1013	-0.003	GO:0032945	negative regulation of mononuclear cell proliferation	No
1014	-0.003	GO:0050672	negative regulation of lymphocyte proliferation	No
1015	0	GO:0046636	negative regulation of alpha-beta T cell activation	No
1016	0	GO:1902106	negative regulation of leukocyte differentiation	No
1017	0	GO:0045581	negative regulation of T cell differentiation	No
1018	0	GO:0045620	negative regulation of lymphocyte differentiation	No
1019	0	GO:0007162	negative regulation of cell adhesion	No
1020	0	GO:0022408	negative regulation of cell-cell adhesion	No
1021	-0.005	GO:0050868	negative regulation of T cell activation	No
1022	-0.005	GO:1903038	negative regulation of leukocyte cell-cell adhesion	No
1023	-0.021	GO:0050866	negative regulation of cell activation	No
1024	-0.025	GO:0002695	negative regulation of leukocyte activation	No
1025	-0.015	GO:0051250	negative regulation of lymphocyte activation	No
1026	-0.013	GO:1903708	positive regulation of hemopoiesis	No
1027	-0.022	GO:1902107	positive regulation of leukocyte differentiation	No
1028	0	GO:0045639	positive regulation of myeloid cell differentiation	No
1029	0	GO:0002763	positive regulation of myeloid leukocyte differentiation	No
1030	-0.009	GO:0045066	regulatory T cell differentiation	No
1031	-0.007	GO:0045589	regulation of regulatory T cell differentiation	No
1032	-0.043	GO:0030098	lymphocyte differentiation	No
1033	-0.036	GO:0030217	T cell differentiation	No
1034	-0.04	GO:0002521	leukocyte differentiation	No
1035	-0.031	GO:1902105	regulation of leukocyte differentiation	No
1036	-0.007	GO:0045582	positive regulation of T cell differentiation	No
1037	-0.011	GO:0045621	positive regulation of lymphocyte differentiation	No
1038	-0.017	GO:0045580	regulation of T cell differentiation	No
1039	-0.025	GO:0045619	regulation of lymphocyte differentiation	No
1040	0	GO:0030099	myeloid cell differentiation	No
1041	0	GO:0045637	regulation of myeloid cell differentiation	No
1042	0	GO:1903706	regulation of hemopoiesis	No
1043	0	GO:0002520	immune system development	No
1044	0	GO:0030097	hemopoiesis	No
1045	0	GO:0048534	hematopoietic or lymphoid organ development	No
1046	0	GO:0030316	osteoclast differentiation	No
1047	0	GO:0045670	regulation of osteoclast differentiation	No
1048	-0.006	GO:0002573	myeloid leukocyte differentiation	No
1049	-0.001	GO:0002761	regulation of myeloid leukocyte differentiation	No
1050	0	GO:1903707	negative regulation of hemopoiesis	No
1051	0	GO:0045638	negative regulation of myeloid cell differentiation	No
1052	0	GO:0002762	negative regulation of myeloid leukocyte differentiation	No
1053	0	GO:0045671	negative regulation of osteoclast differentiation	No
1054	-0.006	GO:0043300	regulation of leukocyte degranulation	No
1055	-0.006	GO:0002886	regulation of myeloid leukocyte mediated immunity	No
1056	-0.004	GO:0033003	regulation of mast cell activation	No
1057	0	GO:0033006	regulation of mast cell activation involved in immune response	No
1058	0	GO:0043304	regulation of mast cell degranulation	No
1059	-0.001	GO:0032418	lysosome localization	No
1060	-0.007	GO:0045576	mast cell activation	No
1061	-0.005	GO:0002448	mast cell mediated immunity	No
1062	-0.003	GO:0002279	mast cell activation involved in immune response	No
1063	-0.003	GO:0043303	mast cell degranulation	No
1064	0	GO:0046426	negative regulation of JAK-STAT cascade	No
1065	0	GO:1904893	negative regulation of STAT cascade	No
1066	0	GO:0007259	JAK-STAT cascade	No
1067	0	GO:0097696	STAT cascade	No
1068	0	GO:0046425	regulation of JAK-STAT cascade	No
1069	0	GO:1904892	regulation of STAT cascade	No
1070	0	GO:0046427	positive regulation of JAK-STAT cascade	No
1071	0	GO:1904894	positive regulation of STAT cascade	No
1072	0	GO:0042531	positive regulation of tyrosine phosphorylation of STAT protein	No
1073	0	GO:0007260	tyrosine phosphorylation of STAT protein	No
1074	0	GO:0042509	regulation of tyrosine phosphorylation of STAT protein	No
1075	-0.006	GO:0018108	peptidyl-tyrosine phosphorylation	No
1076	-0.006	GO:0018212	peptidyl-tyrosine modification	No
1077	0	GO:0050730	regulation of peptidyl-tyrosine phosphorylation	No
1078	0	GO:0050731	positive regulation of peptidyl-tyrosine phosphorylation	No
1079	0	GO:0072538	T-helper 17 type immune response	No
1080	0	GO:0072539	T-helper 17 cell differentiation	No
1081	0	GO:0002360	T cell lineage commitment	No
1082	0	GO:0043369	CD4-positive or CD8-positive, alpha-beta T cell lineage commitment	No
1083	-0.01	GO:0045058	T cell selection	No
1084	-0.01	GO:0043368	positive T cell selection	No
1085	-0.026	GO:0046631	alpha-beta T cell activation	No
1086	-0.012	GO:0046632	alpha-beta T cell differentiation	No
1087	-0.009	GO:0035710	CD4-positive, alpha-beta T cell activation	No
1088	-0.007	GO:0002292	T cell differentiation involved in immune response	No
1089	0	GO:0042093	T-helper cell differentiation	No
1090	-0.01	GO:0043367	CD4-positive, alpha-beta T cell differentiation	No
1091	-0.004	GO:0002294	CD4-positive, alpha-beta T cell differentiation involved in immune response	No
1092	-0.01	GO:0002287	alpha-beta T cell activation involved in immune response	No
1093	-0.01	GO:0002293	alpha-beta T cell differentiation involved in immune response	No
1094	0	GO:0042088	T-helper 1 type immune response	No
1095	-0.007	GO:0046634	regulation of alpha-beta T cell activation	No
1096	-0.003	GO:0046635	positive regulation of alpha-beta T cell activation	No
1097	0	GO:2000514	regulation of CD4-positive, alpha-beta T cell activation	No
1098	0	GO:0043370	regulation of CD4-positive, alpha-beta T cell differentiation	No
1099	0	GO:0045622	regulation of T-helper cell differentiation	No
1100	0	GO:0043372	positive regulation of CD4-positive, alpha-beta T cell differentiation	No
1101	0	GO:2000516	positive regulation of CD4-positive, alpha-beta T cell activation	No
1102	0	GO:0046637	regulation of alpha-beta T cell differentiation	No
1103	0	GO:0046638	positive regulation of alpha-beta T cell differentiation	No
1104	-0.001	GO:0002200	somatic diversification of immune receptors	No
1105	0	GO:0016445	somatic diversification of immunoglobulins	No
1106	-0.002	GO:0002312	B cell activation involved in immune response	No
1107	-0.001	GO:0002562	somatic diversification of immune receptors via germline recombination within a single locus	No
1108	-0.001	GO:0016444	somatic cell DNA recombination	No
1109	0	GO:0002381	immunoglobulin production involved in immunoglobulin mediated immune response	No
1110	0	GO:0016447	somatic recombination of immunoglobulin gene segments	No
1111	0	GO:0045190	isotype switching	No
1112	0	GO:0002204	somatic recombination of immunoglobulin genes involved in immune response	No
1113	0	GO:0002208	somatic diversification of immunoglobulins involved in immune response	No
1114	0	GO:0002712	regulation of B cell mediated immunity	No
1115	0	GO:0002889	regulation of immunoglobulin mediated immune response	No
1116	0	GO:0002637	regulation of immunoglobulin production	No
1117	0	GO:0002639	positive regulation of immunoglobulin production	No
1118	0	GO:0002717	positive regulation of natural killer cell mediated immunity	No
1119	0	GO:0045954	positive regulation of natural killer cell mediated cytotoxicity	No
1120	-0.006	GO:0002715	regulation of natural killer cell mediated immunity	No
1121	-0.006	GO:0042269	regulation of natural killer cell mediated cytotoxicity	No
1122	-0.003	GO:0002228	natural killer cell mediated immunity	No
1123	-0.003	GO:0042267	natural killer cell mediated cytotoxicity	No
1124	-0.001	GO:0001913	T cell mediated cytotoxicity	No
1125	0	GO:0001914	regulation of T cell mediated cytotoxicity	No
1126	-0.004	GO:0001906	cell killing	No
1127	-0.008	GO:0001909	leukocyte mediated cytotoxicity	No
1128	-0.01	GO:0001910	regulation of leukocyte mediated cytotoxicity	No
1129	-0.01	GO:0031341	regulation of cell killing	No
1130	0	GO:0001912	positive regulation of leukocyte mediated cytotoxicity	No
1131	0	GO:0031343	positive regulation of cell killing	No
1132	0	GO:0002369	T cell cytokine production	No
1133	0	GO:0002724	regulation of T cell cytokine production	No
1134	0	GO:0002700	regulation of production of molecular mediator of immune response	No
1135	0	GO:0002702	positive regulation of production of molecular mediator of immune response	No
1136	0	GO:0002720	positive regulation of cytokine production involved in immune response	No
1137	0	GO:0002367	cytokine production involved in immune response	No
1138	0	GO:0002718	regulation of cytokine production involved in immune response	No
1139	-0.016	GO:0002697	regulation of immune effector process	No
1140	-0.003	GO:0002699	positive regulation of immune effector process	No
1141	-0.003	GO:0002705	positive regulation of leukocyte mediated immunity	No
1142	0	GO:0002708	positive regulation of lymphocyte mediated immunity	No
1143	0	GO:0002711	positive regulation of T cell mediated immunity	No
1144	0	GO:0002821	positive regulation of adaptive immune response	No
1145	0	GO:0002824	positive regulation of adaptive immune response based on somatic recombination of immune receptors built from immunoglobulin superfamily domains	No
1146	-0.003	GO:0002456	T cell mediated immunity	No
1147	0	GO:0002709	regulation of T cell mediated immunity	No
1148	-0.006	GO:0002819	regulation of adaptive immune response	No
1149	-0.002	GO:0002822	regulation of adaptive immune response based on somatic recombination of immune receptors built from immunoglobulin superfamily domains	No
1150	-0.021	GO:0002703	regulation of leukocyte mediated immunity	No
1151	-0.003	GO:0002706	regulation of lymphocyte mediated immunity	No
1152	0	GO:0097345	mitochondrial outer membrane permeabilization	No
1153	0	GO:1901028	regulation of mitochondrial outer membrane permeabilization involved in apoptotic signaling pathway	No
1154	0	GO:0046902	regulation of mitochondrial membrane permeability	No
1155	0	GO:0090559	regulation of membrane permeability	No
1156	0	GO:1902108	regulation of mitochondrial membrane permeability involved in apoptotic process	No
1157	0	GO:1902110	positive regulation of mitochondrial membrane permeability involved in apoptotic process	No
1158	0	GO:1905710	positive regulation of membrane permeability	No
1159	0	GO:0035794	positive regulation of mitochondrial membrane permeability	No
1160	0	GO:1902686	mitochondrial outer membrane permeabilization involved in programmed cell death	No
1161	0.002	GO:0008637	apoptotic mitochondrial changes	No
1162	0.192	GO:0007006	mitochondrial membrane organization	No
1163	0.007	R-HSA-111447	Activation of BAD and translocation to mitochondria	No
1164	0	GO:0051205	protein insertion into membrane	No
1165	0	GO:1901030	positive regulation of mitochondrial outer membrane permeabilization involved in apoptotic signaling pathway	No
1166	0.001	GO:1900739	regulation of protein insertion into mitochondrial membrane involved in apoptotic signaling pathway	No
1167	0.001	GO:1900740	positive regulation of protein insertion into mitochondrial membrane involved in apoptotic signaling pathway	No
1168	0.001	GO:0001844	protein insertion into mitochondrial membrane involved in apoptotic signaling pathway	No
1169	0.001	GO:0051204	protein insertion into mitochondrial membrane	No
1170	0	R-HSA-109606	Intrinsic Pathway for Apoptosis	No
1171	0.001	R-HSA-114452	Activation of BH3-only proteins	No
1172	0	GO:0035773	insulin secretion involved in cellular response to glucose stimulus	No
1173	0	GO:0061178	regulation of insulin secretion involved in cellular response to glucose stimulus	No
1174	0	GO:0033500	carbohydrate homeostasis	No
1175	0	GO:0042593	glucose homeostasis	No
1176	0	GO:0009743	response to carbohydrate	No
1177	0	GO:0009749	response to glucose	No
1178	0	GO:0009746	response to hexose	No
1179	0	GO:0034284	response to monosaccharide	No
1180	0	GO:0001678	cellular glucose homeostasis	No
1181	0	GO:0071322	cellular response to carbohydrate stimulus	No
1182	0	GO:0071333	cellular response to glucose stimulus	No
1183	0	GO:0071326	cellular response to monosaccharide stimulus	No
1184	0	GO:0071331	cellular response to hexose stimulus	No
1185	0	GO:0032024	positive regulation of insulin secretion	No
1186	0	GO:0046887	positive regulation of hormone secretion	No
1187	0	GO:0090277	positive regulation of peptide hormone secretion	No
1188	0	GO:0030073	insulin secretion	No
1189	0	GO:0050796	regulation of insulin secretion	No
1190	0	GO:0030072	peptide hormone secretion	No
1191	0	GO:0090276	regulation of peptide hormone secretion	No
1192	0	GO:0010817	regulation of hormone levels	No
1193	0	GO:0023061	signal release	No
1194	0	GO:0046883	regulation of hormone secretion	No
1195	0	GO:0009914	hormone transport	No
1196	0	GO:0046879	hormone secretion	No
1197	-0.008	GO:0032731	positive regulation of interleukin-1 beta production	No
1198	-0.003	GO:0032732	positive regulation of interleukin-1 production	No
1199	-0.006	GO:0050716	positive regulation of interleukin-1 secretion	No
1200	-0.009	GO:0050718	positive regulation of interleukin-1 beta secretion	No
1201	0	GO:0032692	negative regulation of interleukin-1 production	No
1202	-0.01	GO:0032612	interleukin-1 production	No
1203	-0.006	GO:0032652	regulation of interleukin-1 production	No
1204	-0.014	GO:0032611	interleukin-1 beta production	No
1205	-0.009	GO:0032651	regulation of interleukin-1 beta production	No
1206	-0.009	GO:0050704	regulation of interleukin-1 secretion	No
1207	-0.01	GO:0050706	regulation of interleukin-1 beta secretion	No
1208	-0.017	GO:0050701	interleukin-1 secretion	No
1209	-0.02	GO:0050702	interleukin-1 beta secretion	No
1210	-0.001	GO:0050710	negative regulation of cytokine secretion	No
1211	0	GO:0002792	negative regulation of peptide secretion	No
1212	0	GO:0050709	negative regulation of protein secretion	No
1213	0	GO:0051048	negative regulation of secretion	No
1214	0	GO:1903531	negative regulation of secretion by cell	No
1215	0	GO:0051051	negative regulation of transport	No
1216	0	GO:0051224	negative regulation of protein transport	No
1217	0	GO:1904950	negative regulation of establishment of protein localization	No
1218	0	GO:0051046	regulation of secretion	No
1219	0	GO:1903530	regulation of secretion by cell	No
1220	0	GO:0002791	regulation of peptide secretion	No
1221	0	GO:0050708	regulation of protein secretion	No
1222	0	GO:0002790	peptide secretion	No
1223	0	GO:0009306	protein secretion	No
1224	-0.009	GO:0050715	positive regulation of cytokine secretion	No
1225	-0.017	GO:0050663	cytokine secretion	No
1226	-0.011	GO:0050707	regulation of cytokine secretion	No
1227	0	GO:0002793	positive regulation of peptide secretion	No
1228	0	GO:0050714	positive regulation of protein secretion	No
1229	0	GO:0051047	positive regulation of secretion	No
1230	0	GO:1903532	positive regulation of secretion by cell	No
1231	0	GO:0010821	regulation of mitochondrion organization	No
1232	0	GO:0010822	positive regulation of mitochondrion organization	No
1233	0	GO:1903747	regulation of establishment of protein localization to mitochondrion	No
1234	0	GO:1903749	positive regulation of establishment of protein localization to mitochondrion	No
1235	0	GO:1903533	regulation of protein targeting	No
1236	0	GO:1903214	regulation of protein targeting to mitochondrion	No
1237	0	GO:1903955	positive regulation of protein targeting to mitochondrion	No
1238	0.204	GO:0007005	mitochondrion organization	No
1239	0.042	GO:0006839	mitochondrial transport	No
1240	0.024	GO:0006626	protein targeting to mitochondrion	No
1241	0.029	GO:0070585	protein localization to mitochondrion	No
1242	0.022	GO:0072655	establishment of protein localization to mitochondrion	No
1243	0	GO:1903829	positive regulation of cellular protein localization	No
1244	0	GO:0032388	positive regulation of intracellular transport	No
1245	0	GO:0090316	positive regulation of intracellular protein transport	No
1246	0	GO:0060341	regulation of cellular localization	No
1247	0	GO:1903827	regulation of cellular protein localization	No
1248	0	GO:0032386	regulation of intracellular transport	No
1249	0	GO:0033157	regulation of intracellular protein transport	No
1250	0	GO:0032880	regulation of protein localization	No
1251	0	GO:0070201	regulation of establishment of protein localization	No
1252	0	GO:0051223	regulation of protein transport	No
1253	0	GO:0090087	regulation of peptide transport	No
1254	0	GO:0051050	positive regulation of transport	No
1255	0	GO:0051222	positive regulation of protein transport	No
1256	0	GO:1904951	positive regulation of establishment of protein localization	No
1257	0.137	GO:0072657	protein localization to membrane	No
1258	0.763	GO:0006612	protein targeting to membrane	No
1259	0.604	GO:0090150	establishment of protein localization to membrane	No
1260	0.486	GO:0006605	protein targeting	No
1261	0.04	GO:0006886	intracellular protein transport	No
1262	0.054	GO:0033365	protein localization to organelle	No
1263	0.145	GO:0072594	establishment of protein localization to organelle	No
1264	0	GO:0046823	negative regulation of nucleocytoplasmic transport	No
1265	0	GO:1900181	negative regulation of protein localization to nucleus	No
1266	0	GO:0042308	negative regulation of protein import into nucleus	No
1267	0	GO:1904590	negative regulation of protein import	No
1268	0	GO:1903828	negative regulation of cellular protein localization	No
1269	0	GO:0032387	negative regulation of intracellular transport	No
1270	0	GO:0090317	negative regulation of intracellular protein transport	No
1271	0	GO:0051220	cytoplasmic sequestering of protein	No
1272	0	GO:0042994	cytoplasmic sequestering of transcription factor	No
1273	-0.001	GO:0043124	negative regulation of I-kappaB kinase/NF-kappaB signaling	No
1274	0	GO:0042347	negative regulation of NF-kappaB import into nucleus	No
1275	0	GO:0042992	negative regulation of transcription factor import into nucleus	No
1276	0	GO:0042346	positive regulation of NF-kappaB import into nucleus	No
1277	-0.006	GO:0042993	positive regulation of transcription factor import into nucleus	No
1278	-0.002	GO:0042345	regulation of NF-kappaB import into nucleus	No
1279	-0.002	GO:0042348	NF-kappaB import into nucleus	No
1280	0	GO:0042990	regulation of transcription factor import into nucleus	No
1281	-0.001	GO:0042991	transcription factor import into nucleus	No
1282	0.004	GO:0006913	nucleocytoplasmic transport	No
1283	0.004	GO:0051169	nuclear transport	No
1284	0	GO:0034504	protein localization to nucleus	No
1285	0	GO:0017038	protein import	No
1286	0	GO:0006606	protein import into nucleus	No
1287	0	GO:0051170	nuclear import	No
1288	0	GO:1900180	regulation of protein localization to nucleus	No
1289	0	GO:0046822	regulation of nucleocytoplasmic transport	No
1290	0	GO:0042306	regulation of protein import into nucleus	No
1291	0	GO:1904589	regulation of protein import	No
1292	0	GO:1900182	positive regulation of protein localization to nucleus	No
1293	0	GO:0046824	positive regulation of nucleocytoplasmic transport	No
1294	-0.001	GO:0042307	positive regulation of protein import into nucleus	No
1295	-0.001	GO:1904591	positive regulation of protein import	No
1296	-0.005	GO:0040017	positive regulation of locomotion	No
1297	-0.012	GO:0030335	positive regulation of cell migration	No
1298	-0.009	GO:0051272	positive regulation of cellular component movement	No
1299	-0.007	GO:2000147	positive regulation of cell motility	No
1300	-0.015	GO:0030334	regulation of cell migration	No
1301	-0.007	GO:0051270	regulation of cellular component movement	No
1302	-0.007	GO:0040012	regulation of locomotion	No
1303	-0.007	GO:2000145	regulation of cell motility	No
1304	-0.007	GO:0048646	anatomical structure formation involved in morphogenesis	No
1305	-0.016	GO:0072359	circulatory system development	No
1306	-0.028	GO:0001525	angiogenesis	No
1307	-0.024	GO:0048514	blood vessel morphogenesis	No
1308	-0.035	GO:0001568	blood vessel development	No
1309	-0.035	GO:0001944	vasculature development	No
1310	-0.035	GO:0072358	cardiovascular system development	No
1311	-0.026	GO:0045765	regulation of angiogenesis	No
1312	-0.018	GO:1901342	regulation of vasculature development	No
1313	-0.01	GO:0045766	positive regulation of angiogenesis	No
1314	-0.008	GO:1904018	positive regulation of vasculature development	No
1315	0	GO:0040013	negative regulation of locomotion	No
1316	0	GO:0030336	negative regulation of cell migration	No
1317	0	GO:0051271	negative regulation of cellular component movement	No
1318	0	GO:2000146	negative regulation of cell motility	No
1319	-0.002	GO:1901343	negative regulation of vasculature development	No
1320	-0.002	GO:0016525	negative regulation of angiogenesis	No
1321	-0.002	GO:2000181	negative regulation of blood vessel morphogenesis	No
1322	0	GO:0001937	negative regulation of endothelial cell proliferation	No
1323	0	GO:0050680	negative regulation of epithelial cell proliferation	No
1324	0	GO:0002043	blood vessel endothelial cell proliferation involved in sprouting angiogenesis	No
1325	0	GO:1903672	positive regulation of sprouting angiogenesis	No
1326	0	GO:0090051	negative regulation of cell migration involved in sprouting angiogenesis	No
1327	0	GO:0002042	cell migration involved in sprouting angiogenesis	No
1328	0	GO:0090049	regulation of cell migration involved in sprouting angiogenesis	No
1329	-0.005	GO:0002040	sprouting angiogenesis	No
1330	0	GO:1903670	regulation of sprouting angiogenesis	No
1331	0	GO:1903671	negative regulation of sprouting angiogenesis	No
1332	0	GO:0043537	negative regulation of blood vessel endothelial cell migration	No
1333	0	GO:0010596	negative regulation of endothelial cell migration	No
1334	0	GO:0010633	negative regulation of epithelial cell migration	No
1335	0	GO:0043536	positive regulation of blood vessel endothelial cell migration	No
1336	-0.005	GO:0043534	blood vessel endothelial cell migration	No
1337	-0.003	GO:0043535	regulation of blood vessel endothelial cell migration	No
1338	-0.003	GO:0001938	positive regulation of endothelial cell proliferation	No
1339	-0.002	GO:0001935	endothelial cell proliferation	No
1340	-0.005	GO:0001936	regulation of endothelial cell proliferation	No
1341	0	GO:0050679	positive regulation of epithelial cell proliferation	No
1342	0	GO:0050673	epithelial cell proliferation	No
1343	0	GO:0050678	regulation of epithelial cell proliferation	No
1344	-0.002	GO:0010595	positive regulation of endothelial cell migration	No
1345	-0.002	GO:0010634	positive regulation of epithelial cell migration	No
1346	-0.007	GO:0010594	regulation of endothelial cell migration	No
1347	-0.014	GO:0043542	endothelial cell migration	No
1348	-0.002	GO:0010632	regulation of epithelial cell migration	No
1349	-0.002	GO:0001667	ameboidal-type cell migration	No
1350	-0.004	GO:0090130	tissue migration	No
1351	-0.004	GO:0010631	epithelial cell migration	No
1352	-0.002	GO:0090132	epithelium migration	No
1353	-0.001	GO:0071624	positive regulation of granulocyte chemotaxis	No
1354	-0.004	GO:1902624	positive regulation of neutrophil migration	No
1355	-0.004	GO:0090023	positive regulation of neutrophil chemotaxis	No
1356	-0.003	GO:0071622	regulation of granulocyte chemotaxis	No
1357	-0.006	GO:1902622	regulation of neutrophil migration	No
1358	-0.003	GO:0090022	regulation of neutrophil chemotaxis	No
1359	-0.005	GO:0002548	monocyte chemotaxis	No
1360	-0.007	GO:0071674	mononuclear cell migration	No
1361	-0.015	GO:0048247	lymphocyte chemotaxis	No
1362	-0.047	GO:0072676	lymphocyte migration	No
1363	-0.005	GO:0048020	CCR chemokine receptor binding	No
1364	-0.015	GO:0070098	chemokine-mediated signaling pathway	No
1365	-0.013	GO:0008009	chemokine activity	No
1366	-0.01	GO:0042379	chemokine receptor binding	No
1367	-0.009	GO:0002687	positive regulation of leukocyte migration	No
1368	-0.01	GO:0002690	positive regulation of leukocyte chemotaxis	No
1369	-0.024	GO:0002685	regulation of leukocyte migration	No
1370	-0.011	GO:0002688	regulation of leukocyte chemotaxis	No
1371	-0.005	GO:0032103	positive regulation of response to external stimulus	No
1372	-0.013	GO:0050920	regulation of chemotaxis	No
1373	-0.013	GO:0050921	positive regulation of chemotaxis	No
1374	-0.023	GO:1990266	neutrophil migration	No
1375	-0.019	GO:0030593	neutrophil chemotaxis	No
1376	-0.032	GO:0097530	granulocyte migration	No
1377	-0.02	GO:0071621	granulocyte chemotaxis	No
1378	-0.009	GO:0006935	chemotaxis	No
1379	-0.009	GO:0042330	taxis	No
1380	-0.036	GO:0060326	cell chemotaxis	No
1381	-0.034	GO:0030595	leukocyte chemotaxis	No
1382	-0.024	GO:0097529	myeloid leukocyte migration	No
1383	0	GO:0046330	positive regulation of JNK cascade	No
1384	0	GO:0032874	positive regulation of stress-activated MAPK cascade	No
1385	0	GO:0070304	positive regulation of stress-activated protein kinase signaling cascade	No
1386	0	GO:0007254	JNK cascade	No
1387	0	GO:0046328	regulation of JNK cascade	No
1388	0	GO:0032872	regulation of stress-activated MAPK cascade	No
1389	0	GO:0070302	regulation of stress-activated protein kinase signaling cascade	No
1390	0	GO:0031098	stress-activated protein kinase signaling cascade	No
1391	0	GO:0051403	stress-activated MAPK cascade	No
1392	0	GO:0007257	activation of JUN kinase activity	No
1393	0	GO:0043506	regulation of JUN kinase activity	No
1394	0	GO:0043507	positive regulation of JUN kinase activity	No
1395	0	GO:0004709	MAP kinase kinase kinase activity	No
1396	0	GO:0005057	signal transducer activity, downstream of receptor	No
1397	0	GO:0004702	signal transducer, downstream of receptor, with serine/threonine kinase activity	No
1398	0	GO:0051338	regulation of transferase activity	No
1399	0	GO:0043549	regulation of kinase activity	No
1400	0	GO:0045859	regulation of protein kinase activity	No
1401	0	GO:0051347	positive regulation of transferase activity	No
1402	0	GO:0033674	positive regulation of kinase activity	No
1403	0	GO:0045860	positive regulation of protein kinase activity	No
1404	0	GO:0043405	regulation of MAP kinase activity	No
1405	0	GO:0043406	positive regulation of MAP kinase activity	No
1406	0	GO:0071900	regulation of protein serine/threonine kinase activity	No
1407	0	GO:0071902	positive regulation of protein serine/threonine kinase activity	No
1408	0	GO:0032147	activation of protein kinase activity	No
1409	0	GO:0000187	activation of MAPK activity	No
1410	0	GO:0070374	positive regulation of ERK1 and ERK2 cascade	No
1411	-0.002	GO:0070371	ERK1 and ERK2 cascade	No
1412	-0.002	GO:0070372	regulation of ERK1 and ERK2 cascade	No
1413	0	GO:0031401	positive regulation of protein modification process	No
1414	0	GO:0010562	positive regulation of phosphorus metabolic process	No
1415	0	GO:0045937	positive regulation of phosphate metabolic process	No
1416	0	GO:0001934	positive regulation of protein phosphorylation	No
1417	0	GO:0042327	positive regulation of phosphorylation	No
1418	0	GO:1902533	positive regulation of intracellular signal transduction	No
1419	0	GO:0000165	MAPK cascade	No
1420	0	GO:0023014	signal transduction by protein phosphorylation	No
1421	0	GO:0043408	regulation of MAPK cascade	No
1422	0	GO:0043410	positive regulation of MAPK cascade	No
1423	0	GO:0030030	cell projection organization	No
1424	0	GO:0120036	plasma membrane bounded cell projection organization	No
1425	0	GO:0031175	neuron projection development	No
1426	0	GO:0048666	neuron development	No
1427	0	GO:0030182	neuron differentiation	No
1428	0	GO:0022008	neurogenesis	No
1429	0	GO:0048699	generation of neurons	No
1430	-0.001	GO:0007411	axon guidance	No
1431	-0.001	GO:0097485	neuron projection guidance	No
1432	0	GO:0000902	cell morphogenesis	No
1433	0	GO:0032989	cellular component morphogenesis	No
1434	-0.005	GO:0048812	neuron projection morphogenesis	No
1435	0	GO:0032990	cell part morphogenesis	No
1436	-0.005	GO:0048858	cell projection morphogenesis	No
1437	-0.005	GO:0120039	plasma membrane bounded cell projection morphogenesis	No
1438	0	GO:0007409	axonogenesis	No
1439	0	GO:0061564	axon development	No
1440	0	GO:0000904	cell morphogenesis involved in differentiation	No
1441	-0.005	GO:0048667	cell morphogenesis involved in neuron differentiation	No
1442	0	GO:0031344	regulation of cell projection organization	No
1443	0	GO:0120035	regulation of plasma membrane bounded cell projection organization	No
1444	-0.018	GO:0010975	regulation of neuron projection development	No
1445	-0.009	GO:0045664	regulation of neuron differentiation	No
1446	0	GO:0060284	regulation of cell development	No
1447	-0.003	GO:0050767	regulation of neurogenesis	No
1448	-0.005	GO:0051960	regulation of nervous system development	No
1449	-0.003	GO:0045597	positive regulation of cell differentiation	No
1450	-0.003	GO:0051094	positive regulation of developmental process	No
1451	-0.002	GO:0010720	positive regulation of cell development	No
1452	-0.003	GO:0050769	positive regulation of neurogenesis	No
1453	-0.003	GO:0051962	positive regulation of nervous system development	No
1454	0	GO:0031346	positive regulation of cell projection organization	No
1455	-0.009	GO:0010976	positive regulation of neuron projection development	No
1456	-0.002	GO:0045666	positive regulation of neuron differentiation	No
1457	0	GO:0030308	negative regulation of cell growth	No
1458	0	GO:0045926	negative regulation of growth	No
1459	0	GO:0001558	regulation of cell growth	No
1460	0	GO:0016049	cell growth	No
1461	0	GO:0040007	growth	No
1462	0	GO:0040008	regulation of growth	No
1463	0.005	GO:0097484	dendrite extension	No
1464	0.006	GO:1903859	regulation of dendrite extension	No
1465	0.007	GO:1903861	positive regulation of dendrite extension	No
1466	-0.005	GO:0048588	developmental cell growth	No
1467	-0.004	GO:0060560	developmental growth involved in morphogenesis	No
1468	-0.002	GO:1990138	neuron projection extension	No
1469	0	GO:0045927	positive regulation of growth	No
1470	0	GO:0030307	positive regulation of cell growth	No
1471	0	GO:0048639	positive regulation of developmental growth	No
1472	0	GO:0048589	developmental growth	No
1473	0	GO:0048638	regulation of developmental growth	No
1474	0	GO:0051125	regulation of actin nucleation	No
1475	0.004	GO:0034314	Arp2/3 complex-mediated actin nucleation	No
1476	0.001	GO:0045010	actin nucleation	No
1477	0	GO:0032535	regulation of cellular component size	No
1478	0	GO:0090066	regulation of anatomical structure size	No
1479	0	GO:0030041	actin filament polymerization	No
1480	0.001	GO:0030833	regulation of actin filament polymerization	No
1481	-0.001	GO:0008154	actin polymerization or depolymerization	No
1482	0	GO:0008064	regulation of actin polymerization or depolymerization	No
1483	0	GO:0030832	regulation of actin filament length	No
1484	0	GO:0032271	regulation of protein polymerization	No
1485	0	GO:0051258	protein polymerization	No
1486	0	GO:0051495	positive regulation of cytoskeleton organization	No
1487	0	GO:1902905	positive regulation of supramolecular fiber organization	No
1488	0	GO:0030838	positive regulation of actin filament polymerization	No
1489	0	GO:0032273	positive regulation of protein polymerization	No
1490	0	GO:0051493	regulation of cytoskeleton organization	No
1491	-0.003	GO:0032956	regulation of actin cytoskeleton organization	No
1492	-0.002	GO:0032970	regulation of actin filament-based process	No
1493	0	GO:0110053	regulation of actin filament organization	No
1494	0	GO:1902903	regulation of supramolecular fiber organization	No
1495	0	GO:0007015	actin filament organization	No
1496	-0.002	GO:0097435	supramolecular fiber organization	No
1497	0	GO:0007010	cytoskeleton organization	No
1498	-0.003	GO:0030029	actin filament-based process	No
1499	-0.003	GO:0030036	actin cytoskeleton organization	No
1500	0.032	GO:0034622	cellular macromolecular complex assembly	No
1501	0	GO:0043623	cellular protein complex assembly	No
1502	0	GO:0033043	regulation of organelle organization	No
1503	0	GO:0010638	positive regulation of organelle organization	No
1504	0	GO:0051130	positive regulation of cellular component organization	No
1505	0	GO:0043254	regulation of protein complex assembly	No
1506	0	GO:0031334	positive regulation of protein complex assembly	No
1507	0	GO:0044087	regulation of cellular component biogenesis	No
1508	0	GO:0044089	positive regulation of cellular component biogenesis	No
1509	-0.001	GO:0032233	positive regulation of actin filament bundle assembly	No
1510	0	GO:0051496	positive regulation of stress fiber assembly	No
1511	-0.003	GO:0031032	actomyosin structure organization	No
1512	-0.002	GO:0051017	actin filament bundle assembly	No
1513	-0.002	GO:0061572	actin filament bundle organization	No
1514	-0.003	GO:0030038	contractile actin filament bundle assembly	No
1515	-0.003	GO:0043149	stress fiber assembly	No
1516	0	GO:0032231	regulation of actin filament bundle assembly	No
1517	0	GO:0051492	regulation of stress fiber assembly	No
1518	-0.003	GO:0110020	regulation of actomyosin structure organization	No
1519	0	GO:1901890	positive regulation of cell junction assembly	No
1520	-0.001	GO:0051894	positive regulation of focal adhesion assembly	No
1521	-0.003	GO:1903393	positive regulation of adherens junction organization	No
1522	-0.001	GO:0001954	positive regulation of cell-matrix adhesion	No
1523	-0.001	GO:0010811	positive regulation of cell-substrate adhesion	No
1524	-0.003	GO:1901888	regulation of cell junction assembly	No
1525	-0.004	GO:1903391	regulation of adherens junction organization	No
1526	-0.004	GO:0051893	regulation of focal adhesion assembly	No
1527	-0.004	GO:0090109	regulation of cell-substrate junction assembly	No
1528	-0.012	GO:0034332	adherens junction organization	No
1529	-0.006	GO:0007044	cell-substrate junction assembly	No
1530	-0.007	GO:0034333	adherens junction assembly	No
1531	-0.005	GO:0007045	cell-substrate adherens junction assembly	No
1532	-0.005	GO:0048041	focal adhesion assembly	No
1533	-0.014	GO:0007160	cell-matrix adhesion	No
1534	-0.023	GO:0031589	cell-substrate adhesion	No
1535	-0.002	GO:0001952	regulation of cell-matrix adhesion	No
1536	-0.002	GO:0010810	regulation of cell-substrate adhesion	No
1537	0	GO:0010656	negative regulation of muscle cell apoptotic process	No
1538	0	GO:0010664	negative regulation of striated muscle cell apoptotic process	No
1539	0	GO:0010667	negative regulation of cardiac muscle cell apoptotic process	No
1540	0	GO:0010657	muscle cell apoptotic process	No
1541	0	GO:0010660	regulation of muscle cell apoptotic process	No
1542	0	GO:0010658	striated muscle cell apoptotic process	No
1543	0	GO:0010662	regulation of striated muscle cell apoptotic process	No
1544	0	GO:0010659	cardiac muscle cell apoptotic process	No
1545	0	GO:0010665	regulation of cardiac muscle cell apoptotic process	No
1546	0	GO:0014888	striated muscle adaptation	No
1547	0	GO:0014898	cardiac muscle hypertrophy in response to stress	No
1548	0	GO:0003299	muscle hypertrophy in response to stress	No
1549	0	GO:0014887	cardiac muscle adaptation	No
1550	0	GO:0010612	regulation of cardiac muscle adaptation	No
1551	0	GO:1903242	regulation of cardiac muscle hypertrophy in response to stress	No
1552	0	GO:0010614	negative regulation of cardiac muscle hypertrophy	No
1553	0	GO:0014741	negative regulation of muscle hypertrophy	No
1554	0	GO:0010613	positive regulation of cardiac muscle hypertrophy	No
1555	0	GO:0014742	positive regulation of muscle hypertrophy	No
1556	0	GO:0003300	cardiac muscle hypertrophy	No
1557	0	GO:0014896	muscle hypertrophy	No
1558	0	GO:0014897	striated muscle hypertrophy	No
1559	0	GO:0010611	regulation of cardiac muscle hypertrophy	No
1560	0	GO:0014743	regulation of muscle hypertrophy	No
1561	0	GO:0043500	muscle adaptation	No
1562	0	GO:0043502	regulation of muscle adaptation	No
1563	0	GO:0048634	regulation of muscle organ development	No
1564	0	GO:0016202	regulation of striated muscle tissue development	No
1565	0	GO:1901861	regulation of muscle tissue development	No
1566	-0.002	GO:0055025	positive regulation of cardiac muscle tissue development	No
1567	0	GO:1901863	positive regulation of muscle tissue development	No
1568	0	GO:0045844	positive regulation of striated muscle tissue development	No
1569	0	GO:0048636	positive regulation of muscle organ development	No
1570	0	GO:0060045	positive regulation of cardiac muscle cell proliferation	No
1571	0	GO:0055023	positive regulation of cardiac muscle tissue growth	No
1572	0	GO:0046622	positive regulation of organ growth	No
1573	0	GO:0060421	positive regulation of heart growth	No
1574	0	GO:0014855	striated muscle cell proliferation	No
1575	0	GO:0060038	cardiac muscle cell proliferation	No
1576	0	GO:0060043	regulation of cardiac muscle cell proliferation	No
1577	0	GO:0035265	organ growth	No
1578	0	GO:0055017	cardiac muscle tissue growth	No
1579	0	GO:0060419	heart growth	No
1580	0	GO:0055024	regulation of cardiac muscle tissue development	No
1581	0	GO:0046620	regulation of organ growth	No
1582	0	GO:0055021	regulation of cardiac muscle tissue growth	No
1583	0	GO:0060420	regulation of heart growth	No
1584	0	GO:1905208	negative regulation of cardiocyte differentiation	No
1585	0	GO:0051148	negative regulation of muscle cell differentiation	No
1586	0	GO:0051154	negative regulation of striated muscle cell differentiation	No
1587	0	GO:0055026	negative regulation of cardiac muscle tissue development	No
1588	0	GO:1901862	negative regulation of muscle tissue development	No
1589	0	GO:0045843	negative regulation of striated muscle tissue development	No
1590	0	GO:0048635	negative regulation of muscle organ development	No
1591	0	GO:0048640	negative regulation of developmental growth	No
1592	0	GO:0046621	negative regulation of organ growth	No
1593	-0.003	GO:0007517	muscle organ development	No
1594	0	GO:0048738	cardiac muscle tissue development	No
1595	0	GO:0014706	striated muscle tissue development	No
1596	0	GO:0060537	muscle tissue development	No
1597	-0.002	GO:0042692	muscle cell differentiation	No
1598	-0.004	GO:0061061	muscle structure development	No
1599	-0.003	GO:0051146	striated muscle cell differentiation	No
1600	-0.008	GO:0055001	muscle cell development	No
1601	-0.007	GO:0055002	striated muscle cell development	No
1602	0	GO:1905207	regulation of cardiocyte differentiation	No
1603	0	GO:2000725	regulation of cardiac muscle cell differentiation	No
1604	0	GO:1905209	positive regulation of cardiocyte differentiation	No
1605	0	GO:2000727	positive regulation of cardiac muscle cell differentiation	No
1606	0	GO:0061049	cell growth involved in cardiac muscle cell development	No
1607	0	GO:0003298	physiological muscle hypertrophy	No
1608	0	GO:0003301	physiological cardiac muscle hypertrophy	No
1609	0	GO:0055006	cardiac cell development	No
1610	0	GO:0055013	cardiac muscle cell development	No
1611	0	GO:0035051	cardiocyte differentiation	No
1612	0	GO:0055007	cardiac muscle cell differentiation	No
1613	0	GO:0060688	regulation of morphogenesis of a branching structure	No
1614	0	GO:1905332	positive regulation of morphogenesis of an epithelium	No
1615	0	GO:0090189	regulation of branching involved in ureteric bud morphogenesis	No
1616	0	GO:0061213	positive regulation of mesonephros development	No
1617	0	GO:0061217	regulation of mesonephros development	No
1618	0	GO:0001656	metanephros development	No
1619	0	GO:0090183	regulation of kidney development	No
1620	0	GO:0090184	positive regulation of kidney development	No
1621	0	GO:0003338	metanephros morphogenesis	No
1622	0	GO:0072202	cell differentiation involved in metanephros development	No
1623	0	GO:0072210	metanephric nephron development	No
1624	0	GO:0001822	kidney development	No
1625	0	GO:0001655	urogenital system development	No
1626	0	GO:0072001	renal system development	No
1627	0	GO:0072006	nephron development	No
1628	0	GO:0072009	nephron epithelium development	No
1629	0	GO:0072073	kidney epithelium development	No
1630	0	GO:0001823	mesonephros development	No
1631	0	GO:0001657	ureteric bud development	No
1632	-0.002	GO:0072163	mesonephric epithelium development	No
1633	-0.002	GO:0072164	mesonephric tubule development	No
1634	0	GO:0001658	branching involved in ureteric bud morphogenesis	No
1635	0	GO:0060675	ureteric bud morphogenesis	No
1636	0	GO:0072171	mesonephric tubule morphogenesis	No
1637	0	GO:0061326	renal tubule development	No
1638	0	GO:0072080	nephron tubule development	No
1639	0	GO:0060993	kidney morphogenesis	No
1640	0	GO:0061333	renal tubule morphogenesis	No
1641	0	GO:0072078	nephron tubule morphogenesis	No
1642	0	GO:0072028	nephron morphogenesis	No
1643	0	GO:0072088	nephron epithelium morphogenesis	No
1644	0	GO:0001569	branching involved in blood vessel morphogenesis	No
1645	0	GO:0001763	morphogenesis of a branching structure	No
1646	0	GO:0048754	branching morphogenesis of an epithelial tube	No
1647	0	GO:0061138	morphogenesis of a branching epithelium	No
1648	-0.003	GO:0044212	transcription regulatory region DNA binding	No
1649	-0.003	GO:0000975	regulatory region DNA binding	No
1650	-0.003	GO:0001067	regulatory region nucleic acid binding	No
1651	0	GO:0000977	RNA polymerase II regulatory region sequence-specific DNA binding	No
1652	0	GO:0001012	RNA polymerase II regulatory region DNA binding	No
1653	0	GO:0043565	sequence-specific DNA binding	No
1654	0	GO:0003690	double-stranded DNA binding	No
1655	-0.003	GO:0000976	transcription regulatory region sequence-specific DNA binding	No
1656	0	GO:1990837	sequence-specific double-stranded DNA binding	No
1657	0	GO:0045944	positive regulation of transcription from RNA polymerase II promoter	No
1658	0	GO:0000981	RNA polymerase II transcription factor activity, sequence-specific DNA binding	No
1659	0	GO:0003700	DNA binding transcription factor activity	No
1660	0	GO:0001227	transcriptional repressor activity, RNA polymerase II transcription regulatory region sequence-specific binding	No
1661	0	GO:0001078	transcriptional repressor activity, RNA polymerase II core promoter proximal region sequence-specific binding	No
1662	-0.001	GO:0000978	RNA polymerase II core promoter proximal region sequence-specific DNA binding	No
1663	0	GO:0000987	core promoter proximal region sequence-specific DNA binding	No
1664	0	GO:0001159	core promoter proximal region DNA binding	No
1665	-0.003	GO:0001228	transcriptional activator activity, RNA polymerase II transcription regulatory region sequence-specific binding	No
1666	-0.003	GO:0000982	transcription factor activity, RNA polymerase II core promoter proximal region sequence-specific binding	No
1667	0	GO:0001077	transcriptional activator activity, RNA polymerase II core promoter proximal region sequence-specific binding	No
1668	-0.001	GO:0035148	tube formation	No
1669	0	GO:0016331	morphogenesis of embryonic epithelium	No
1670	-0.001	GO:0001838	embryonic epithelial tube formation	No
1671	-0.001	GO:0072175	epithelial tube formation	No
1672	0	GO:0021915	neural tube development	No
1673	-0.003	GO:0001843	neural tube closure	No
1674	-0.003	GO:0060606	tube closure	No
1675	0	GO:0001841	neural tube formation	No
1676	-0.001	GO:0014020	primary neural tube formation	No
1677	0	GO:0007368	determination of left/right symmetry	No
1678	0	GO:0009799	specification of symmetry	No
1679	0	GO:0009855	determination of bilateral symmetry	No
1680	0	GO:0003143	embryonic heart tube morphogenesis	No
1681	0	GO:0035050	embryonic heart tube development	No
1682	0	GO:0001947	heart looping	No
1683	0	GO:0061371	determination of heart left/right asymmetry	No
1684	0	GO:0035295	tube development	No
1685	0	GO:0035239	tube morphogenesis	No
1686	0	GO:0060562	epithelial tube morphogenesis	No
1687	0	GO:0009887	animal organ morphogenesis	No
1688	0	GO:0048729	tissue morphogenesis	No
1689	0	GO:0002009	morphogenesis of an epithelium	No
1690	0	GO:0009792	embryo development ending in birth or egg hatching	No
1691	0	GO:0043009	chordate embryonic development	No
1692	0	GO:0048562	embryonic organ morphogenesis	No
1693	0	GO:0048568	embryonic organ development	No
1694	0	GO:0009790	embryo development	No
1695	-0.004	GO:0048598	embryonic morphogenesis	No
1696	0	GO:0048747	muscle fiber development	No
1697	0	GO:0014904	myotube cell development	No
1698	0	GO:0048741	skeletal muscle fiber development	No
1699	0	GO:0007519	skeletal muscle tissue development	No
1700	0	GO:0060538	skeletal muscle organ development	No
1701	0	GO:0048643	positive regulation of skeletal muscle tissue development	No
1702	0	GO:2001014	regulation of skeletal muscle cell differentiation	No
1703	0	GO:0048641	regulation of skeletal muscle tissue development	No
1704	0	GO:0035914	skeletal muscle cell differentiation	No
1705	0	GO:0060142	regulation of syncytium formation by plasma membrane fusion	No
1706	0	GO:0060143	positive regulation of syncytium formation by plasma membrane fusion	No
1707	0	GO:0007520	myoblast fusion	No
1708	0	GO:0000768	syncytium formation by plasma membrane fusion	No
1709	0	GO:0006949	syncytium formation	No
1710	0	GO:0010831	positive regulation of myotube differentiation	No
1711	0	GO:0014902	myotube differentiation	No
1712	0	GO:0010830	regulation of myotube differentiation	No
1713	0	GO:0051153	regulation of striated muscle cell differentiation	No
1714	0	GO:0051155	positive regulation of striated muscle cell differentiation	No
1715	0	GO:0051147	regulation of muscle cell differentiation	No
1716	0	GO:0051149	positive regulation of muscle cell differentiation	No
1717	0	R-HSA-375170	CDO in myogenesis	No
1718	0	R-HSA-525793	Myogenesis	No
1719	0	GO:0045445	myoblast differentiation	No
1720	0	GO:0045661	regulation of myoblast differentiation	No
1721	0	GO:0035270	endocrine system development	No
1722	0	GO:0031016	pancreas development	No
1723	0	GO:0031018	endocrine pancreas development	No
1724	0	GO:0003309	type B pancreatic cell differentiation	No
1725	0	GO:0002067	glandular epithelial cell differentiation	No
1726	0	GO:0035883	enteroendocrine cell differentiation	No
1727	0	GO:0002065	columnar/cuboidal epithelial cell differentiation	No
1728	0	GO:0002066	columnar/cuboidal epithelial cell development	No
1729	0	GO:0042303	molting cycle	No
1730	0	GO:0042633	hair cycle	No
1731	0	GO:0098773	skin epidermis development	No
1732	0	GO:0001942	hair follicle development	No
1733	0	GO:0022404	molting cycle process	No
1734	0	GO:0022405	hair cycle process	No
1735	0	GO:0030856	regulation of epithelial cell differentiation	No
1736	0	GO:0030858	positive regulation of epithelial cell differentiation	No
1737	0	GO:0045606	positive regulation of epidermal cell differentiation	No
1738	0	GO:0045684	positive regulation of epidermis development	No
1739	0	GO:0045616	regulation of keratinocyte differentiation	No
1740	0	GO:0045604	regulation of epidermal cell differentiation	No
1741	0	GO:0045682	regulation of epidermis development	No
1742	0	GO:0072010	glomerular epithelium development	No
1743	0	GO:0072311	glomerular epithelial cell differentiation	No
1744	0	GO:0061318	renal filtration cell differentiation	No
1745	0	GO:0072112	glomerular visceral epithelial cell differentiation	No
1746	0	GO:0032835	glomerulus development	No
1747	0	GO:0035850	epithelial cell differentiation involved in kidney development	No
1748	0	GO:0061005	cell differentiation involved in kidney development	No
1749	0	GO:0009953	dorsal/ventral pattern formation	No
1750	0	GO:0003002	regionalization	No
1751	0	GO:0007389	pattern specification process	No
1752	0	GO:0001756	somitogenesis	No
1753	0	GO:0061053	somite development	No
1754	0	GO:0009880	embryonic pattern specification	No
1755	0	GO:0000578	embryonic axis specification	No
1756	0	GO:0009798	axis specification	No
1757	0	GO:0009948	anterior/posterior axis specification	No
1758	0	GO:0009952	anterior/posterior pattern specification	No
1759	0	GO:0035282	segmentation	No
1760	-0.007	GO:0035987	endodermal cell differentiation	No
1761	-0.006	GO:0007492	endoderm development	No
1762	-0.006	GO:0001706	endoderm formation	No
1763	-0.005	GO:0007369	gastrulation	No
1764	-0.01	GO:0001704	formation of primary germ layer	No
1765	0	GO:0007498	mesoderm development	No
1766	0	GO:0048333	mesodermal cell differentiation	No
1767	0	GO:0001707	mesoderm formation	No
1768	0	GO:0048332	mesoderm morphogenesis	No
1769	0	GO:0051450	myoblast proliferation	No
1770	0	GO:2000291	regulation of myoblast proliferation	No
1771	0	GO:0048009	insulin-like growth factor receptor signaling pathway	No
1772	0	GO:0043567	regulation of insulin-like growth factor receptor signaling pathway	No
1773	0	GO:0040019	positive regulation of embryonic development	No
1774	0	GO:0010470	regulation of gastrulation	No
1775	0	GO:0045995	regulation of embryonic development	No
1776	0	GO:0001708	cell fate specification	No
1777	0	GO:0060795	cell fate commitment involved in formation of primary germ layer	No
1778	0	GO:0045165	cell fate commitment	No
1779	0	GO:0010453	regulation of cell fate commitment	No
1780	0	GO:0061311	cell surface receptor signaling pathway involved in heart development	No
1781	0	GO:2000826	regulation of heart morphogenesis	No
1782	0	GO:0048645	animal organ formation	No
1783	0	GO:0001709	cell fate determination	No
1784	0	GO:0045992	negative regulation of embryonic development	No
1785	0	GO:0040036	regulation of fibroblast growth factor receptor signaling pathway	No
1786	0	GO:0001755	neural crest cell migration	No
1787	0	GO:0014033	neural crest cell differentiation	No
1788	0	GO:0014031	mesenchymal cell development	No
1789	0	GO:0014032	neural crest cell development	No
1790	0	GO:0048864	stem cell development	No
1791	0	GO:0001101	response to acid chemical	No
1792	0	GO:0071229	cellular response to acid chemical	No
1793	0	GO:0032526	response to retinoic acid	No
1794	0	GO:0071300	cellular response to retinoic acid	No
1795	0	4916	Melanogenesis	No
1796	0	4310	Wnt signaling pathway	No
1797	0	GO:0005109	frizzled binding	No
1798	0	R-HSA-3238698	WNT ligand biogenesis and trafficking	No
1799	-0.003	5217	Basal cell carcinoma	No
1800	0	4340	Hedgehog signaling pathway	No
1801	0	GO:0017147	Wnt-protein binding	No
1802	0	GO:0042813	Wnt-activated receptor activity	No
1803	0	GO:0007223	Wnt signaling pathway, calcium modulating pathway	No
1804	0	R-HSA-4086398	Ca2+ pathway	No
1805	0	R-HSA-373080	Class B/2 (Secretin family receptors)	No
1806	-0.003	R-HSA-418555	G alpha (s) signalling events	No
1807	0	GO:0010171	body morphogenesis	No
1808	0	GO:0060324	face development	No
1809	0	GO:0060323	head morphogenesis	No
1810	0	GO:0060325	face morphogenesis	No
1811	0	GO:0071425	hematopoietic stem cell proliferation	No
1812	0	GO:0072089	stem cell proliferation	No
1813	0	GO:0072091	regulation of stem cell proliferation	No
1814	0	GO:2000648	positive regulation of stem cell proliferation	No
1815	0	GO:2000177	regulation of neural precursor cell proliferation	No
1816	0	GO:2000179	positive regulation of neural precursor cell proliferation	No
1817	0	GO:0017145	stem cell division	No
1818	0	GO:0007405	neuroblast proliferation	No
1819	0	GO:0061351	neural precursor cell proliferation	No
1820	0	GO:0060541	respiratory system development	No
1821	0	GO:0030323	respiratory tube development	No
1822	0	GO:0030324	lung development	No
1823	0	GO:0048565	digestive tract development	No
1824	0	GO:0055123	digestive system development	No
1825	0	GO:0048546	digestive tract morphogenesis	No
1826	0	GO:0048566	embryonic digestive tract development	No
1827	0	GO:0001701	in utero embryonic development	No
1828	0	GO:0001890	placenta development	No
1829	0	GO:0001892	embryonic placenta development	No
1830	0	GO:0001889	liver development	No
1831	0	GO:0061008	hepaticobiliary system development	No
1832	0	GO:0030879	mammary gland development	No
1833	0	GO:0061180	mammary gland epithelium development	No
1834	0	GO:0048732	gland development	No
1835	-0.002	GO:0022612	gland morphogenesis	No
1836	0	GO:0021695	cerebellar cortex development	No
1837	0	GO:0021575	hindbrain morphogenesis	No
1838	0	GO:0021587	cerebellum morphogenesis	No
1839	0	GO:0030902	hindbrain development	No
1840	0	GO:0021549	cerebellum development	No
1841	0	GO:0022037	metencephalon development	No
1842	0	GO:0007417	central nervous system development	No
1843	0	GO:0007420	brain development	No
1844	0	GO:0060322	head development	No
1845	0.001	GO:0030901	midbrain development	No
1846	0.004	GO:0021762	substantia nigra development	No
1847	0.004	GO:0048857	neural nucleus development	No
1848	0	GO:0021872	forebrain generation of neurons	No
1849	0	GO:0021879	forebrain neuron differentiation	No
1850	-0.001	GO:0021953	central nervous system neuron differentiation	No
1851	0	GO:0021954	central nervous system neuron development	No
1852	0	GO:0021761	limbic system development	No
1853	0	GO:0021766	hippocampus development	No
1854	0	GO:0021543	pallium development	No
1855	0	GO:0021987	cerebral cortex development	No
1856	-0.001	GO:0021537	telencephalon development	No
1857	0	GO:0030900	forebrain development	No
1858	0	GO:0001764	neuron migration	No
1859	-0.005	GO:2001222	regulation of neuron migration	No
1860	-0.002	GO:0008347	glial cell migration	No
1861	0	GO:0021795	cerebral cortex cell migration	No
1862	0	GO:0021885	forebrain cell migration	No
1863	0	GO:0022029	telencephalon cell migration	No
1864	0	GO:0030501	positive regulation of bone mineralization	No
1865	0	GO:0070169	positive regulation of biomineral tissue development	No
1866	0	GO:0030500	regulation of bone mineralization	No
1867	0	GO:0070167	regulation of biomineral tissue development	No
1868	0	GO:0030282	bone mineralization	No
1869	0	GO:0031214	biomineral tissue development	No
1870	0	GO:0030279	negative regulation of ossification	No
1871	0	GO:0045668	negative regulation of osteoblast differentiation	No
1872	0	GO:0045669	positive regulation of osteoblast differentiation	No
1873	0	GO:0045778	positive regulation of ossification	No
1874	0	GO:0001503	ossification	No
1875	0	GO:0001649	osteoblast differentiation	No
1876	0	GO:0030278	regulation of ossification	No
1877	0	GO:0045667	regulation of osteoblast differentiation	No
1878	0	GO:0046530	photoreceptor cell differentiation	No
1879	0	GO:0001754	eye photoreceptor cell differentiation	No
1880	0	GO:0060042	retina morphogenesis in camera-type eye	No
1881	0	GO:0003407	neural retina development	No
1882	0	GO:0060041	retina development in camera-type eye	No
1883	0	GO:0031076	embryonic camera-type eye development	No
1884	0	GO:0048048	embryonic eye morphogenesis	No
1885	0	GO:0007423	sensory organ development	No
1886	0	GO:0001654	eye development	No
1887	0	GO:0043010	camera-type eye development	No
1888	0	GO:0090596	sensory organ morphogenesis	No
1889	0	GO:0048592	eye morphogenesis	No
1890	0	GO:0048593	camera-type eye morphogenesis	No
1891	0	GO:0042733	embryonic digit morphogenesis	No
1892	0	GO:0048736	appendage development	No
1893	0	GO:0060173	limb development	No
1894	0	GO:0035107	appendage morphogenesis	No
1895	0	GO:0035108	limb morphogenesis	No
1896	0	GO:0030326	embryonic limb morphogenesis	No
1897	0	GO:0035113	embryonic appendage morphogenesis	No
1898	0	GO:0061036	positive regulation of cartilage development	No
1899	0	GO:0032330	regulation of chondrocyte differentiation	No
1900	0	GO:0061035	regulation of cartilage development	No
1901	0	GO:0001501	skeletal system development	No
1902	-0.001	GO:0002062	chondrocyte differentiation	No
1903	-0.002	GO:0061448	connective tissue development	No
1904	-0.001	GO:0051216	cartilage development	No
1905	0	GO:0043583	ear development	No
1906	0	GO:0048839	inner ear development	No
1907	0	GO:0042471	ear morphogenesis	No
1908	0	GO:0042472	inner ear morphogenesis	No
1909	0	GO:1904888	cranial skeletal system development	No
1910	0	GO:0048706	embryonic skeletal system development	No
1911	0	GO:0048704	embryonic skeletal system morphogenesis	No
1912	0	GO:0060350	endochondral bone morphogenesis	No
1913	0	GO:0060348	bone development	No
1914	0	GO:0048705	skeletal system morphogenesis	No
1915	0	GO:0060349	bone morphogenesis	No
1916	0	GO:0003229	ventricular cardiac muscle tissue development	No
1917	0	GO:0055010	ventricular cardiac muscle tissue morphogenesis	No
1918	0	GO:0055008	cardiac muscle tissue morphogenesis	No
1919	0	GO:0048644	muscle organ morphogenesis	No
1920	0	GO:0060415	muscle tissue morphogenesis	No
1921	0	GO:0003205	cardiac chamber development	No
1922	0	GO:0003206	cardiac chamber morphogenesis	No
1923	0	GO:0003231	cardiac ventricle development	No
1924	0	GO:0003208	cardiac ventricle morphogenesis	No
1925	0	GO:0003007	heart morphogenesis	No
1926	-0.001	GO:0007507	heart development	No
1927	-0.001	GO:0060840	artery development	No
1928	-0.001	GO:0048844	artery morphogenesis	No
1929	-0.004	GO:0035904	aorta development	No
1930	-0.004	GO:0035909	aorta morphogenesis	No
1931	0	GO:0061383	trabecula morphogenesis	No
1932	0	GO:0061384	heart trabecula morphogenesis	No
1933	0	GO:0060317	cardiac epithelial to mesenchymal transition	No
1934	0	GO:0072132	mesenchyme morphogenesis	No
1935	0	GO:0003272	endocardial cushion formation	No
1936	0	GO:0003197	endocardial cushion development	No
1937	0	GO:0003203	endocardial cushion morphogenesis	No
1938	0	GO:0003171	atrioventricular valve development	No
1939	0	GO:0003181	atrioventricular valve morphogenesis	No
1940	0	GO:1905314	semi-lunar valve development	No
1941	-0.004	GO:0003170	heart valve development	No
1942	-0.004	GO:0003179	heart valve morphogenesis	No
1943	0	GO:0003283	atrial septum development	No
1944	0	GO:0003209	cardiac atrium morphogenesis	No
1945	0	GO:0003230	cardiac atrium development	No
1946	0	GO:0003279	cardiac septum development	No
1947	0	GO:0060411	cardiac septum morphogenesis	No
1948	0	GO:0003281	ventricular septum development	No
1949	0	GO:0060412	ventricular septum morphogenesis	No
1950	0	GO:0060037	pharyngeal system development	No
1951	0	GO:0003151	outflow tract morphogenesis	No
1952	0	GO:0003148	outflow tract septum morphogenesis	No
1953	0	GO:0017015	regulation of transforming growth factor beta receptor signaling pathway	No
1954	0	GO:1903844	regulation of cellular response to transforming growth factor beta stimulus	No
1955	0	GO:0030512	negative regulation of transforming growth factor beta receptor signaling pathway	No
1956	0	GO:1903845	negative regulation of cellular response to transforming growth factor beta stimulus	No
1957	-0.002	GO:0090287	regulation of cellular response to growth factor stimulus	No
1958	0	GO:0090101	negative regulation of transmembrane receptor protein serine/threonine kinase signaling pathway	No
1959	-0.002	GO:0090288	negative regulation of cellular response to growth factor stimulus	No
1960	0	GO:0070848	response to growth factor	No
1961	0	GO:0071363	cellular response to growth factor stimulus	No
1962	-0.001	GO:0007179	transforming growth factor beta receptor signaling pathway	No
1963	-0.002	GO:0071559	response to transforming growth factor beta	No
1964	0	GO:0071560	cellular response to transforming growth factor beta stimulus	No
1965	0	GO:0007178	transmembrane receptor protein serine/threonine kinase signaling pathway	No
1966	0	GO:0090092	regulation of transmembrane receptor protein serine/threonine kinase signaling pathway	No
1967	0	GO:0030509	BMP signaling pathway	No
1968	0	GO:0071772	response to BMP	No
1969	0	GO:0071773	cellular response to BMP stimulus	No
1970	0	GO:0030513	positive regulation of BMP signaling pathway	No
1971	0	GO:0030510	regulation of BMP signaling pathway	No
1972	0	GO:0030514	negative regulation of BMP signaling pathway	No
1973	0	GO:0007184	SMAD protein import into nucleus	No
1974	0	GO:0060390	regulation of SMAD protein import into nucleus	No
1975	0	GO:0060395	SMAD protein signal transduction	No
1976	0	GO:0005160	transforming growth factor beta receptor binding	No
1977	0	GO:0090100	positive regulation of transmembrane receptor protein serine/threonine kinase signaling pathway	No
1978	0	GO:0010862	positive regulation of pathway-restricted SMAD protein phosphorylation	No
1979	0	GO:0060389	pathway-restricted SMAD protein phosphorylation	No
1980	0	GO:0060393	regulation of pathway-restricted SMAD protein phosphorylation	No
1981	0	GO:0001837	epithelial to mesenchymal transition	No
1982	0	GO:0060485	mesenchyme development	No
1983	0	GO:0048762	mesenchymal cell differentiation	No
1984	0	GO:0010717	regulation of epithelial to mesenchymal transition	No
1985	-0.004	GO:0010718	positive regulation of epithelial to mesenchymal transition	No
1986	0.009	R-HSA-2173788	Downregulation of TGF-beta receptor signaling	No
1987	0.007	R-HSA-2173789	TGF-beta receptor signaling activates SMADs	No
1988	0.005	R-HSA-170834	Signaling by TGF-beta Receptor Complex	No
1989	0	R-HSA-9006936	Signaling by TGF-beta family members	No
1990	0.004	R-HSA-2173795	Downregulation of SMAD2/3:SMAD4 transcriptional activity	No
1991	0.001	R-HSA-2173793	Transcriptional activity of SMAD2/SMAD3:SMAD4 heterotrimer	No
1992	0.001	R-HSA-2173796	SMAD2/SMAD3:SMAD4 heterotrimer regulates transcription	No
1993	-0.007	GO:1902895	positive regulation of pri-miRNA transcription from RNA polymerase II promoter	No
1994	-0.009	GO:0061614	pri-miRNA transcription from RNA polymerase II promoter	No
1995	-0.014	GO:1902893	regulation of pri-miRNA transcription from RNA polymerase II promoter	No
1996	0	GO:0032924	activin receptor signaling pathway	No
1997	0	GO:0032925	regulation of activin receptor signaling pathway	No
1998	0	R-HSA-1502540	Signaling by Activin	No
1999	0	R-HSA-1181150	Signaling by NODAL	No
[truncated: 5,012 more rows]

## Sheet: S1_HS_COX7A2Lmodules_by_tissue
Position.x.	ID	Name	Gene.present.	Adipose	Blood	Brain	Colon	Heart	Intestine	Kidney	Liver	Lung	Muscle	Pancreas	Stomach	Thyroid
1	R-HSA-69002	DNA Replication Pre-Initiation	No	0.205	0.2	0.294	0.228	0.208	0	0.138	0.189	0.284	0.368	0	0.445	0.675
2	R-HSA-69304	Regulation of DNA replication	No	0.212	0.194	0.241	0.219	0.222	0	0.112	0.127	0.245	0.115	0	0.394	0.487
3	R-HSA-69300	Removal of licensing factors from origins	No	0.292	0.214	0.244	0.238	0.229	0	0.113	0.146	0.263	0.243	0	0.388	0.483
4	R-HSA-68949	Orc1 removal from chromatin	No	0.26	0.216	0.29	0.222	0.231	0	0.116	0.153	0.238	0.242	0	0.443	0.227
5	R-HSA-69052	Switching of origins to a post-replicative state	No	0.26	0.216	0.29	0.222	0.231	0	0.116	0.153	0.238	0.242	0	0.443	0.227
6	R-HSA-68827	CDT1 association with the CDC6:ORC:origin complex	No	0.283	0.272	0.418	0.271	0.352	0	0.345	0.184	0.323	0.35	0.074	0.462	0.467
7	R-HSA-68867	Assembly of the pre-replicative complex	No	0.284	0.222	0.267	0.233	0.281	0	0.117	0.15	0.25	0.246	0	0.392	0.473
8	R-HSA-453279	Mitotic G1-G1/S phases	No	0.218	0.137	0.12	0.202	0	0	0.086	0.097	0.204	0.146	0	0.121	0.471
9	R-HSA-69206	G1/S Transition	No	0.221	0.165	0.186	0.224	0.078	0	0.197	0.166	0.246	0.14	0.098	0.24	0.715
10	R-HSA-69242	S Phase	No	0.208	0.175	0.175	0.209	0	0	0.17	0.148	0.246	0.142	0	0.151	0.714
11	R-HSA-69239	Synthesis of DNA	No	0.213	0.187	0.294	0.23	0.211	0	0.113	0.19	0.239	0.372	0.09	0.246	0.686
12	R-HSA-69306	DNA Replication	No	0.22	0.178	0.239	0.211	0.199	0	0.11	0.183	0.24	0.127	0	0.187	0.696
13	R-HSA-1236974	ER-Phagosome pathway	No	0.271	0.196	0.16	0.172	0.249	0	0.162	0.168	0.134	0.17	0	0.326	0
14	R-HSA-1236975	Antigen processing-Cross presentation	No	0.319	0.149	0.093	0.124	0.249	0	0.079	0.141	0.088	0.127	0	0.279	0
15	GO:0002474	antigen processing and presentation of peptide antigen via MHC class I	No	0.275	0.14	0.076	0.172	0.234	0	0.078	0.12	0.038	0.13	0	0.147	0
17	GO:0042590	antigen processing and presentation of exogenous peptide antigen via MHC class I	No	0.307	0.154	0.111	0.145	0.227	0	0.074	0.149	0.052	0.159	0	0.208	0
20	R-HSA-1234176	Oxygen-dependent proline hydroxylation of Hypoxia-inducible Factor Alpha	No	0.431	0.296	0.357	0.237	0.305	0	0.355	0.253	0.33	0.272	0.076	0.484	0
21	GO:0061418	regulation of transcription from RNA polymerase II promoter in response to hypoxia	No	0.395	0.213	0.186	0.18	0.228	0	0.257	0.165	0.229	0.167	0.084	0.217	0
22	R-HSA-1234174	Regulation of Hypoxia-inducible Factor (HIF) by oxygen	No	0.389	0.255	0.187	0.196	0.228	0	0.289	0.189	0.269	0.167	0.081	0.428	0
23	R-HSA-2262749	Cellular response to hypoxia	No	0.389	0.255	0.187	0.196	0.228	0	0.289	0.189	0.269	0.167	0.081	0.428	0
30	R-HSA-195253	Degradation of beta-catenin by the destruction complex	No	0.371	0.165	0.077	0.188	0.222	0	0.072	0.119	0.229	0.144	0.083	0.306	0
31	GO:0031146	SCF-dependent proteasomal ubiquitin-dependent protein catabolic process	No	0.434	0.242	0.327	0.179	0.285	0	0.316	0.19	0.218	0.238	0.075	0.308	0
32	R-HSA-5607761	Dectin-1 mediated noncanonical NF-kB signaling	No	0.363	0.253	0.321	0.24	0.215	0	0.321	0.212	0.26	0.26	0.077	0.355	0
33	R-HSA-5676590	NIK-->noncanonical NF-kB signaling	No	0.363	0.265	0.352	0.238	0.216	0	0.32	0.198	0.273	0.261	0.076	0.353	0
34	R-HSA-5610780	Degradation of GLI1 by the proteasome	No	0.362	0.287	0.388	0.202	0.278	0	0.311	0.222	0.26	0.385	0	0.368	0
35	R-HSA-5610783	Degradation of GLI2 by the proteasome	No	0.362	0.294	0.36	0.234	0.275	0	0.31	0.252	0.26	0.383	0.071	0.409	0
36	R-HSA-5610785	GLI3 is processed to GLI3R by the proteasome	No	0.362	0.297	0.349	0.22	0.276	0	0.311	0.226	0.249	0.383	0.071	0.409	0
37	R-HSA-8852276	The role of GTSE1 in G2/M progression after G2 checkpoint	No	0.248	0.215	0.172	0.248	0.215	0	0.302	0.152	0.262	0.285	0.082	0.359	0
38	R-HSA-5678895	Defective CFTR causes cystic fibrosis	No	0.436	0.291	0.346	0.236	0.301	0	0.416	0.247	0.28	0.229	0.075	0.43	0
39	R-HSA-5358346	Hedgehog ligand biogenesis	No	0.42	0.237	0.204	0.184	0.216	0	0.278	0.179	0.265	0.225	0.068	0.426	0
40	R-HSA-5362768	Hh mutants that don't undergo autocatalytic processing are degraded by ERAD	No	0.424	0.272	0.372	0.235	0.296	0	0.408	0.199	0.312	0.225	0.072	0.42	0
41	R-HSA-5387390	Hh mutants abrogate ligand secretion	No	0.419	0.256	0.337	0.235	0.292	0	0.4	0.18	0.287	0.219	0.07	0.424	0
42	R-HSA-8948751	Regulation of PTEN stability and activity	No	0.384	0.205	0.206	0.164	0.219	0	0.135	0.191	0.234	0.253	0.075	0.371	0
43	R-HSA-350562	Regulation of ornithine decarboxylase (ODC)	No	0.355	0.316	0.434	0.234	0.35	0	0.368	0.267	0.285	0.383	0.073	0.522	0
44	03050	Proteasome	No	0.326	0.282	0.397	0.191	0.26	0	0.385	0.229	0.204	0.329	0.069	0.333	0
45	R-HSA-1236978	Cross-presentation of soluble exogenous antigens (endosomes)	No	0.391	0.266	0.356	0.176	0.218	0	0.355	0.162	0.159	0.336	0.067	0.301	0
46	R-HSA-5658442	Regulation of RAS by GAPs	No	0.361	0.259	0.132	0.19	0.217	0	0.181	0.151	0.231	0.347	0	0.282	0
47	R-HSA-8941858	Regulation of RUNX3 expression and activity	No	0.372	0.256	0.195	0.186	0.233	0	0.274	0.141	0.257	0.33	0.081	0.304	0
48	R-HSA-69613	p53-Independent G1/S DNA damage checkpoint	No	0.402	0.299	0.344	0.233	0.348	0	0.405	0.212	0.307	0.381	0.076	0.466	0.227
49	R-HSA-69601	Ubiquitin Mediated Degradation of Phosphorylated Cdc25A	No	0.402	0.299	0.344	0.233	0.348	0	0.405	0.212	0.307	0.381	0.076	0.466	0.227
50	R-HSA-69610	p53-Independent DNA Damage Response	No	0.402	0.299	0.344	0.233	0.348	0	0.405	0.212	0.307	0.381	0.076	0.466	0.227
51	R-HSA-349425	Autodegradation of the E3 ubiquitin ligase COP1	No	0.351	0.293	0.37	0.235	0.291	0	0.405	0.234	0.284	0.385	0.076	0.413	0
52	R-HSA-69541	Stabilization of p53	No	0.406	0.25	0.318	0.221	0.228	0	0.408	0.208	0.284	0.385	0.075	0.351	0
53	R-HSA-4641258	Degradation of DVL	No	0.408	0.283	0.303	0.219	0.356	0	0.405	0.213	0.303	0.351	0.072	0.468	0
54	R-HSA-450408	AUF1 (hnRNP D0) binds and destabilizes mRNA	No	0.375	0.288	0.366	0.206	0.228	0	0.411	0.227	0.287	0.384	0.076	0.421	0
55	R-HSA-8854050	FBXL7 down-regulates AURKA during mitotic entry and in early mitosis	No	0.361	0.337	0.432	0.255	0.35	0	0.442	0.236	0.298	0.387	0.076	0.468	0.227
56	R-HSA-174113	SCF-beta-TrCP mediated degradation of Emi1	No	0.355	0.308	0.368	0.24	0.283	0	0.406	0.241	0.287	0.383	0.078	0.417	0
57	R-HSA-180534	Vpu mediated degradation of CD4	No	0.359	0.318	0.394	0.235	0.352	0	0.403	0.253	0.289	0.38	0.074	0.414	0
58	R-HSA-4641257	Degradation of AXIN	No	0.356	0.259	0.216	0.203	0.283	0	0.309	0.233	0.243	0.383	0.077	0.363	0
59	R-HSA-180585	Vif-mediated degradation of APOBEC3G	No	0.366	0.372	0.467	0.235	0.361	0	0.435	0.235	0.352	0.383	0.075	0.47	0.45
60	R-HSA-169911	Regulation of Apoptosis	No	0.365	0.314	0.413	0.251	0.284	0	0.398	0.267	0.301	0.389	0.071	0.416	0.222
61	R-HSA-211733	Regulation of activated PAK-2p34 by proteasome mediated degradation	No	0.356	0.318	0.419	0.262	0.286	0	0.404	0.247	0.318	0.385	0.074	0.469	0
62	R-HSA-69017	CDK-mediated phosphorylation and removal of Cdc6	No	0.352	0.315	0.371	0.248	0.355	0	0.402	0.233	0.322	0.38	0.073	0.465	0
63	R-HSA-69229	Ubiquitin-dependent degradation of Cyclin D1	No	0.361	0.31	0.409	0.25	0.356	0	0.44	0.288	0.336	0.381	0.074	0.47	0
64	R-HSA-75815	Ubiquitin-dependent degradation of Cyclin D	No	0.361	0.31	0.409	0.25	0.356	0	0.44	0.288	0.336	0.381	0.074	0.47	0
65	GO:0005839	proteasome core complex	No	0.27	0.252	0.267	0.166	0.174	0	0.189	0.14	0.167	0.306	0	0.186	0
66	GO:1905368	peptidase complex	No	0.443	0.294	0.346	0.191	0.222	0	0.373	0.237	0.253	0.267	0.065	0.304	0
67	GO:0000502	proteasome complex	No	0.407	0.246	0.307	0.162	0.214	0	0.164	0.169	0.185	0.216	0	0.243	0
68	GO:1905369	endopeptidase complex	No	0.413	0.254	0.31	0.164	0.216	0	0.165	0.19	0.211	0.251	0.063	0.286	0
69	R-HSA-351202	Metabolism of polyamines	No	0.269	0.154	0.149	0.225	0.212	0	0.31	0.189	0.214	0.122	0.091	0.34	0
70	GO:0006521	regulation of cellular amino acid metabolic process	No	0.416	0.269	0.369	0.21	0.351	0	0.37	0.232	0.229	0.373	0.074	0.356	0
71	GO:0033238	regulation of cellular amine metabolic process	No	0.34	0.236	0.323	0.173	0.278	0	0.328	0.155	0.225	0.139	0.072	0.307	0
73	R-HSA-69563	p53-Dependent G1 DNA Damage Response	No	0.286	0.207	0.192	0.201	0.235	0	0.195	0.129	0.241	0.214	0.082	0.29	0
74	R-HSA-69580	p53-Dependent G1/S DNA damage checkpoint	No	0.286	0.207	0.192	0.201	0.235	0	0.195	0.129	0.241	0.214	0.082	0.29	0
75	R-HSA-187577	SCF(Skp2)-mediated degradation of p27/p21	No	0.368	0.3	0.358	0.203	0.295	0	0.388	0.255	0.314	0.337	0.09	0.428	0.461
76	R-HSA-69202	Cyclin E associated events during G1/S transition	No	0.356	0.23	0.202	0.199	0.231	0	0.213	0.167	0.262	0.128	0.092	0.444	0.493
77	R-HSA-69656	Cyclin A:Cdk2-associated events at S phase entry	No	0.271	0.236	0.21	0.234	0.227	0	0.3	0.174	0.262	0.124	0.097	0.446	0.495
78	GO:0010972	negative regulation of G2/M transition of mitotic cell cycle	No	0.257	0.192	0.143	0.195	0.226	0	0.19	0.12	0.188	0.266	0	0.317	0
81	R-HSA-5619084	ABC transporter disorders	No	0.295	0.157	0.065	0.176	0.235	0	0.101	0.173	0.191	0.12	0	0.249	0
83	R-HSA-8939902	Regulation of RUNX2 expression and activity	No	0.366	0.218	0.127	0.171	0.201	0	0.242	0.171	0.195	0.122	0	0.243	0
85	R-HSA-5689603	UCH proteinases	No	0.28	0.124	0.086	0.147	0.206	0	0.055	0.125	0.227	0.141	0	0.193	0
93	GO:0060071	Wnt signaling pathway, planar cell polarity pathway	No	0.274	0.118	0.064	0.133	0.218	0	0.006	0.085	0.172	0.146	0.074	0.114	0
94	GO:0090175	regulation of establishment of planar polarity	No	0.273	0.118	0.063	0.133	0.216	0	0.005	0.086	0.149	0.145	0.077	0.116	0
106	R-HSA-5607764	CLEC7A (Dectin-1) signaling	No	0.303	0.13	0.063	0.151	0.083	0	0.046	0.111	0.082	0.124	0	0.059	0
108	R-HSA-1168372	Downstream signaling events of B Cell Receptor (BCR)	No	0.312	0.166	0.144	0.214	0.079	0	0.093	0.138	0.189	0.124	0.084	0.259	0
109	R-HSA-1169091	Activation of NF-kappaB in B cells	No	0.291	0.182	0.174	0.19	0.223	0	0.054	0.168	0.197	0.111	0.079	0.254	0
122	GO:0051438	regulation of ubiquitin-protein transferase activity	No	0.32	0.261	0.182	0.217	0.24	0	0.204	0.166	0.315	0.15	0	0.331	0.294
123	GO:0051443	positive regulation of ubiquitin-protein transferase activity	No	0.455	0.249	0.311	0.263	0.241	0	0.199	0.151	0.305	0.268	0.09	0.392	0.287
124	R-HSA-174084	Autodegradation of Cdh1 by Cdh1:APC/C	No	0.398	0.318	0.451	0.245	0.379	0	0.419	0.3	0.329	0.403	0.074	0.483	0.457
125	R-HSA-174154	APC/C:Cdc20 mediated degradation of Securin	No	0.44	0.312	0.435	0.262	0.369	0	0.395	0.262	0.344	0.369	0.075	0.485	0.463
126	R-HSA-174178	APC/C:Cdh1 mediated degradation of Cdc20 and other APC/C:Cdh1 targeted proteins in late mitosis/early G1	No	0.428	0.295	0.336	0.257	0.302	0	0.354	0.256	0.282	0.369	0.081	0.431	0.474
127	R-HSA-176409	APC/C:Cdc20 mediated degradation of mitotic proteins	No	0.424	0.302	0.4	0.313	0.356	0	0.371	0.182	0.336	0.368	0.085	0.535	0.67
128	R-HSA-176814	Activation of APC/C and APC/C:Cdc20 mediated degradation of mitotic proteins	No	0.421	0.285	0.357	0.313	0.299	0	0.369	0.196	0.317	0.365	0.085	0.479	0.671
129	R-HSA-174184	Cdc20:Phospho-APC/C mediated degradation of Cyclin A	No	0.433	0.304	0.424	0.283	0.366	0	0.402	0.211	0.354	0.371	0.081	0.423	0.666
130	R-HSA-179419	APC:Cdc20 mediated degradation of cell cycle proteins prior to satisfation of the cell cycle checkpoint	No	0.429	0.301	0.403	0.284	0.361	0	0.371	0.184	0.342	0.37	0.083	0.424	0.668
131	GO:0031145	anaphase-promoting complex-dependent catabolic process	No	0.42	0.259	0.322	0.295	0.227	0	0.317	0.159	0.32	0.373	0.089	0.38	0.674
132	R-HSA-174143	APC/C-mediated degradation of cell cycle proteins	No	0.336	0.263	0.305	0.278	0.286	0	0.321	0.193	0.283	0.232	0.091	0.381	0.456
133	R-HSA-453276	Regulation of mitotic cell cycle	No	0.336	0.263	0.305	0.278	0.286	0	0.321	0.193	0.283	0.232	0.091	0.381	0.456
134	GO:0051437	positive regulation of ubiquitin-protein ligase activity involved in regulation of mitotic cell cycle transition	No	0.434	0.277	0.368	0.251	0.291	0	0.396	0.163	0.327	0.239	0.085	0.388	0.451
135	R-HSA-176408	Regulation of APC/C activators between G1/S and early anaphase	No	0.426	0.266	0.368	0.285	0.234	0	0.366	0.174	0.297	0.233	0.086	0.385	0.672
136	GO:0051436	negative regulation of ubiquitin-protein ligase activity involved in mitotic cell cycle	No	0.437	0.285	0.396	0.262	0.303	0	0.42	0.212	0.349	0.229	0.084	0.536	0.665
137	GO:0051439	regulation of ubiquitin-protein ligase activity involved in mitotic cell cycle	No	0.434	0.275	0.368	0.261	0.299	0	0.389	0.185	0.337	0.227	0.085	0.537	0.665
138	GO:0051444	negative regulation of ubiquitin-protein transferase activity	No	0.373	0.322	0.369	0.25	0.249	0	0.303	0.256	0.367	0.246	0.082	0.448	0.461
139	GO:1904667	negative regulation of ubiquitin protein ligase activity	No	0.37	0.352	0.437	0.318	0.378	0	0.368	0.257	0.399	0.36	0.083	0.482	0.685
140	GO:1904666	regulation of ubiquitin protein ligase activity	No	0.358	0.296	0.357	0.311	0.246	0.409	0.317	0.177	0.376	0.247	0.087	0.331	0.685
141	GO:1904668	positive regulation of ubiquitin protein ligase activity	No	0.435	0.255	0.336	0.273	0.24	0	0.281	0.143	0.299	0.246	0.089	0.329	0.271
142	GO:2000058	regulation of protein ubiquitination involved in ubiquitin-dependent protein catabolic process	No	0.465	0.242	0.195	0.249	0.239	0.39	0.213	0.155	0.272	0.271	0	0.331	0
143	GO:2000060	positive regulation of protein ubiquitination involved in ubiquitin-dependent protein catabolic process	No	0.448	0.248	0.263	0.239	0.236	0	0.233	0.146	0.252	0.256	0.085	0.323	0.271
144	GO:0031398	positive regulation of protein ubiquitination	No	0.418	0.105	0.116	0.215	0.121	0	0.1	0.139	0.159	0.197	0	0	0
146	GO:0031396	regulation of protein ubiquitination	No	0.387	0.071	0	0.17	0	0	0.054	0.092	0.167	0.223	0	0	0
148	GO:0042787	protein ubiquitination involved in ubiquitin-dependent protein catabolic process	No	0.416	0.066	0.018	0.188	0	0	0.044	0.063	0.178	0.194	0	0	0
149	GO:0031397	negative regulation of protein ubiquitination	No	0.333	0.183	0.044	0.183	0.253	0	0.201	0.147	0.241	0.297	0	0.204	0
150	GO:1903321	negative regulation of protein modification by small protein conjugation or removal	No	0.3	0.164	0.033	0.182	0.246	0	0.124	0.148	0.196	0.302	0	0.218	0
390	04260	Cardiac muscle contraction	Yes	0.324	0.331	0.399	0.145	0.236	0	0.414	0.202	0.161	0.579	0	0.047	0.191
415	R-HSA-73777	RNA Polymerase I Chain Elongation	No	0.284	0.059	0.151	0.121	0	0	0.01	0.035	0.142	0	0.072	0.15	0.241
426	R-HSA-73886	Chromosome Maintenance	No	0.247	0.071	0.17	0.085	0	0.445	0.012	0.026	0.17	0	0.153	0	0.465
427	R-HSA-157579	Telomere Maintenance	No	0.254	0.069	0.226	0.106	0	0	0.009	0.034	0.154	0	0.106	0.051	0.427
432	R-HSA-5578749	Transcriptional regulation by small RNAs	No	0.322	0.034	0.036	0.097	0	0	-0.028	0.062	0.174	0	0	0.069	0
437	R-HSA-201722	Formation of the beta-catenin:TCF transactivating complex	No	0.312	0.013	0	0.091	0	0	-0.063	-0.041	0.072	0	-0.049	0	0
440	R-HSA-427389	ERCC6 (CSB) and EHMT2 (G9a) positively regulate rRNA expression	No	0.313	0.052	0.039	0.093	0	0	-0.031	-0.044	0.118	0	0	0.05	0
441	R-HSA-2299718	Condensation of Prophase Chromosomes	No	0.302	0.085	0.056	0.081	0	0	-0.02	-0.041	0.104	0	0.108	0.106	0
442	R-HSA-212300	PRC2 methylates histones and DNA	No	0.309	0.069	0.035	0.075	0	0	-0.061	-0.046	0.114	0	-0.003	0.05	0
443	R-HSA-427359	SIRT1 negatively regulates rRNA expression	No	0.311	0.071	0.068	0.091	0	0	-0.022	-0.051	0.108	0	0.108	0.108	0
444	R-HSA-5625886	Activated PKN1 stimulates transcription of AR (androgen receptor) regulated genes KLK2 and KLK3	No	0.302	0.068	0.071	0.089	0	0	-0.02	-0.051	0.105	0	0.1	0.112	0
445	R-HSA-5334118	DNA methylation	No	0.302	0.097	0.033	0.075	0	0	-0.022	-0.027	0.109	0	0.1	0.116	0
446	R-HSA-73728	RNA Polymerase I Promoter Opening	No	0.3	0.085	0.09	0.074	0	0	0.006	-0.026	0.135	0	0.095	0.176	0
447	R-HSA-3214858	RMTs methylate histone arginines	No	0.344	0.009	0.03	0.103	0	0	0	0.025	0.076	0	0	0	0
449	R-HSA-3214815	HDACs deacetylate histones	No	0.324	0.017	-0.016	0.093	0	0	-0.06	-0.046	0.097	0	0	0.053	0
460	GO:0034508	centromere complex assembly	No	0.078	0.018	-0.004	0.043	0	0	-0.055	-0.009	0.095	0	0	0	0.292
461	GO:0031055	chromatin remodeling at centromere	No	0.078	0.045	0.041	0.028	0	0.4	-0.05	-0.006	0.148	0	0.047	0	0.484
462	GO:0034080	CENP-A containing nucleosome assembly	No	0.075	0.043	0.039	0.065	0	0.41	-0.048	-0.005	0.13	0	0.047	0	0.485
463	GO:0061641	CENP-A containing chromatin organization	No	0.075	0.043	0.039	0.065	0	0.41	-0.048	-0.005	0.13	0	0.047	0	0.485
466	GO:0043486	histone exchange	No	0	0.026	-0.02	0.022	0	0	-0.02	0.042	0.093	0	-0.023	0	0.278
472	R-HSA-69620	Cell Cycle Checkpoints	No	0.117	0.086	0.075	0.177	0	0	0.025	0.127	0.235	0	0	0.119	0.483
473	R-HSA-69481	G2/M Checkpoints	No	0.253	0.097	0.182	0.177	0	0	0.155	0.139	0.202	0.126	0	0.129	0.468
495	R-HSA-8939236	RUNX1 regulates transcription of genes involved in differentiation of HSCs	No	0.356	0.162	0.234	0.1	0.079	0	0.192	0.133	0.203	0	0.104	0.254	0
503	R-HSA-2559582	Senescence-Associated Secretory Phenotype (SASP)	No	0.315	0.038	0.064	0.034	0	0	0	0.036	0.072	0	0	0.129	0
511	R-HSA-72695	Formation of the ternary complex, and subsequently, the 43S complex	No	0.719	0.798	0.728	0.778	0.699	0.885	0.713	0.694	0.839	0.939	0.676	0.683	0.474
512	R-HSA-72702	Ribosomal scanning and start codon recognition	No	0.683	0.758	0.671	0.712	0.698	0.875	0.698	0.659	0.812	0.941	0.666	0.633	0.325
513	R-HSA-72649	Translation initiation complex formation	No	0.685	0.776	0.68	0.729	0.696	0.878	0.696	0.65	0.827	0.942	0.667	0.725	0.317
514	R-HSA-72662	Activation of the mRNA upon binding of the cap-binding complex and eIFs, and subsequent binding to 43S	No	0.686	0.776	0.687	0.729	0.695	0.879	0.696	0.649	0.862	0.872	0.662	0.723	0.319
515	GO:0015935	small ribosomal subunit	No	0.702	0.768	0.695	0.789	0.72	0.859	0.894	0.645	0.877	0.941	0.769	0.729	0.751
516	GO:0022627	cytosolic small ribosomal subunit	No	0.625	0.733	0.6	0.705	0.646	0.894	0.695	0.635	0.786	0.699	0.691	0.649	0.484
518	R-HSA-376176	Signaling by ROBO receptors	No	0.567	0.669	0.585	0.517	0.386	0.623	0.599	0.544	0.72	0.77	0.565	0.508	0.364
519	R-HSA-9010553	Regulation of expression of SLITs and ROBOs	No	0.72	0.765	0.672	0.819	0.665	0.827	0.678	0.602	0.853	0.851	0.723	0.602	0.547
520	GO:0015934	large ribosomal subunit	No	0.751	0.796	0.768	0.903	0.769	0.808	0.849	0.617	0.917	0.919	0.72	0.787	0.671
521	GO:0022625	cytosolic large ribosomal subunit	No	0.731	0.784	0.715	0.841	0.739	0.852	0.751	0.691	0.884	0.935	0.75	0.627	0.474
522	GO:0044445	cytosolic part	No	0.578	0.558	0.499	0.519	0.266	0.818	0.642	0.408	0.643	0.616	0.498	0.467	0.543
523	R-HSA-72766	Translation	No	0.756	0.821	0.781	0.895	0.735	0.799	0.821	0.656	0.887	0.934	0.83	0.8	0.822
524	GO:0003735	structural constituent of ribosome	No	0.754	0.842	0.836	0.899	0.764	0.836	0.889	0.827	0.931	1	0.722	0.841	0.732
525	GO:0005840	ribosome	No	0.789	0.827	0.808	0.916	0.767	0.822	0.852	0.667	0.901	0.917	0.769	0.846	0.793
526	GO:0044391	ribosomal subunit	No	0.777	0.844	0.811	0.913	0.772	0.831	0.889	0.782	0.937	1	0.774	0.845	0.784
527	GO:0019080	viral gene expression	No	0.572	0.594	0.506	0.574	0.417	0.842	0.656	0.436	0.706	0.536	0.485	0.563	0.314
528	GO:0019083	viral transcription	No	0.574	0.583	0.511	0.621	0.416	0.843	0.666	0.491	0.708	0.664	0.577	0.493	0.319
529	R-HSA-168254	Influenza Infection	No	0.68	0.711	0.7	0.799	0.627	0.841	0.725	0.601	0.861	0.909	0.721	0.71	0.526
530	R-HSA-168255	Influenza Life Cycle	No	0.751	0.734	0.704	0.839	0.684	0.845	0.729	0.624	0.876	0.943	0.792	0.675	0.513
531	R-HSA-168273	Influenza Viral RNA Transcription and Replication	No	0.676	0.745	0.708	0.85	0.689	0.852	0.706	0.714	0.896	0.938	0.731	0.705	0.52
532	GO:0006413	translational initiation	No	0.798	0.767	0.684	0.795	0.667	0.844	0.72	0.647	0.896	0.881	0.664	0.671	0.499
533	R-HSA-72689	Formation of a pool of free 40S subunits	No	0.753	0.851	0.811	0.852	0.748	0.875	0.762	0.791	0.929	1	0.738	0.666	0.463
534	R-HSA-72613	Eukaryotic Translation Initiation	No	0.749	0.838	0.78	0.853	0.744	0.867	0.758	0.733	0.924	1	0.722	0.673	0.477
535	R-HSA-72737	Cap-dependent Translation Initiation	No	0.749	0.838	0.78	0.853	0.744	0.867	0.758	0.733	0.924	1	0.722	0.673	0.477
536	R-HSA-156827	L13a-mediated translational silencing of Ceruloplasmin expression	No	0.75	0.844	0.784	0.852	0.744	0.872	0.752	0.751	0.931	0.942	0.728	0.772	0.467
537	R-HSA-72706	GTP hydrolysis and joining of the 60S ribosomal subunit	No	0.776	0.846	0.784	0.852	0.745	0.87	0.756	0.775	0.942	0.941	0.726	0.669	0.469
538	R-HSA-1799339	SRP-dependent cotranslational protein targeting to membrane	No	0.791	0.859	0.798	0.891	0.745	0.858	0.76	0.803	0.957	0.947	0.793	0.666	0.48
539	GO:0070972	protein localization to endoplasmic reticulum	No	0.787	0.814	0.738	0.842	0.679	0.873	0.773	0.797	0.899	0.942	0.789	0.68	0.447
540	GO:0045047	protein targeting to ER	No	0.749	0.85	0.773	0.888	0.748	0.873	0.756	0.819	0.944	0.943	0.8	0.676	0.457
541	GO:0072599	establishment of protein localization to endoplasmic reticulum	No	0.749	0.845	0.765	0.871	0.742	0.869	0.761	0.838	0.944	0.941	0.798	0.68	0.452
542	GO:0006613	cotranslational protein targeting to membrane	No	0.749	0.847	0.778	0.889	0.743	0.869	0.752	0.837	0.945	0.943	0.8	0.677	0.446
543	GO:0006614	SRP-dependent cotranslational protein targeting to membrane	No	0.72	0.838	0.777	0.888	0.744	0.874	0.751	0.836	0.944	0.941	0.805	0.675	0.444
544	GO:0000184	nuclear-transcribed mRNA catabolic process, nonsense-mediated decay	No	0.709	0.765	0.748	0.745	0.613	0.872	0.715	0.702	0.906	0.944	0.718	0.669	0.428
545	R-HSA-927802	Nonsense-Mediated Decay (NMD)	No	0.711	0.777	0.75	0.81	0.735	0.871	0.72	0.704	0.931	0.943	0.747	0.664	0.45
546	R-HSA-975957	Nonsense Mediated Decay (NMD) enhanced by the Exon Junction Complex (EJC)	No	0.711	0.777	0.75	0.81	0.735	0.871	0.72	0.704	0.931	0.943	0.747	0.664	0.45
547	R-HSA-2408522	Selenoamino acid metabolism	No	0.72	0.811	0.766	0.863	0.739	0.873	0.769	0.7	0.926	0.941	0.728	0.676	0.476
548	GO:0022626	cytosolic ribosome	No	0.733	0.825	0.766	0.866	0.742	0.872	0.783	0.745	0.916	0.934	0.742	0.674	0.478
549	03010	Ribosome	No	0.718	0.846	0.807	0.89	0.743	0.878	0.76	0.832	0.91	1	0.748	0.67	0.468
550	R-HSA-72764	Eukaryotic Translation Termination	No	0.729	0.832	0.779	0.89	0.744	0.872	0.764	0.829	0.929	0.941	0.751	0.663	0.466
551	R-HSA-975956	Nonsense Mediated Decay (NMD) independent of the Exon Junction Complex (EJC)	No	0.726	0.817	0.745	0.863	0.742	0.875	0.768	0.814	0.911	0.941	0.746	0.665	0.456
552	R-HSA-2408557	Selenocysteine synthesis	No	0.721	0.826	0.773	0.888	0.74	0.884	0.768	0.83	0.911	0.936	0.752	0.668	0.462
553	R-HSA-192823	Viral mRNA Translation	No	0.727	0.833	0.79	0.889	0.743	0.88	0.762	0.829	0.943	0.938	0.748	0.665	0.459
554	R-HSA-156842	Eukaryotic Translation Elongation	No	0.73	0.839	0.788	0.89	0.743	0.88	0.762	0.829	0.928	1	0.751	0.66	0.45
555	R-HSA-156902	Peptide chain elongation	No	0.727	0.831	0.783	0.889	0.743	0.881	0.759	0.829	0.91	0.94	0.75	0.664	0.452
687	GO:0000387	spliceosomal snRNP assembly	No	0.236	0.088	0	0.232	0.091	0.446	0.124	0.071	0.174	0.288	0	0.077	0
688	GO:0034719	SMN-Sm protein complex	No	0.095	0.151	0.02	0.235	0.119	0.423	0.223	0.093	0.229	0.134	0	0.106	0.579
689	03013	RNA transport	No	0.381	0.11	0.07	0.207	0	0.365	0.071	0.073	0.315	0.338	-0.095	0.282	0
690	R-HSA-191859	snRNP Assembly	No	0	0.055	0	0.286	0	0.405	0	0.043	0.18	0.116	0	0.189	0
691	R-HSA-194441	Metabolism of non-coding RNA	No	0	0.055	0	0.286	0	0.405	0	0.043	0.18	0.116	0	0.189	0
699	R-HSA-72306	tRNA processing	No	0.079	0.058	0	0.169	0	0.399	0	0.007	0.127	0.353	-0.097	0.066	0.244
711	R-HSA-913531	Interferon Signaling	No	0	-0.231	-0.059	-0.02	-0.283	0	-0.087	-0.127	-0.118	-0.143	0	-0.048	0
718	R-HSA-162587	HIV Life Cycle	No	0.287	0.042	0	0.158	0	0	0	0.022	0.171	0.217	-0.104	0.096	0
719	R-HSA-162599	Late Phase of HIV Life Cycle	No	0.377	0.037	0	0.161	0	0	0	0.02	0.17	0.213	-0.109	0.102	0
720	R-HSA-162909	Host Interactions of HIV factors	No	0.401	0.153	0.114	0.219	0.089	0	0.09	0.137	0.22	0.17	0	0.232	0
721	R-HSA-162906	HIV Infection	No	0.453	0.142	0.082	0.199	0.107	0	0.086	0.15	0.283	0.35	-0.097	0.137	0
722	R-HSA-5663205	Infectious disease	No	0.527	0.489	0.463	0.337	0.395	0.475	0.467	0.385	0.575	0.603	0.259	0.479	0.46
723	GO:0006518	peptide metabolic process	No	0.568	0.341	0.191	0.452	0.323	0.796	0.385	0.272	0.487	0.522	0.157	0.479	0.505
724	GO:0043604	amide biosynthetic process	No	0.623	0.411	0.275	0.522	0.315	0.809	0.447	0.278	0.585	0.587	0.282	0.482	0.727
725	GO:0006412	translation	No	0.624	0.491	0.484	0.611	0.343	0.806	0.51	0.292	0.676	0.661	0.373	0.529	0.715
726	GO:0043043	peptide biosynthetic process	No	0.622	0.465	0.448	0.548	0.313	0.809	0.477	0.277	0.638	0.576	0.282	0.478	0.717
727	GO:0010608	posttranscriptional regulation of gene expression	No	0.336	0.055	0	0.14	0	0	0	0.019	0.147	0.241	0	0.114	0
728	GO:0006417	regulation of translation	No	0.323	0.006	0	0.116	0	0	0	0	0.06	0	0	0	0
729	GO:0034248	regulation of cellular amide metabolic process	No	0.344	0.006	0	0.091	0	0	0	0	0	0	0	0	0
742	GO:0006403	RNA localization	No	0.235	0.053	0	0.096	0	0	0	0.015	0.115	0.296	-0.104	0.15	0
757	GO:0006353	DNA-templated transcription, termination	No	0.063	0.048	0	0.106	0	0	0	0.011	0.105	0.365	0	0	0
762	R-HSA-75067	Processing of Capped Intronless Pre-mRNA	No	0	0.004	0	0.116	0	0.431	0	0	0.093	0	0	0	0
860	R-HSA-909733	Interferon alpha/beta signaling	No	-0.229	-0.363	-0.101	-0.154	-0.387	0	-0.201	-0.3	-0.392	-0.153	-0.199	-0.275	0
861	GO:0034340	response to type I interferon	No	-0.182	-0.318	-0.12	-0.109	-0.386	0	-0.169	-0.209	-0.318	-0.164	-0.149	-0.282	0
862	GO:0060337	type I interferon signaling pathway	No	-0.181	-0.302	-0.118	-0.109	-0.379	0	-0.167	-0.209	-0.348	-0.158	-0.211	-0.281	0
863	GO:0071357	cellular response to type I interferon	No	-0.181	-0.302	-0.118	-0.109	-0.379	0	-0.167	-0.209	-0.348	-0.158	-0.211	-0.281	0
948	GO:0051607	defense response to virus	No	0	-0.118	0	0	-0.291	0	0	-0.051	-0.062	-0.178	0	-0.054	0
1162	GO:0007006	mitochondrial membrane organization	No	0.466	0.171	0.097	0.201	0.176	0	0.366	0.247	0.278	0.204	0.155	0.23	0.434
1238	GO:0007005	mitochondrion organization	No	0.564	0.151	0.183	0.257	0.403	0	0.439	0.183	0.255	0.374	0.09	0.213	0.69
1257	GO:0072657	protein localization to membrane	No	0.31	0.167	0.107	0.075	0	0.561	0.025	0.024	0.093	0	0	0.253	0
1258	GO:0006612	protein targeting to membrane	No	0.669	0.775	0.726	0.766	0.594	0.864	0.739	0.657	0.866	0.877	0.79	0.676	0.463
1259	GO:0090150	establishment of protein localization to membrane	No	0.492	0.627	0.476	0.486	0.409	0.846	0.645	0.592	0.632	0.578	0.449	0.511	0.319
1260	GO:0006605	protein targeting	No	0.475	0.486	0.344	0.446	0.402	0.848	0.533	0.365	0.521	0.567	0.22	0.517	0.407
1263	GO:0072594	establishment of protein localization to organelle	No	0.375	0.163	0.068	0.168	0	0.424	0.051	0.024	0.23	0.094	0.08	0.17	0
2113	GO:0009123	nucleoside monophosphate metabolic process	Yes	0.536	0.474	0.455	0.519	0.542	0.329	0.544	0.429	0.543	0.573	0.299	0.451	0.615
2114	GO:0009161	ribonucleoside monophosphate metabolic process	Yes	0.534	0.462	0.453	0.519	0.54	0.327	0.502	0.428	0.514	0.572	0.299	0.394	0.613
2115	GO:0009126	purine nucleoside monophosphate metabolic process	Yes	0.53	0.46	0.411	0.487	0.423	0.328	0.502	0.409	0.5	0.571	0.22	0.394	0.612
2116	GO:0009167	purine ribonucleoside monophosphate metabolic process	Yes	0.53	0.46	0.411	0.487	0.423	0.328	0.502	0.409	0.5	0.571	0.22	0.394	0.612
2117	GO:0046034	ATP metabolic process	Yes	0.561	0.484	0.467	0.554	0.461	0.314	0.6	0.43	0.541	0.596	0.291	0.397	0.602
2118	GO:0009141	nucleoside triphosphate metabolic process	Yes	0.541	0.437	0.416	0.476	0.419	0.342	0.463	0.412	0.435	0.588	0.22	0.293	0.626
2119	GO:0009144	purine nucleoside triphosphate metabolic process	Yes	0.579	0.443	0.446	0.51	0.418	0.335	0.463	0.413	0.458	0.581	0.294	0.342	0.623
2120	GO:0009199	ribonucleoside triphosphate metabolic process	Yes	0.576	0.439	0.42	0.509	0.418	0.336	0.504	0.454	0.469	0.578	0.293	0.341	0.621
2121	GO:0009205	purine ribonucleoside triphosphate metabolic process	Yes	0.576	0.445	0.445	0.528	0.419	0.8	0.505	0.453	0.468	0.578	0.293	0.342	0.62
2132	GO:0006120	mitochondrial electron transport, NADH to ubiquinone	No	0.529	0.644	0.675	0.649	0.506	0.259	0.87	0.497	0.519	0.631	0.544	0.575	0.786
2133	GO:0045271	respiratory chain complex I	No	0.536	0.657	0.694	0.669	0.506	0.263	0.871	0.501	0.573	0.635	0.545	0.578	0.794
2134	GO:0005747	mitochondrial respiratory chain complex I	No	0.536	0.657	0.694	0.669	0.506	0.263	0.871	0.501	0.573	0.635	0.545	0.578	0.794
2135	GO:0030964	NADH dehydrogenase complex	No	0.536	0.657	0.694	0.669	0.506	0.263	0.871	0.501	0.573	0.635	0.545	0.578	0.794
2136	GO:0033108	mitochondrial respiratory chain complex assembly	No	0.594	0.634	0.669	0.717	0.533	0.784	0.877	0.595	0.621	0.66	0.631	0.636	0.865
2137	R-HSA-6799198	Complex I biogenesis	No	0.571	0.584	0.64	0.667	0.508	0.284	0.761	0.521	0.506	0.668	0.586	0.621	0.83
2138	GO:0097031	mitochondrial respiratory chain complex I biogenesis	No	0.573	0.584	0.641	0.688	0.511	0.303	0.761	0.496	0.444	0.671	0.56	0.57	0.835
2139	GO:0010257	NADH dehydrogenase complex assembly	No	0.573	0.584	0.641	0.688	0.511	0.303	0.761	0.496	0.444	0.671	0.56	0.57	0.835
2140	GO:0032981	mitochondrial respiratory chain complex I assembly	No	0.573	0.584	0.641	0.688	0.511	0.303	0.761	0.496	0.444	0.671	0.56	0.57	0.835
2141	GO:0055114	oxidation-reduction process	Yes	0.52	0.156	0.138	0.184	0.378	0	0.42	0.126	0.102	0.406	0	0.192	0.184
2142	GO:0006091	generation of precursor metabolites and energy	Yes	0.507	0.228	0.242	0.377	0.404	0	0.443	0.246	0.303	0.501	0.236	0.25	0.439
2143	GO:0015980	energy derivation by oxidation of organic compounds	Yes	0.596	0.541	0.59	0.607	0.557	0.757	0.722	0.499	0.493	0.653	0.391	0.504	0.645
2144	GO:0045333	cellular respiration	Yes	0.606	0.714	0.789	0.787	0.784	0.779	0.861	0.6	0.747	0.742	0.723	0.759	0.833
2145	GO:0022900	electron transport chain	Yes	0.776	0.842	0.846	0.81	0.781	0.791	0.909	0.668	0.801	0.738	0.795	0.802	1
2146	GO:0022904	respiratory electron transport chain	Yes	0.776	0.842	0.846	0.81	0.781	0.791	0.909	0.668	0.801	0.738	0.795	0.802	1
2147	GO:0006119	oxidative phosphorylation	Yes	0.778	0.806	0.85	0.787	0.881	0.792	0.945	0.66	0.81	0.742	0.791	0.807	1
2148	GO:0042773	ATP synthesis coupled electron transport	Yes	0.772	0.844	0.876	0.812	0.884	0.799	0.945	0.672	0.823	0.739	0.791	0.805	1
2149	GO:0042775	mitochondrial ATP synthesis coupled electron transport	Yes	0.771	0.851	0.876	0.827	0.881	0.799	0.946	0.672	0.807	0.738	0.792	0.805	1
2150	GO:1990204	oxidoreductase complex	No	0.547	0.575	0.632	0.647	0.45	0.792	0.741	0.496	0.504	0.604	0.498	0.573	0.814
2151	GO:0098803	respiratory chain complex	No	0.531	0.711	0.785	0.717	0.491	0.8	0.907	0.563	0.648	0.637	0.682	0.623	0.799
2152	GO:0005746	mitochondrial respiratory chain	No	0.539	0.704	0.735	0.708	0.494	0.79	0.874	0.547	0.669	0.71	0.607	0.62	0.802
2153	GO:0070469	respiratory chain	No	0.536	0.71	0.765	0.734	0.492	0.8	0.909	0.549	0.669	0.735	0.61	0.622	0.802
2154	GO:0044455	mitochondrial membrane part	No	0.603	0.719	0.78	0.778	0.704	0.789	0.834	0.606	0.7	0.676	0.639	0.705	0.852
2155	GO:0098798	mitochondrial protein complex	No	0.575	0.74	0.783	0.8	0.679	0.796	0.88	0.594	0.71	0.678	0.658	0.697	0.83
2156	GO:0098800	inner mitochondrial membrane protein complex	No	0.612	0.758	0.829	0.805	0.695	0.811	0.912	0.622	0.722	0.742	0.691	0.694	0.819
2157	R-HSA-1428517	The citric acid (TCA) cycle and respiratory electron transport	Yes	0.725	0.743	0.806	0.75	0.598	0.797	0.864	0.646	0.749	0.742	0.714	0.764	0.828
2158	R-HSA-163200	Respiratory electron transport, ATP synthesis by chemiosmotic coupling, and heat production by uncoupling proteins.	Yes	0.797	0.821	0.897	0.813	0.719	0.798	0.912	0.685	0.807	0.833	0.849	0.74	0.829
2159	R-HSA-611105	Respiratory electron transport	Yes	0.797	0.807	0.899	0.818	0.731	0.792	0.912	0.669	0.813	0.838	0.808	0.802	0.835
2160	05012	Parkinson's disease	Yes	0.695	0.805	0.825	0.712	0.71	0.804	0.909	0.667	0.77	0.74	0.74	0.717	0.79
2161	00190	Oxidative phosphorylation	Yes	0.692	0.804	0.896	0.734	0.707	0.804	0.918	0.685	0.787	0.738	0.728	0.683	0.815
2162	05010	Alzheimer's disease	Yes	0.491	0.587	0.546	0.618	0.487	0.551	0.758	0.511	0.55	0.739	0.42	0.552	0.588
2163	05016	Huntington's disease	Yes	0.595	0.635	0.628	0.677	0.581	0.529	0.734	0.53	0.666	0.654	0.358	0.662	0.799
2164	GO:0009124	nucleoside monophosphate biosynthetic process	No	0.494	0.267	0.095	0.221	0.176	0	0.42	0.199	0.207	0.091	0.177	0.246	0
2165	GO:0009156	ribonucleoside monophosphate biosynthetic process	No	0.491	0.258	0.097	0.217	0.173	0	0.347	0.2	0.18	0.237	0.179	0.214	0.211
2166	GO:0009127	purine nucleoside monophosphate biosynthetic process	No	0.436	0.242	0.098	0.182	0.169	0	0.369	0.179	0.179	0.237	0.177	0.188	0
2167	GO:0009168	purine ribonucleoside monophosphate biosynthetic process	No	0.436	0.242	0.098	0.182	0.169	0	0.369	0.179	0.179	0.237	0.177	0.188	0
2168	GO:0009142	nucleoside triphosphate biosynthetic process	No	0.485	0.228	0.126	0.222	0.154	0	0.347	0.136	0.093	0.357	0.176	0.209	0.191
2169	GO:0006754	ATP biosynthetic process	No	0.382	0.279	0.158	0.191	0.346	0	0.385	0.216	0.157	0.35	0.113	0.23	0
2170	GO:0009201	ribonucleoside triphosphate biosynthetic process	No	0.43	0.255	0.124	0.181	0.16	0	0.38	0.25	0.141	0.338	0.109	0.228	0
2171	GO:0009145	purine nucleoside triphosphate biosynthetic process	No	0.432	0.282	0.154	0.22	0.225	0	0.38	0.247	0.158	0.34	0.109	0.234	0
2172	GO:0009206	purine ribonucleoside triphosphate biosynthetic process	No	0.432	0.282	0.154	0.22	0.225	0	0.38	0.247	0.158	0.34	0.109	0.234	0
2173	R-HSA-8949613	Cristae formation	No	0.6	0.537	0.386	0.606	0.545	0	0.616	0.49	0.46	0.613	0.275	0.452	0.793
2174	GO:0007007	inner mitochondrial membrane organization	No	0.528	0.542	0.446	0.555	0.594	0.328	0.615	0.453	0.45	0.533	0.186	0.453	0.807
2175	GO:0042407	cristae formation	No	0.543	0.54	0.375	0.504	0.585	0	0.638	0.426	0.407	0.442	0.211	0.393	0.596
2176	GO:1902600	hydrogen ion transmembrane transport	No	0.48	0.392	0.163	0.256	0.335	0	0.522	0.332	0.276	0.397	0.156	0.412	0.418
2177	GO:0015985	energy coupled proton transport, down electrochemical gradient	No	0.47	0.486	0.237	0.299	0.377	0	0.63	0.314	0.329	0.366	0.283	0.444	0.76
2178	GO:0015986	ATP synthesis coupled proton transport	No	0.47	0.486	0.237	0.299	0.377	0	0.63	0.314	0.329	0.366	0.283	0.444	0.76
2179	GO:0005753	mitochondrial proton-transporting ATP synthase complex	No	0.521	0.651	0.538	0.597	0.569	0.519	0.641	0.455	0.505	0.595	0.336	0.474	0.777
2180	GO:0045259	proton-transporting ATP synthase complex	No	0.521	0.651	0.538	0.597	0.569	0.519	0.641	0.455	0.505	0.595	0.336	0.474	0.777
2181	GO:0042776	mitochondrial ATP synthesis coupled proton transport	No	0.518	0.657	0.528	0.558	0.586	0.786	0.667	0.492	0.6	0.654	0.436	0.474	0.774
2182	R-HSA-163210	Formation of ATP by chemiosmotic coupling	No	0.524	0.612	0.373	0.504	0.596	0.536	0.648	0.467	0.492	0.501	0.314	0.494	0.607
2183	GO:0006818	hydrogen transport	No	0.315	0.229	0.218	0.131	0.231	0	0.401	0.143	0.122	0.387	0.061	0.138	0.271
2184	GO:0015992	proton transport	No	0.284	0.238	0.217	0.13	0.229	0	0.474	0.181	0.145	0.286	0.133	0.138	0.263
2185	GO:0009055	electron transfer activity	No	0.209	0.213	0.162	0.133	0.332	0	0.478	0.158	0.111	0.288	0	0.383	0.624
2186	GO:0015078	hydrogen ion transmembrane transporter activity	No	0.247	0.196	0.303	0.148	0.22	0	0.422	0.166	0.089	0.348	0.154	0.166	0.32
2203	GO:0044769	ATPase activity, coupled to transmembrane movement of ions, rotational mechanism	No	0.21	0.101	0.238	0.014	0.06	0	0.352	0.103	0.058	0.106	0	0.114	0.238
2206	GO:0016469	proton-transporting two-sector ATPase complex	No	0.455	0.414	0.586	0.205	0.305	0	0.594	0.35	0.389	0.5	0.284	0.362	0.607
2220	GO:0003899	DNA-directed 5'-3' RNA polymerase activity	No	0.069	0.013	0.104	0.106	0	0	0.048	0.022	0.13	0.14	0	0.061	0.28
2221	GO:0034062	5'-3' RNA polymerase activity	No	0.07	0.015	0.117	0.085	0	0.487	0	0.021	0.127	0.133	0	0	0.471
2222	GO:0097747	RNA polymerase activity	No	0.07	0.015	0.117	0.085	0	0.487	0	0.021	0.127	0.133	0	0	0.471
2270	GO:0006362	transcription elongation from RNA polymerase I promoter	No	0.065	0.005	0	0.092	0	0	0	0	0.049	0	0	0	0.304
2277	R-HSA-76042	RNA Polymerase II Transcription Initiation And Promoter Clearance	No	0	0.042	0.159	0.135	0	0	0.037	0	0.054	0.241	0	0.06	0.29
2278	R-HSA-75953	RNA Polymerase II Transcription Initiation	No	0	0.042	0.159	0.135	0	0	0.037	0	0.054	0.241	0	0.06	0.29
2279	R-HSA-73779	RNA Polymerase II Transcription Pre-Initiation And Promoter Opening	No	0	0.042	0.159	0.135	0	0	0.037	0	0.054	0.241	0	0.06	0.29
2280	R-HSA-73776	RNA Polymerase II Promoter Escape	No	0	0.042	0.159	0.135	0	0	0.037	0	0.054	0.241	0	0.06	0.29
2281	R-HSA-167161	HIV Transcription Initiation	No	0	0.042	0.159	0.135	0	0	0.037	0	0.054	0.241	0	0.06	0.29
2282	R-HSA-167162	RNA Polymerase II HIV Promoter Escape	No	0	0.042	0.159	0.135	0	0	0.037	0	0.054	0.241	0	0.06	0.29
2428	GO:0009062	fatty acid catabolic process	No	0.328	0.017	0	0.066	0.26	0	0.283	0.068	0	0.134	0.083	0	0
2429	GO:0072329	monocarboxylic acid catabolic process	No	0.317	0.019	0	0.043	0.178	0	0.281	0.07	0	0.136	0	0	0
2430	GO:0006635	fatty acid beta-oxidation	No	0.398	0.013	0	0.056	0.268	0	0.264	0.033	0	0.122	0	0	0
2431	GO:0019395	fatty acid oxidation	No	0.328	0.016	0	0.027	0.256	0	0.275	0.067	0	0.128	0	0	0
2432	GO:0034440	lipid oxidation	No	0.328	0.016	0	0.027	0.255	0	0.271	0.067	0	0.126	0	0	0
2644	R-HSA-5626467	RHO GTPases activate IQGAPs	No	0	0.001	0.022	-0.02	0	-0.469	0	-0.032	0.005	0	-0.144	-0.175	0
2782	R-HSA-2467813	Separation of Sister Chromatids	No	0.103	0.12	0.059	0.243	0	0	0.01	0.128	0.25	0.136	0	0.036	0.301
2783	R-HSA-2555396	Mitotic Metaphase and Anaphase	No	0.052	0.119	0.058	0.244	0	0	-0.022	0.13	0.251	0.138	0	0.039	0.3
2784	R-HSA-68882	Mitotic Anaphase	No	0.051	0.119	0.039	0.244	0	0	0	0.13	0.251	0.139	0	0.04	0.299
2787	R-HSA-69618	Mitotic Spindle Checkpoint	No	0.075	0.063	-0.055	0.105	0	0	0	0.069	0.184	0	0	0	0.3
3000	GO:1904874	positive regulation of telomerase RNA localization to Cajal body	No	0.166	0.164	0.017	0.288	0	0	0.191	0.083	0.161	0.106	0.105	0.168	0.307
3037	R-HSA-5693579	Homologous DNA Pairing and Strand Exchange	No	0	-0.015	-0.057	-0.003	0	0.439	0.05	-0.073	0.041	0	0	0	0.507
3038	R-HSA-5693616	Presynaptic phase of homologous DNA pairing and strand exchange	No	0	-0.006	-0.056	-0.029	0	0.445	0	-0.052	0.038	0	0	0	0
3114	GO:0043624	cellular protein complex disassembly	No	0.365	0.286	0.394	0.397	0.36	0.391	0.564	0.189	0.296	0.477	0.08	0.329	0.899
3116	GO:0043241	protein complex disassembly	No	0.332	0.081	0.301	0.176	0.234	0	0.302	0.085	0.104	0.294	0.089	0.149	0
3117	GO:0000314	organellar small ribosomal subunit	No	0.393	0.369	0.425	0.512	0.611	0.359	0.55	0.31	0.498	0.496	0.273	0.433	0.863
3118	GO:0005763	mitochondrial small ribosomal subunit	No	0.393	0.369	0.425	0.512	0.611	0.359	0.55	0.31	0.498	0.496	0.273	0.433	0.863
3119	GO:0000313	organellar ribosome	No	0.65	0.653	0.626	0.684	0.548	0.781	0.785	0.451	0.762	0.835	0.568	0.759	0.905
3120	GO:0005761	mitochondrial ribosome	No	0.65	0.653	0.626	0.684	0.548	0.781	0.785	0.451	0.762	0.835	0.568	0.759	0.905
3121	GO:0000315	organellar large ribosomal subunit	No	0.541	0.568	0.542	0.655	0.548	0.419	0.675	0.443	0.659	0.552	0.46	0.612	0.899
3122	GO:0005762	mitochondrial large ribosomal subunit	No	0.541	0.568	0.542	0.655	0.548	0.419	0.675	0.443	0.659	0.552	0.46	0.612	0.899
3123	GO:0032543	mitochondrial translation	No	0.602	0.58	0.611	0.677	0.55	0.779	0.744	0.442	0.739	0.721	0.577	0.693	0.907
3124	GO:0140053	mitochondrial gene expression	No	0.606	0.548	0.602	0.679	0.546	0.383	0.744	0.442	0.708	0.724	0.585	0.638	0.91
3125	GO:0006414	translational elongation	No	0.606	0.676	0.58	0.709	0.557	0.797	0.805	0.441	0.758	0.717	0.637	0.664	0.914
3126	GO:0006415	translational termination	No	0.596	0.6	0.609	0.678	0.559	0.778	0.73	0.46	0.764	0.717	0.568	0.756	0.907
3127	GO:0070126	mitochondrial translational termination	No	0.595	0.653	0.647	0.672	0.553	0.78	0.817	0.474	0.773	0.843	0.562	0.758	0.903
3128	R-HSA-5419276	Mitochondrial translation termination	No	0.592	0.643	0.647	0.671	0.556	0.778	0.816	0.474	0.763	0.844	0.562	0.756	0.902
3129	GO:0070125	mitochondrial translational elongation	No	0.59	0.653	0.648	0.674	0.554	0.785	0.818	0.486	0.778	0.841	0.566	0.754	0.899
3130	R-HSA-5389840	Mitochondrial translation elongation	No	0.592	0.644	0.614	0.671	0.557	0.784	0.79	0.487	0.778	0.841	0.567	0.752	0.899
3131	R-HSA-5368287	Mitochondrial translation	No	0.597	0.623	0.652	0.665	0.556	0.781	0.744	0.449	0.757	0.722	0.569	0.695	0.904
3132	R-HSA-5368286	Mitochondrial translation initiation	No	0.642	0.645	0.654	0.691	0.554	0.779	0.815	0.476	0.763	0.846	0.631	0.695	0.903
3386	GO:0097526	spliceosomal tri-snRNP complex	No	0.211	0.162	0.155	0.164	0.216	0	0.184	0.188	0.307	0.106	0	0.244	0
3393	R-HSA-72165	mRNA Splicing - Minor Pathway	No	0.298	0.141	0.017	0.135	0.197	0	0.113	0.097	0.251	0.2	0	0.193	0
3396	GO:0006397	mRNA processing	No	0.256	0.066	-0.03	0.126	0	0	0	-0.005	0.136	0.374	-0.108	0.095	0
3397	GO:0008380	RNA splicing	No	0	0.073	-0.031	0.122	0	0	0	-0.002	0.134	0.371	-0.112	0.088	0
3398	GO:0000375	RNA splicing, via transesterification reactions	No	0.235	0.091	-0.033	0.116	0	0	0.086	0.048	0.135	0.359	-0.111	0.218	0
3399	GO:0000377	RNA splicing, via transesterification reactions with bulged adenosine as nucleophile	No	0.235	0.091	-0.033	0.115	0	0	0.086	0.048	0.134	0.36	-0.11	0.217	0
3400	GO:0000398	mRNA splicing, via spliceosome	No	0.235	0.091	-0.033	0.115	0	0	0.086	0.048	0.134	0.36	-0.11	0.217	0
3401	GO:0005681	spliceosomal complex	No	0	0.065	-0.034	0.104	0	0	0	-0.007	0.086	0.316	-0.101	0.117	0
3402	GO:0071013	catalytic step 2 spliceosome	No	0	0.073	-0.035	0.094	0	0	0	0.022	0.096	0.282	-0.105	0.062	0
3403	03040	Spliceosome	No	0.132	0.14	-0.007	0.12	0.083	0	0.033	0.067	0.242	0.297	-0.119	0.346	0
3404	R-HSA-72203	Processing of Capped Intron-Containing Pre-mRNA	No	0.237	0.119	-0.033	0.105	0	0	0	0.076	0.233	0.335	-0.114	0.355	0
3405	R-HSA-72163	mRNA Splicing - Major Pathway	No	0.281	0.16	-0.035	0.126	0	0	-0.002	0.07	0.267	0.321	-0.117	0.358	0
3406	R-HSA-72172	mRNA Splicing	No	0.287	0.146	-0.034	0.128	0.087	0	0.033	0.069	0.268	0.325	-0.116	0.36	0
3410	GO:0030529	intracellular ribonucleoprotein complex	No	0.579	0.367	0.261	0.373	0.198	0.783	0.276	0.225	0.486	0.561	0.184	0.41	0.592
3411	GO:1990904	ribonucleoprotein complex	No	0.579	0.361	0.251	0.373	0.199	0.783	0.314	0.225	0.468	0.562	0.185	0.41	0.594
3412	R-HSA-8953854	Metabolism of RNA	No	0.512	0.329	0.158	0.379	0.196	0.774	0.271	0.258	0.507	0.568	0.037	0.517	0.318
3413	GO:0006396	RNA processing	No	0.244	0.168	0.026	0.208	0	0	0.111	0.058	0.255	0.373	-0.111	0.294	0
3414	GO:0016071	mRNA metabolic process	No	0.515	0.213	0.12	0.162	0	0.445	0.17	0.09	0.31	0.373	0	0.324	0
3444	GO:0043928	exonucleolytic nuclear-transcribed mRNA catabolic process involved in deadenylation-dependent decay	No	0.058	0.04	0.014	0.148	0	0	0.046	0.024	0.041	0.24	0	0	0.271
3445	GO:0034470	ncRNA processing	No	0.466	0.388	0.356	0.41	0.195	0.785	0.324	0.251	0.633	0.62	0.139	0.582	0.668
3446	GO:0034660	ncRNA metabolic process	No	0.426	0.279	0.192	0.345	0.074	0.441	0.258	0.167	0.512	0.613	0.047	0.378	0.546
3447	R-HSA-6791226	Major pathway of rRNA processing in the nucleolus and cytosol	No	0.632	0.62	0.663	0.726	0.587	0.823	0.609	0.488	0.829	0.727	0.562	0.691	0.583
3448	R-HSA-72312	rRNA processing	No	0.626	0.607	0.631	0.717	0.503	0.809	0.604	0.441	0.802	0.665	0.414	0.749	0.597
3449	R-HSA-8868773	rRNA processing in the nucleus and cytosol	No	0.628	0.615	0.637	0.716	0.585	0.815	0.605	0.487	0.813	0.661	0.472	0.746	0.589
3450	GO:0022613	ribonucleoprotein complex biogenesis	No	0.482	0.368	0.358	0.41	0.268	0.778	0.326	0.25	0.561	0.639	0.109	0.518	0.684
3451	GO:0042254	ribosome biogenesis	No	0.516	0.523	0.614	0.638	0.468	0.793	0.479	0.338	0.706	0.65	0.26	0.689	0.641
3452	GO:0016072	rRNA metabolic process	No	0.481	0.489	0.481	0.558	0.463	0.79	0.41	0.322	0.704	0.622	0.267	0.57	0.599
3453	GO:0006364	rRNA processing	No	0.522	0.545	0.577	0.628	0.46	0.802	0.48	0.417	0.786	0.671	0.344	0.685	0.604
3455	GO:0030490	maturation of SSU-rRNA	No	0.176	0.114	0.098	0.202	0	0.411	0.144	0.062	0.212	0.1	-0.111	0.05	0
3456	GO:0042274	ribosomal small subunit biogenesis	No	0.32	0.267	0.163	0.22	0.095	0.41	0.219	0.105	0.352	0.294	-0.107	0.306	0.481
3458	R-HSA-6790901	rRNA modification in the nucleus and cytosol	No	0.221	0.127	-0.009	0.249	0	0.417	0.151	0.033	0.346	0.089	-0.107	0.253	0.481
3459	GO:0030684	preribosome	No	0.114	0.104	0.081	0.183	0.066	0.393	0.106	-0.026	0.169	0.139	-0.121	0.205	0.198
3460	GO:0030686	90S preribosome	No	0.053	0.013	0.023	0.112	0.07	0.419	0	-0.039	0.084	0	-0.106	0.042	0
3462	GO:0090501	RNA phosphodiester bond hydrolysis	No	0	0.02	0	0.117	0	0.4	0	0	0	0.134	-0.085	0	0
3468	GO:0042273	ribosomal large subunit biogenesis	No	0.449	0.4	0.486	0.428	0.271	0.779	0.431	0.187	0.479	0.637	0.118	0.532	0.608
3469	GO:0000470	maturation of LSU-rRNA	No	0.16	0.151	0.137	0.232	0	0	0.114	0.129	0.187	0.278	-0.104	0.103	0.235
3470	GO:0022618	ribonucleoprotein complex assembly	No	0.329	0.163	0.082	0.149	0	0.365	0.082	0.061	0.269	0.361	0	0.227	0
3471	GO:0071826	ribonucleoprotein complex subunit organization	No	0.235	0.138	0.083	0.176	0	0.37	0.082	0.022	0.272	0.357	0	0.227	0
3472	GO:0019843	rRNA binding	No	0.354	0.342	0.215	0.411	0.307	0.732	0.405	0.171	0.461	0.465	0.222	0.266	0.644
3473	GO:0042255	ribosome assembly	No	0.516	0.41	0.355	0.375	0.251	0.782	0.46	0.163	0.473	0.576	0.267	0.434	0.583
3474	GO:0000027	ribosomal large subunit assembly	No	0.433	0.249	0.228	0.268	0	0.787	0.264	0.071	0.258	0.18	0.299	0.423	0.189
3475	GO:0000028	ribosomal small subunit assembly	No	0.323	0.32	0.331	0.136	0	0.461	0.479	0.081	0.311	0.345	0	0.324	0.385
3476	GO:0048027	mRNA 5'-UTR binding	No	0.243	0.12	0.124	0.058	0	0.475	0.158	0.082	0.193	0.134	0	0.099	0
3478	R-HSA-379716	Cytosolic tRNA aminoacylation	No	0.21	0.064	0.155	0.273	0	0	0.143	0.043	0.126	0.109	-0.13	0.17	0.153
3480	GO:0004812	aminoacyl-tRNA ligase activity	No	0.09	0.002	0.097	0.258	0	-0.273	0.097	0.026	0.115	0.247	-0.101	0	0.208
3481	R-HSA-379724	tRNA Aminoacylation	No	0.258	0.047	0.098	0.33	0	0	0.206	0.062	0.128	0.12	-0.01	0.141	0.219
3482	GO:0006418	tRNA aminoacylation for protein translation	No	0.193	0.05	0.084	0.305	0	0	0.167	0.028	0.128	0.257	-0.017	0.143	0.222
3483	GO:0043038	amino acid activation	No	0.28	0.041	0.1	0.311	0	0	0.133	0.007	0.142	0.262	-0.014	0.141	0.238
3484	GO:0043039	tRNA aminoacylation	No	0.28	0.041	0.1	0.311	0	0	0.133	0.007	0.142	0.262	-0.014	0.141	0.238
3491	GO:0030488	tRNA methylation	No	0	0.021	0	0.048	0	0.316	0	0	0.014	0	0	0	0
3494	GO:0009451	RNA modification	No	0.073	0.004	0	0.148	0	0.405	0.028	0.025	0.08	0	0	0	0
3495	GO:0006400	tRNA modification	No	0.067	0	0	0.098	0	0.379	0	0	0.067	0	0	0	0
3496	GO:0008033	tRNA processing	No	0.076	0.033	0.017	0.198	0	0.396	0	0.031	0.093	0	-0.092	0.126	0.542
3497	GO:0140098	catalytic activity, acting on RNA	No	0.094	0.012	0	0.134	0	0	0	0	0.132	0.297	-0.091	0	0
3498	GO:0006399	tRNA metabolic process	No	0.108	0.092	0.061	0.318	0	0.411	0.029	0.091	0.175	0.456	-0.001	0.133	0.577
3499	GO:0140101	catalytic activity, acting on a tRNA	No	0.104	0.021	0.016	0.276	0	0	0	0.013	0.149	0.344	-0.084	0.122	0.284
3818	GO:0070577	lysine-acetylated histone binding	No	-0.093	-0.05	-0.085	-0.045	0	0	-0.037	-0.049	-0.02	0	0	-0.125	-0.449
3819	GO:0140033	acetylation-dependent protein binding	No	-0.093	-0.05	-0.085	-0.045	0	0	-0.037	-0.049	-0.02	0	0	-0.125	-0.449
3881	R-HSA-1592230	Mitochondrial biogenesis	No	0.306	0.021	0	0.107	0.091	0	0.129	0.053	0.06	0.238	0.081	0	0
3947	GO:0005912	adherens junction	No	0.289	0.021	0	-0.028	0	0	0	0.018	-0.009	0	0	0.074	0
3948	GO:0070161	anchoring junction	No	0.289	0.017	0	-0.028	0	0	0	0.018	-0.009	0	0	0.074	0
3949	GO:0030055	cell-substrate junction	No	0.296	0.05	0	-0.027	0	0	0	0.004	-0.006	0	0	0.18	0
3950	GO:0005924	cell-substrate adherens junction	No	0.296	0.051	0	-0.027	0	0	0	0.005	-0.005	0	0	0.185	0
3951	GO:0005925	focal adhesion	No	0.298	0.051	0	-0.027	0	0	0	0.005	-0.005	0	0	0.186	0
4036	GO:0071556	integral component of lumenal side of endoplasmic reticulum membrane	No	-0.07	-0.046	-0.072	-0.055	0	0	0.005	-0.092	-0.285	0	0	-0.077	0
4037	GO:0098553	lumenal side of endoplasmic reticulum membrane	No	-0.07	-0.046	-0.072	-0.055	0	0	0.005	-0.092	-0.285	0	0	-0.077	0
4177	GO:0098796	membrane protein complex	No	0.518	0.115	0.149	0.119	0.176	0	0.156	0.082	0.09	0.226	0	0.218	0
4251	GO:0005089	Rho guanyl-nucleotide exchange factor activity	No	0	-0.021	-0.126	-0.046	-0.106	0	-0.052	-0.025	-0.019	0	-0.069	-0.063	-0.475
4252	R-HSA-193648	NRAGE signals death through JNK	No	0	-0.015	-0.047	-0.017	0	0	-0.051	0	0	0	0	0	-0.541
4277	GO:0005776	autophagosome	No	0.149	0.006	0	0	0	-0.407	0	0	0	0	0	0	0
4292	R-HSA-5628897	TP53 Regulates Metabolic Genes	Yes	0.515	0.361	0.289	0.246	0.509	0	0.535	0.3	0.476	0.291	0.161	0.374	0.198
4349	GO:0018149	peptide cross-linking	No	0	-0.011	0	0	0	0	0	0	-0.026	0	0	0	-0.482
4350	GO:0001533	cornified envelope	No	0	-0.006	0	0	0	0	-0.114	0	-0.066	0	0	-0.141	-0.457
4353	GO:0070268	cornification	No	-0.07	0	-0.025	0	0	-0.385	0	0	-0.028	-0.066	-0.068	-0.142	-0.403
4354	R-HSA-6809371	Formation of the cornified envelope	No	-0.081	-0.005	-0.024	-0.014	0	-0.368	0	0	-0.054	-0.057	0	-0.142	-0.395
4355	GO:0031424	keratinization	No	-0.079	-0.022	-0.027	-0.048	-0.134	-0.384	0	0	-0.025	-0.052	0	-0.156	0
4356	R-HSA-6805567	Keratinization	No	-0.086	-0.023	-0.025	-0.052	-0.145	-0.368	0	0	-0.044	-0.047	0	-0.152	0
4357	GO:0008544	epidermis development	No	0	-0.01	0	0	0	-0.415	0	0	-0.022	0	0	-0.153	0
4358	GO:0043588	skin development	No	-0.07	-0.01	0	-0.026	0	-0.407	0	0	-0.048	0	0	-0.152	0
4359	GO:0009913	epidermal cell differentiation	No	-0.073	-0.012	0	0	0	-0.381	0	0	-0.023	0	0	-0.151	0
4360	GO:0030216	keratinocyte differentiation	No	-0.076	-0.012	0	-0.011	-0.145	-0.381	0	0	-0.047	0	0	-0.153	0
4454	GO:0005852	eukaryotic translation initiation factor 3 complex	No	0.535	0.411	0.262	0.296	0.354	0.453	0.25	0.112	0.239	0.356	0.186	0.192	0
4455	GO:0008135	translation factor activity, RNA binding	No	0.543	0.325	0.15	0.303	0.178	0.439	0.241	0.119	0.34	0.363	0.266	0.307	0
4456	GO:0003743	translation initiation factor activity	No	0.533	0.441	0.265	0.395	0.249	0.485	0.252	0.144	0.414	0.336	0.209	0.406	0
4457	GO:0043021	ribonucleoprotein complex binding	No	0.218	0.064	0	0.13	0	0	0.123	0	0.068	0.323	0	0.029	0
4459	GO:0002183	cytoplasmic translational initiation	No	0.187	0.098	0.025	0.029	0.217	0.459	0	0	0.04	0	0	0.148	0
4460	GO:0002181	cytoplasmic translation	No	0.52	0.599	0.427	0.493	0.481	0.804	0.547	0.334	0.703	0.628	0.497	0.573	0.337
4469	GO:0006446	regulation of translational initiation	No	0.269	0.04	0.074	0.128	0	0	0	0	0.144	0	0	0.084	0
4566	GO:0060333	interferon-gamma-mediated signaling pathway	No	-0.057	-0.249	-0.142	-0.105	-0.24	0	-0.156	-0.265	-0.45	-0.142	-0.144	-0.253	0
4567	R-HSA-877300	Interferon gamma signaling	No	-0.058	-0.254	-0.098	-0.086	-0.167	0	-0.163	-0.277	-0.375	-0.147	-0.139	-0.127	-0.287
4919	R-HSA-499943	Interconversion of nucleotide di- and triphosphates	No	0	0.044	0.013	0.022	0	0	0.038	0	0.015	0	0	0.062	0.268
4953	GO:0045296	cadherin binding	No	0.295	0.016	0	0.062	0	0	0	0.025	-0.031	0	-0.189	0.22	0
5090	GO:0070936	protein K48-linked ubiquitination	No	0	0.004	0	0.072	0	0.431	0.043	0	0	0	0	0	0
5091	R-HSA-8866652	Synthesis of active ubiquitin: roles of E1 and E2 enzymes	No	0	0.025	0	0.059	0	0.469	0	0	0.149	0	0	0	0
5093	R-HSA-8949215	Mitochondrial calcium ion transport	No	0.088	0.012	0	0.02	0.155	0	0.083	0	0.045	0.31	0	0.095	0
5095	R-HSA-8949664	Processing of SMDT1	No	0.095	0.02	0	0.079	0.065	0	0	0	0.031	0.323	0	0.127	0
5125	03060	Protein export	No	0.245	0.26	0.024	0.235	0.073	0.458	0.287	0.168	0.237	0.208	0.356	0.244	0
5184	GO:0001522	pseudouridine synthesis	No	0.058	0.012	0	0.086	0	0.495	0.03	0	0.017	0	0	0	0
5189	03008	Ribosome biogenesis in eukaryotes	No	0.113	0.089	0.023	0.148	0.057	0	0.114	0.02	0.276	0.26	-0.104	0.172	0.207
5190	GO:0005732	small nucleolar ribonucleoprotein complex	No	0.131	0.061	0.034	0.106	0	0.384	0.155	0.047	0.161	0.13	0	0.08	0.398
5200	GO:0097034	mitochondrial respiratory chain complex IV biogenesis	No	0	0.15	0.381	0.215	0.232	0	0.442	0.347	0.298	0.19	0	0.111	0.822
5201	GO:0008535	respiratory chain complex IV assembly	No	0.108	0.162	0.24	0.356	0.435	0	0.448	0.143	0.174	0.272	0.281	0.132	0.841
5202	GO:0017004	cytochrome complex assembly	No	0.129	0.203	0.24	0.367	0.366	0.359	0.458	0.187	0.242	0.32	0.295	0.126	0.718
5236	GO:0005758	mitochondrial intermembrane space	No	0.31	0.181	0.236	0.336	0.3	0.395	0.501	0.262	0.349	0.228	0.152	0.412	0.888
5237	GO:0031970	organelle envelope lumen	No	0.289	0.116	0.126	0.299	0.228	0.39	0.436	0.215	0.307	0.224	0.155	0.354	0.88
5282	GO:0009295	nucleoid	No	0.291	0.014	0.042	0.152	0	0	0.198	0.032	0.296	0.131	0.1	0.138	0
5283	GO:0042645	mitochondrial nucleoid	No	0.291	0.014	0.042	0.152	0	0	0.198	0.032	0.296	0.131	0.1	0.138	0
5440	GO:0005198	structural molecule activity	No	0.299	0.189	0.12	0	0.049	0	0.152	0.054	0.152	0.252	0	0.175	0
5482	GO:0005759	mitochondrial matrix	No	0.595	0.28	0.4	0.596	0.411	0.364	0.712	0.346	0.504	0.654	0.294	0.628	0.89
5603	GO:0045116	protein neddylation	No	0	0.312	0.02	0.072	0.221	0	0	0	0	0	0	0	0
5959	GO:0051188	cofactor biosynthetic process	No	0.213	0.026	0	0.102	0.108	0	0.314	0.027	0	0	0	0	0
5979	GO:0009060	aerobic respiration	No	0.479	0.151	0.253	0.318	0.396	0.508	0.438	0.267	0.197	0.502	0.082	0.218	0.432
5980	GO:0006099	tricarboxylic acid cycle	No	0.422	0.067	0.114	0.264	0.333	0	0.394	0.193	0.128	0.408	0.079	0.224	0.425
5981	GO:0006101	citrate metabolic process	No	0.382	0.044	0.092	0.178	0.442	0	0.29	0.107	0.101	0.299	0	0.222	0.265
5982	GO:0072350	tricarboxylic acid metabolic process	No	0.487	0.044	0.028	0.198	0.444	0	0.354	0.143	0.093	0.304	0	0.228	0.405
5983	00020	Citrate cycle (TCA cycle)	No	0.426	0.069	0.096	0.256	0.445	0	0.383	0.07	0.07	0.357	0	0.125	0.258
5984	R-HSA-71403	Citric acid cycle (TCA cycle)	No	0.258	0.036	0.055	0.181	0.326	0	0.312	0.109	0.067	0.446	0	0.245	0.258
5985	R-HSA-71406	Pyruvate metabolism and Citric Acid (TCA) cycle	No	0.267	0.023	0.056	0.072	0.361	0	0.265	0.057	0	0.397	0	0.204	0.319
6071	GO:0009083	branched-chain amino acid catabolic process	No	0.111	0.011	0	0.055	0.337	0	0.193	0.093	0	0	0	0.18	0
6089	00280	Valine, leucine and isoleucine degradation	No	0.284	0.042	0.028	0.216	0.33	0	0.32	0.127	0	0.409	0.067	0.186	0.208
6090	00640	Propanoate metabolism	No	0.311	0.02	0.044	0.145	0.175	0	0.243	0.074	0	0	0	0.237	0
6094	R-HSA-77289	Mitochondrial Fatty Acid Beta-Oxidation	No	0.212	0.041	0	0.198	0.232	0	0.233	0.048	0	0.329	0	0.049	0.156
6135	R-HSA-71291	Metabolism of amino acids and derivatives	No	0.496	0.494	0.371	0.622	0.471	0.854	0.641	0.411	0.618	0.448	0.347	0.559	0.586
6165	R-HSA-389661	Glyoxylate metabolism and glycine degradation	No	0.079	0.014	0	0.035	0.285	0	0.191	0.065	0	0.125	0	0.083	0
6175	04146	Peroxisome	No	0.127	0.017	0	0.097	0.332	0	0.271	0.116	0	0	0	0	0
6176	GO:0005777	peroxisome	No	0.238	0.017	0	0.099	0.181	0	0.274	0.103	0	0.18	0.078	0	0
6177	GO:0042579	microbody	No	0.238	0.017	0	0.099	0.181	0	0.274	0.103	0	0.18	0.078	0	0
6178	GO:0044438	microbody part	No	0.035	0.017	0	0.135	0.28	0	0.274	0.082	0	0	0.072	0	0
6179	GO:0044439	peroxisomal part	No	0.035	0.017	0	0.135	0.28	0	0.274	0.082	0	0	0.072	0	0
6183	GO:0031967	organelle envelope	Yes	0.632	0.278	0.246	0.385	0.429	0	0.56	0.294	0.441	0.566	0.236	0.519	0.905
6184	GO:0031975	envelope	Yes	0.632	0.278	0.246	0.385	0.429	0	0.56	0.294	0.441	0.566	0.236	0.519	0.905
6185	GO:0005743	mitochondrial inner membrane	Yes	0.639	0.731	0.691	0.793	0.705	0.794	0.84	0.604	0.742	0.778	0.692	0.807	0.891
6186	GO:0019866	organelle inner membrane	Yes	0.638	0.692	0.617	0.794	0.703	0.798	0.838	0.578	0.711	0.675	0.648	0.758	0.893
6187	GO:0044429	mitochondrial part	Yes	0.655	0.475	0.474	0.628	0.556	0.8	0.743	0.463	0.596	0.566	0.32	0.721	0.902
6188	GO:0005740	mitochondrial envelope	Yes	0.657	0.638	0.576	0.708	0.724	0.796	0.813	0.576	0.664	0.668	0.482	0.715	0.898
6189	GO:0031966	mitochondrial membrane	Yes	0.651	0.635	0.574	0.722	0.725	0.794	0.812	0.547	0.663	0.668	0.483	0.663	0.893
6190	GO:0008565	protein transporter activity	No	0.275	0.027	0.023	0.146	0	0	0	0.044	0.051	0	0.071	0	0
6195	GO:0030150	protein import into mitochondrial matrix	No	0.146	0.067	0.104	0.218	0.249	0.645	0.177	0.168	0.058	0.118	0	0.094	0.328
6196	GO:0008320	protein transmembrane transporter activity	No	0.364	0.04	0	0.135	0	0	0	0.108	0.024	0	0.157	0	0
6200	R-HSA-1268020	Mitochondrial protein import	No	0.543	0.389	0.477	0.615	0.5	0.849	0.664	0.356	0.47	0.645	0.289	0.549	0.863
6201	GO:0044743	protein transmembrane import into intracellular organelle	No	0.259	0.082	0.171	0.264	0.206	0	0.307	0.197	0.145	0	0.083	0.206	0.698
6202	GO:0065002	intracellular protein transmembrane transport	No	0.35	0.135	0.123	0.283	0.209	0	0.299	0.24	0.174	0	0.081	0.197	0.707
6203	GO:0071806	protein transmembrane transport	No	0.304	0.118	0.086	0.281	0.208	0	0.298	0.242	0.151	0	0.081	0.194	0.707
6206	GO:0031304	intrinsic component of mitochondrial inner membrane	No	0.105	0.087	0.164	0.141	0.176	0	0.329	0.027	0	0.141	0	0.131	0.871
6207	GO:0031305	integral component of mitochondrial inner membrane	No	0.141	0.08	0.183	0.168	0.171	0	0.371	0.028	0.021	0.136	0.09	0.22	0.877
6208	GO:0032592	integral component of mitochondrial membrane	No	0.109	0.123	0.132	0.202	0.326	0	0.373	0.138	0.061	0.261	0.086	0.125	0.876
6209	GO:0098573	intrinsic component of mitochondrial membrane	No	0.111	0.106	0.145	0.164	0.328	0	0.378	0.096	0.043	0.268	0.082	0.127	0.867
6215	R-HSA-5205647	Mitophagy	No	0.243	0.062	0.05	0.114	0	0.416	0.105	0	0.138	0	0.076	0.086	0
6216	R-HSA-5205685	Pink/Parkin Mediated Mitophagy	No	0.27	0.102	0.106	0.113	0.067	0.392	0.208	0	0.211	0	0.09	0.082	0
6217	GO:0070069	cytochrome complex	No	0.33	0.511	0.545	0.433	0.372	0.791	0.655	0.371	0.416	0.505	0.373	0.483	0.782
6218	GO:0045277	respiratory chain complex IV	No	0.124	0.415	0.284	0.139	0.359	0	0.478	0.155	0.244	0.217	0.323	0.368	0.185
6219	GO:0006123	mitochondrial electron transport, cytochrome c to oxygen	Yes	0.915	0.9	0.767	0.774	0.951	0.775	0.985	0.761	0.823	0.864	0.776	0.921	1
6220	GO:0016676	oxidoreductase activity, acting on a heme group of donors, oxygen as acceptor	No	0.124	0.243	0.215	0.226	0.38	0	0.327	0.058	0.121	0	0.112	0.349	0.204
6221	GO:0016675	oxidoreductase activity, acting on a heme group of donors	No	0.124	0.243	0.215	0.226	0.38	0	0.327	0.058	0.121	0	0.112	0.349	0.204
6222	GO:0004129	cytochrome-c oxidase activity	No	0.124	0.243	0.215	0.226	0.38	0	0.327	0.058	0.121	0	0.112	0.349	0.204
6223	GO:0015002	heme-copper terminal oxidase activity	No	0.124	0.243	0.215	0.226	0.38	0	0.327	0.058	0.121	0	0.112	0.349	0.204
6273	00240	Pyrimidine metabolism	No	0.057	0.017	0	0.136	0	0	0	0.049	0.016	0	0	0	0.497
6559	GO:0061136	regulation of proteasomal protein catabolic process	No	0.328	0.007	0	0.088	0	0	0	0	0	0.276	0	0	0
6560	GO:0032434	regulation of proteasomal ubiquitin-dependent protein catabolic process	No	0.287	0.006	0	0	0	0	0	0	0	0.254	0	0	0
6561	GO:0009896	positive regulation of catabolic process	No	0.364	0	0	0.099	0	0	0	0	0	0	0	0	0
6562	GO:0031331	positive regulation of cellular catabolic process	No	0.371	0	0	0.101	0	0	0	0	0	0	0	0	0
6563	GO:0009894	regulation of catabolic process	No	0.427	0	0	0.128	0	0	0	0	0	0	0	0	0
6564	GO:0031329	regulation of cellular catabolic process	No	0.429	0	0	0.134	0	0	0	0	0	0	0	0	0
6568	GO:1903364	positive regulation of cellular protein catabolic process	No	0.365	0.053	0.017	0.159	0.155	0	0	0.109	0.039	0.224	0	0.065	0
6569	GO:1903052	positive regulation of proteolysis involved in cellular protein catabolic process	No	0.391	0.073	0.017	0.156	0.143	0	0	0.108	0.15	0.217	0	0	0
6570	GO:0042176	regulation of protein catabolic process	No	0.325	0.017	0	0.156	0	0	0	0	0.044	0.263	0	0	0
6571	GO:1903050	regulation of proteolysis involved in cellular protein catabolic process	No	0.44	0.072	0.016	0.184	0	0	0.048	0.083	0.065	0.253	0	0	0
6572	GO:1903362	regulation of cellular protein catabolic process	No	0.319	0.057	0	0.185	0.167	0	0	0.049	0.043	0.261	0	0	0
6573	GO:0010498	proteasomal protein catabolic process	No	0.333	0.038	0	0.167	0	0	0	0	0.04	0.272	0	0	0
6574	GO:0043161	proteasome-mediated ubiquitin-dependent protein catabolic process	No	0.36	0.038	0	0.161	0	0	0	0	0.073	0.265	0	0	0
6575	GO:0043632	modification-dependent macromolecule catabolic process	No	0.356	0.042	0	0.17	0	0	0	0	0.073	0.284	0	0	0
6576	GO:0006511	ubiquitin-dependent protein catabolic process	No	0.349	0.041	0	0.169	0	0	0	0	0.04	0.279	0	0	0
6577	GO:0019941	modification-dependent protein catabolic process	No	0.35	0.041	0	0.169	0	0	0	0	0.041	0.28	0	0	0
6579	GO:0044257	cellular protein catabolic process	No	0.373	0.017	0	0.175	0	0	0	0	0.044	0.308	0	0	0
6580	GO:0051603	proteolysis involved in cellular protein catabolic process	No	0.246	0.036	0	0.177	0	0	0	0	0.042	0.299	0	0	0
6582	GO:0044265	cellular macromolecule catabolic process	No	0.385	0.133	0	0.199	0	0	0	0.026	0.158	0.276	0	0.048	0
6583	GO:1990234	transferase complex	No	0.283	0.038	0	0.122	0	0	0.112	0	0	0	0	0	0
6618	R-HSA-450531	Regulation of mRNA stability by proteins that bind AU-rich elements	No	0.386	0.195	0.067	0.19	0.232	0	0.076	0.163	0.277	0.249	-0.092	0.355	0
6619	GO:1903311	regulation of mRNA metabolic process	No	0.277	0.034	0	0.135	0	0	0	0.019	0.065	0.319	-0.106	0.059	0
6622	GO:0043488	regulation of mRNA stability	No	0.256	0.085	0	0.124	0	0	-0.04	0.122	0.081	0.127	0	0.301	0
6623	GO:0019439	aromatic compound catabolic process	No	0.377	0.243	0.15	0.193	0.069	0.445	0.197	0.148	0.285	0	0.088	0.273	0
6624	GO:1901361	organic cyclic compound catabolic process	No	0.374	0.207	0.133	0.16	0.067	0.45	0.201	0.146	0.262	0	0.088	0.274	0
6625	GO:0034655	nucleobase-containing compound catabolic process	No	0.377	0.353	0.261	0.215	0.072	0.456	0.236	0.151	0.381	0.385	0.088	0.271	0
6626	GO:0044270	cellular nitrogen compound catabolic process	No	0.376	0.258	0.152	0.196	0.069	0.446	0.237	0.149	0.316	0.099	0.088	0.271	0
6627	GO:0046700	heterocycle catabolic process	No	0.376	0.268	0.151	0.194	0.069	0.443	0.238	0.15	0.316	0.099	0.088	0.272	0
6628	GO:0000956	nuclear-transcribed mRNA catabolic process	No	0.655	0.613	0.501	0.497	0.416	0.831	0.563	0.502	0.705	0.693	0.503	0.567	0.318
6629	GO:0006401	RNA catabolic process	No	0.577	0.447	0.334	0.328	0.191	0.477	0.411	0.268	0.525	0.539	0.161	0.465	0
6630	GO:0006402	mRNA catabolic process	No	0.575	0.474	0.353	0.394	0.22	0.499	0.456	0.342	0.524	0.612	0.192	0.464	0
6650	R-HSA-6807070	PTEN Regulation	No	0.298	0.056	0	0.11	0	0	0	0	0.086	0	0	0	0
6696	GO:1904813	ficolin-1-rich granule lumen	No	0.321	0.139	0.079	0.104	0	0	0.059	0.119	0.075	0.159	0	0.289	0
6749	R-HSA-6781823	Formation of TC-NER Pre-Incision Complex	No	0.431	0.124	0.151	0.184	0.251	0	0.246	0.129	0.307	0.174	0.077	0.149	0.255
6750	GO:0006283	transcription-coupled nucleotide-excision repair	No	0.19	0.103	0.097	0.22	0.26	0	0.197	0.197	0.31	0.317	0.078	0.195	0.253
6751	R-HSA-6781827	Transcription-Coupled Nucleotide Excision Repair (TC-NER)	No	0.192	0.097	0.122	0.235	0.259	0	0.184	0.197	0.276	0.179	0	0.147	0.407
6755	R-HSA-5696398	Nucleotide Excision Repair	No	0.164	0.096	0.015	0.193	0.261	0	0.069	0.155	0.255	0.381	0	0.087	0
6756	R-HSA-5696399	Global Genome Nucleotide Excision Repair (GG-NER)	No	0.056	0.077	0.015	0.19	0.128	0	0.04	0.149	0.22	0.38	0	0.083	0
6766	GO:0006294	nucleotide-excision repair, preincision complex assembly	No	0	0.022	0	0.119	0.192	0.428	0.063	0	0.112	0.152	0	0	0
6784	R-HSA-110373	Resolution of AP sites via the multiple-nucleotide patch replacement pathway	No	0.057	0.013	0.027	0.09	0	0.458	0	0.046	0.073	0	0	0	0.49
6785	R-HSA-5651801	PCNA-Dependent Long Patch Base Excision Repair	No	0	0.03	0.025	0.041	0	0.429	0	0.092	0.053	0	0	0	0.492
6794	R-HSA-176187	Activation of ATR in response to replication stress	No	0	0	-0.019	-0.013	0	0.437	0.05	0.056	0.084	0	0	-0.041	0.506
6795	GO:0006270	DNA replication initiation	No	0	0.008	-0.025	-0.05	0	0.447	0	-0.059	0.036	0	0	0	0
6796	R-HSA-68962	Activation of the pre-replicative complex	No	0	0.018	-0.021	-0.015	0	0.443	0.049	0.044	0.077	0	0	-0.033	0.482
6806	GO:0022616	DNA strand elongation	No	0	-0.002	-0.058	-0.042	0	0.411	0	-0.022	0.022	0	0	0	0
6812	GO:0033260	nuclear DNA replication	No	0	-0.016	-0.038	-0.009	0	0.446	0	-0.039	0.01	0	0	-0.098	0.208
6813	GO:0044786	cell cycle DNA replication	No	0	-0.006	-0.063	-0.023	0	0.443	0	-0.062	0.032	0	0	-0.102	0
6814	03030	DNA replication	No	0	0.022	0.015	0.062	0	0.444	0.046	0.068	0.078	0	0	-0.032	0.215
6815	R-HSA-69190	DNA strand elongation	No	0	-0.009	-0.016	-0.02	0	0.42	0.05	0.012	0.028	0	-0.083	0.01	0.496
6817	R-HSA-180786	Extension of Telomeres	No	0.103	0.02	0.047	0.068	0	0.435	0.048	0.015	0.08	0.075	0	-0.029	0.648
6818	R-HSA-69186	Lagging Strand Synthesis	No	0	0.001	0.007	-0.031	0	0.442	0	-0.011	0.022	0	0	-0.101	0.217
6819	GO:0032201	telomere maintenance via semi-conservative replication	No	0	0.003	-0.009	0.012	0	0.442	0	-0.007	0.028	0	0	0	0.213
6820	R-HSA-174417	Telomere C-strand (Lagging Strand) Synthesis	No	0	0.013	0.014	0.023	0	0.453	0.047	0.01	0.044	0	0	-0.103	0.484
6857	R-HSA-917729	Endosomal Sorting Complex Required For Transport (ESCRT)	No	0.19	0.011	0	0.1	0	0	0	0	0.117	0	0	0.269	0
6878	GO:0016032	viral process	No	0.449	0.183	0.116	0.168	0	0.47	0.102	0.038	0.153	0	0.089	0.231	0
6879	GO:0044403	symbiosis, encompassing mutualism through parasitism	No	0.263	0.172	0.097	0.152	0	0.474	0	0.036	0.138	0	0	0.232	0
6880	GO:0044419	interspecies interaction between organisms	No	0.236	0.147	0.099	0.148	0	0.471	0	0.024	0.099	0	0	0.231	0
6888	GO:0045071	negative regulation of viral genome replication	No	0	-0.174	-0.044	0	-0.414	0	-0.069	-0.174	-0.04	-0.201	0	-0.211	0
6890	GO:1903901	negative regulation of viral life cycle	No	0	-0.118	-0.028	0	-0.322	0	-0.069	-0.132	-0.042	-0.173	0	-0.06	0
6957	R-HSA-1912408	Pre-NOTCH Transcription and Translation	No	0	-0.049	-0.451	-0.025	0	0	-0.069	0	0	0	0	0	-0.232
7003	GO:0000715	nucleotide-excision repair, DNA damage recognition	No	0.337	0.072	0.066	0.129	0.263	0	0.128	0.151	0.224	0.25	0	0.105	0
7004	R-HSA-5696394	DNA Damage Recognition in GG-NER	No	0	0.028	0	0.096	0.123	0	0	0.023	0.156	0.309	0	0	0

## Sheet: S2_GTExPortal_Cox7a2l_ciseQTL
Gencode Id	Gene Symbol	Variant Id	SNP Id	P-Value	NES	Tissue
ENSG00000115944.14	COX7A2L	chr2_42350663_T_TAAATACACAC_b38	rs4181	1.1e-68	0.44	Muscle - Skeletal
ENSG00000115944.14	COX7A2L	chr2_42344346_C_T_b38	rs10183278	3.7e-68	0.44	Muscle - Skeletal
ENSG00000115944.14	COX7A2L	chr2_42350030_A_G_b38	rs1981664	1.1e-67	0.44	Muscle - Skeletal
ENSG00000115944.14	COX7A2L	chr2_42345535_A_T_b38	rs2041354	2.5e-66	0.44	Muscle - Skeletal
ENSG00000115944.14	COX7A2L	chr2_42312312_A_C_b38	rs6736087	3.3e-66	-0.36	Thyroid
ENSG00000115944.14	COX7A2L	chr2_42346940_T_C_b38	rs7571604	1.2e-63	0.43	Muscle - Skeletal
ENSG00000115944.14	COX7A2L	chr2_42335647_C_G_b38	rs12613284	1.1e-62	0.43	Muscle - Skeletal
ENSG00000115944.14	COX7A2L	chr2_42358314_C_T_b38	rs10178208	1.3e-62	0.43	Muscle - Skeletal
ENSG00000115944.14	COX7A2L	chr2_42333835_A_G_b38	rs7572231	1.8e-62	0.43	Muscle - Skeletal
ENSG00000115944.14	COX7A2L	chr2_42326438_A_C_b38	rs11682029	3.2e-61	0.42	Muscle - Skeletal
ENSG00000115944.14	COX7A2L	chr2_42372777_T_C_b38	rs1992258	5.6e-61	-0.35	Thyroid
ENSG00000115944.14	COX7A2L	chr2_42335681_A_C_b38	rs10194796	7.9e-61	0.42	Muscle - Skeletal
ENSG00000115944.14	COX7A2L	chr2_42396854_G_A_b38	rs6544543	1.3e-60	0.42	Muscle - Skeletal
ENSG00000115944.14	COX7A2L	chr2_42319946_G_A_b38	rs2053348	1.4e-60	0.43	Muscle - Skeletal
ENSG00000115944.14	COX7A2L	chr2_42396371_C_T_b38	rs10204831	2.8e-60	0.42	Muscle - Skeletal
ENSG00000115944.14	COX7A2L	chr2_42387938_T_C_b38	rs11124874	6e-60	0.42	Muscle - Skeletal
ENSG00000115944.14	COX7A2L	chr2_42372842_G_A_b38	rs7594312	1e-59	0.42	Muscle - Skeletal
ENSG00000115944.14	COX7A2L	chr2_42406670_T_A_b38	rs67361655	1.3e-59	0.42	Muscle - Skeletal
ENSG00000115944.14	COX7A2L	chr2_42256078_G_A_b38	rs10779930	1.4e-59	0.43	Muscle - Skeletal
ENSG00000115944.14	COX7A2L	chr2_42389918_T_C_b38	rs6729281	3.4e-59	0.42	Muscle - Skeletal
ENSG00000115944.14	COX7A2L	chr2_42398984_C_T_b38	rs10196864	5.3e-59	0.42	Muscle - Skeletal
ENSG00000115944.14	COX7A2L	chr2_42406144_C_T_b38	rs7608257	7e-59	0.42	Muscle - Skeletal
ENSG00000115944.14	COX7A2L	chr2_42381394_T_A_b38	rs2002107	1.3e-58	0.42	Muscle - Skeletal
ENSG00000115944.14	COX7A2L	chr2_42406333_T_C_b38	rs13405174	1.9e-58	0.41	Muscle - Skeletal
ENSG00000115944.14	COX7A2L	chr2_42322778_C_G_b38	rs2058270	1.8e-57	0.41	Muscle - Skeletal
ENSG00000115944.14	COX7A2L	chr2_42278403_A_G_b38	rs11684297	2.2e-57	0.42	Muscle - Skeletal
ENSG00000115944.14	COX7A2L	chr2_42440445_T_G_b38	rs1874449	2.7e-57	-0.34	Thyroid
ENSG00000115944.14	COX7A2L	chr2_42422679_C_T_b38	rs222485	2.8e-57	0.41	Muscle - Skeletal
ENSG00000115944.14	COX7A2L	chr2_42380148_T_C_b38	rs7564509	2.8e-57	0.41	Muscle - Skeletal
ENSG00000115944.14	COX7A2L	chr2_42278893_A_G_b38	rs7571347	3.1e-57	0.42	Muscle - Skeletal
ENSG00000115944.14	COX7A2L	chr2_42423889_C_T_b38	rs222484	4.2e-57	0.41	Muscle - Skeletal
ENSG00000115944.14	COX7A2L	chr2_42397070_A_C_b38	rs6544544	4.3e-57	0.41	Muscle - Skeletal
ENSG00000115944.14	COX7A2L	chr2_42320094_T_C_b38	rs2053347	7.5e-57	0.42	Muscle - Skeletal
ENSG00000115944.14	COX7A2L	chr2_42410523_T_C_b38	rs6544546	9.2e-57	0.41	Muscle - Skeletal
ENSG00000115944.14	COX7A2L	chr2_42286519_C_G_b38	rs3732195	1.4e-56	0.41	Muscle - Skeletal
ENSG00000115944.14	COX7A2L	chr2_42391792_T_C_b38	rs12621350	2.1e-56	0.4	Muscle - Skeletal
ENSG00000115944.14	COX7A2L	chr2_42411189_A_G_b38	rs222470	2.3e-56	0.41	Muscle - Skeletal
ENSG00000115944.14	COX7A2L	chr2_42375327_A_G_b38	rs6728241	3e-56	0.41	Muscle - Skeletal
ENSG00000115944.14	COX7A2L	chr2_42379633_C_G_b38	rs6751908	3.5e-56	0.41	Muscle - Skeletal
ENSG00000115944.14	COX7A2L	chr2_42253411_C_T_b38	rs6732071	4.1e-56	0.41	Muscle - Skeletal
ENSG00000115944.14	COX7A2L	chr2_42415466_C_A_b38	rs222467	9.2e-56	0.4	Muscle - Skeletal
ENSG00000115944.14	COX7A2L	chr2_42421839_A_T_b38	rs222487	5.2e-55	0.4	Muscle - Skeletal
ENSG00000115944.14	COX7A2L	chr2_42185170_A_G_b38	rs2719129	1.2e-54	0.4	Muscle - Skeletal
ENSG00000115944.14	COX7A2L	chr2_42421340_C_T_b38	rs222489	1.3e-54	0.4	Muscle - Skeletal
ENSG00000115944.14	COX7A2L	chr2_42241492_G_C_b38	rs7557057	2.3e-54	0.41	Muscle - Skeletal
ENSG00000115944.14	COX7A2L	chr2_42311296_A_G_b38	rs1439227	4.1e-54	0.41	Muscle - Skeletal
ENSG00000115944.14	COX7A2L	chr2_42285857_C_A_b38	rs1837357	4.8e-54	0.4	Muscle - Skeletal
ENSG00000115944.14	COX7A2L	chr2_42192021_T_C_b38	rs12712838	5.5e-54	0.4	Muscle - Skeletal
ENSG00000115944.14	COX7A2L	chr2_42196029_A_G_b38	rs1470051	8.5e-54	0.4	Muscle - Skeletal
ENSG00000115944.14	COX7A2L	chr2_42207314_T_C_b38	rs6544516	1.2e-53	0.4	Muscle - Skeletal
ENSG00000115944.14	COX7A2L	chr2_42171333_G_A_b38	rs11902328	1.3e-53	0.33	Thyroid
ENSG00000115944.14	COX7A2L	chr2_42193591_G_T_b38	rs2579966	1.6e-53	0.4	Muscle - Skeletal
ENSG00000115944.14	COX7A2L	chr2_42220371_T_A_b38	rs6544521	1.7e-53	0.4	Muscle - Skeletal
ENSG00000115944.14	COX7A2L	chr2_42244007_CAGTT_C_b38	rs112635812	3e-53	0.4	Muscle - Skeletal
ENSG00000115944.14	COX7A2L	chr2_42285067_C_CTTAA_b38	rs71408093	9.8e-53	-0.34	Thyroid
ENSG00000115944.14	COX7A2L	chr2_42220308_G_A_b38	rs6544520	2.3e-52	0.39	Muscle - Skeletal
ENSG00000115944.14	COX7A2L	chr2_42201710_G_A_b38	rs11693605	3.5e-52	0.4	Muscle - Skeletal
ENSG00000115944.14	COX7A2L	chr2_42428881_A_G_b38	rs222480	4.1e-52	0.39	Muscle - Skeletal
ENSG00000115944.14	COX7A2L	chr2_42285498_T_C_b38	rs6544531	4.8e-52	0.39	Muscle - Skeletal
ENSG00000115944.14	COX7A2L	chr2_42187653_T_G_b38	rs2719131	6.1e-52	0.39	Muscle - Skeletal
ENSG00000115944.14	COX7A2L	chr2_42299372_A_G_b38	rs12466769	1.1e-51	0.4	Muscle - Skeletal
ENSG00000115944.14	COX7A2L	chr2_42189665_T_C_b38	rs2579970	1.1e-51	0.39	Muscle - Skeletal
ENSG00000115944.14	COX7A2L	chr2_42196505_A_G_b38	rs10183344	1.8e-51	0.39	Muscle - Skeletal
ENSG00000115944.14	COX7A2L	chr2_42196543_A_G_b38	rs10183437	2.3e-51	0.39	Muscle - Skeletal
ENSG00000115944.14	COX7A2L	chr2_42219653_C_A_b38	rs1017466	2.7e-51	0.39	Muscle - Skeletal
ENSG00000115944.14	COX7A2L	chr2_42198000_A_G_b38	rs10171919	3.1e-51	0.39	Muscle - Skeletal
ENSG00000115944.14	COX7A2L	chr2_42154720_T_G_b38	rs11884524	6e-51	-0.39	Muscle - Skeletal
ENSG00000115944.14	COX7A2L	chr2_42221291_G_T_b38	rs6724049	9.1e-51	0.39	Muscle - Skeletal
ENSG00000115944.14	COX7A2L	chr2_42183965_G_C_b38	rs2579968	1.1e-50	0.39	Muscle - Skeletal
ENSG00000115944.14	COX7A2L	chr2_42350663_T_TAAATACACAC_b38	rs4181	1.2e-50	-0.32	Thyroid
ENSG00000115944.14	COX7A2L	chr2_42350030_A_G_b38	rs1981664	1.2e-50	-0.32	Thyroid
ENSG00000115944.14	COX7A2L	chr2_42154837_G_A_b38	rs11900421	1.4e-50	-0.39	Muscle - Skeletal
ENSG00000115944.14	COX7A2L	chr2_42444802_A_G_b38	rs35882655	1.6e-50	-0.39	Muscle - Skeletal
ENSG00000115944.14	COX7A2L	chr2_42219705_A_G_b38	rs1017467	2e-50	0.39	Muscle - Skeletal
ENSG00000115944.14	COX7A2L	chr2_42203260_G_A_b38	rs6544515	3.1e-50	0.39	Muscle - Skeletal
ENSG00000115944.14	COX7A2L	chr2_42299714_A_G_b38	rs11124872	4e-50	-0.32	Thyroid
ENSG00000115944.14	COX7A2L	chr2_42165770_T_A_b38	rs12996877	4.4e-50	-0.39	Muscle - Skeletal
ENSG00000115944.14	COX7A2L	chr2_42445438_G_A_b38	rs6718870	4.5e-50	-0.39	Muscle - Skeletal
ENSG00000115944.14	COX7A2L	chr2_42177681_A_G_b38	rs6717854	8.9e-50	-0.39	Muscle - Skeletal
ENSG00000115944.14	COX7A2L	chr2_42218036_C_T_b38	rs10179838	2.2e-49	0.39	Muscle - Skeletal
ENSG00000115944.14	COX7A2L	chr2_42345535_A_T_b38	rs2041354	2.8e-49	-0.32	Thyroid
ENSG00000115944.14	COX7A2L	chr2_42178929_A_C_b38	rs11895590	3.6e-49	-0.39	Muscle - Skeletal
ENSG00000115944.14	COX7A2L	chr2_42270539_A_G_b38	rs7560860	5.6e-49	0.39	Muscle - Skeletal
ENSG00000115944.14	COX7A2L	chr2_42346940_T_C_b38	rs7571604	1e-48	-0.31	Thyroid
ENSG00000115944.14	COX7A2L	chr2_42238005_A_G_b38	rs6544522	1.1e-48	0.39	Muscle - Skeletal
ENSG00000115944.14	COX7A2L	chr2_42443258_A_T_b38	rs11691584	1.2e-48	-0.38	Muscle - Skeletal
ENSG00000115944.14	COX7A2L	chr2_42318879_A_T_b38	rs7588929	1.2e-48	0.38	Muscle - Skeletal
ENSG00000115944.14	COX7A2L	chr2_42344346_C_T_b38	rs10183278	1.6e-48	-0.32	Thyroid
ENSG00000115944.14	COX7A2L	chr2_42321109_T_C_b38	rs2109374	3.9e-48	0.37	Muscle - Skeletal
ENSG00000115944.14	COX7A2L	chr2_42223497_T_G_b38	rs1439230	5e-48	0.39	Muscle - Skeletal
ENSG00000115944.14	COX7A2L	chr2_42318200_C_T_b38	rs2374407	8.1e-48	0.38	Muscle - Skeletal
ENSG00000115944.14	COX7A2L	chr2_42263490_T_C_b38	rs13429735	9.3e-48	0.38	Muscle - Skeletal
ENSG00000115944.14	COX7A2L	chr2_42263698_T_C_b38	rs34888618	1.5e-47	0.38	Muscle - Skeletal
ENSG00000115944.14	COX7A2L	chr2_42287509_C_T_b38	rs6544532	9.2e-47	0.37	Muscle - Skeletal
ENSG00000115944.14	COX7A2L	chr2_42335000_G_C_b38	rs9677397	1.3e-46	0.38	Muscle - Skeletal
ENSG00000115944.14	COX7A2L	chr2_42389918_T_C_b38	rs6729281	6.5e-46	-0.31	Thyroid
ENSG00000115944.14	COX7A2L	chr2_42375327_A_G_b38	rs6728241	9.4e-46	-0.31	Thyroid
ENSG00000115944.14	COX7A2L	chr2_42293776_C_A_b38	rs6731520	9.7e-46	0.37	Muscle - Skeletal
ENSG00000115944.14	COX7A2L	chr2_42356527_G_A_b38	rs10206058	1.1e-45	0.38	Muscle - Skeletal
ENSG00000115944.14	COX7A2L	chr2_42229069_C_T_b38	rs2218104	2.2e-45	0.38	Muscle - Skeletal
ENSG00000115944.14	COX7A2L	chr2_42335647_C_G_b38	rs12613284	2.8e-45	-0.31	Thyroid
ENSG00000115944.14	COX7A2L	chr2_42406670_T_A_b38	rs67361655	2.9e-45	-0.31	Thyroid
ENSG00000115944.14	COX7A2L	chr2_42387938_T_C_b38	rs11124874	3.6e-45	-0.3	Thyroid
ENSG00000115944.14	COX7A2L	chr2_42187417_G_C_b38	rs2374393	5.5e-45	-0.31	Thyroid
ENSG00000115944.14	COX7A2L	chr2_42396371_C_T_b38	rs10204831	1.3e-44	-0.3	Thyroid
ENSG00000115944.14	COX7A2L	chr2_42213694_A_G_b38	rs6741884	1.4e-44	0.37	Muscle - Skeletal
ENSG00000115944.14	COX7A2L	chr2_42312579_G_A_b38	rs7559643	2.2e-44	0.36	Muscle - Skeletal
ENSG00000115944.14	COX7A2L	chr2_42326438_A_C_b38	rs11682029	2.5e-44	-0.3	Thyroid
ENSG00000115944.14	COX7A2L	chr2_42260549_T_C_b38	rs6544524	3.1e-44	0.37	Muscle - Skeletal
ENSG00000115944.14	COX7A2L	chr2_42335681_A_C_b38	rs10194796	3.2e-44	-0.3	Thyroid
ENSG00000115944.14	COX7A2L	chr2_42468902_C_T_b38	rs4952797	3.6e-44	-0.37	Muscle - Skeletal
ENSG00000115944.14	COX7A2L	chr2_42396854_G_A_b38	rs6544543	4.4e-44	-0.3	Thyroid
ENSG00000115944.14	COX7A2L	chr2_42397070_A_C_b38	rs6544544	4.4e-44	-0.3	Thyroid
ENSG00000115944.14	COX7A2L	chr2_42422679_C_T_b38	rs222485	5.4e-44	-0.3	Thyroid
ENSG00000115944.14	COX7A2L	chr2_42423889_C_T_b38	rs222484	5.4e-44	-0.3	Thyroid
ENSG00000115944.14	COX7A2L	chr2_42406144_C_T_b38	rs7608257	7.3e-44	-0.3	Thyroid
ENSG00000115944.14	COX7A2L	chr2_42398984_C_T_b38	rs10196864	8.6e-44	-0.3	Thyroid
ENSG00000115944.14	COX7A2L	chr2_42322778_C_G_b38	rs2058270	8.7e-44	-0.3	Thyroid
ENSG00000115944.14	COX7A2L	chr2_42421839_A_T_b38	rs222487	9.6e-44	-0.3	Thyroid
ENSG00000115944.14	COX7A2L	chr2_42358314_C_T_b38	rs10178208	1.1e-43	-0.3	Thyroid
ENSG00000115944.14	COX7A2L	chr2_42272689_T_A_b38	rs12712839	1.2e-43	0.36	Muscle - Skeletal
ENSG00000115944.14	COX7A2L	chr2_42445438_G_A_b38	rs6718870	1.3e-43	0.3	Thyroid
ENSG00000115944.14	COX7A2L	chr2_42406333_T_C_b38	rs13405174	1.4e-43	-0.3	Thyroid
ENSG00000115944.14	COX7A2L	chr2_42231038_T_C_b38	rs7605663	1.9e-43	0.37	Muscle - Skeletal
ENSG00000115944.14	COX7A2L	chr2_42229914_A_AG_b38	rs11450669	2.6e-43	0.37	Muscle - Skeletal
ENSG00000115944.14	COX7A2L	chr2_42333835_A_G_b38	rs7572231	3.2e-43	-0.3	Thyroid
ENSG00000115944.14	COX7A2L	chr2_42273109_G_A_b38	rs11124871	4.1e-43	0.36	Muscle - Skeletal
ENSG00000115944.14	COX7A2L	chr2_42428881_A_G_b38	rs222480	4.7e-43	-0.3	Thyroid
ENSG00000115944.14	COX7A2L	chr2_42319946_G_A_b38	rs2053348	6.3e-43	-0.3	Thyroid
ENSG00000115944.14	COX7A2L	chr2_42320094_T_C_b38	rs2053347	1.5e-42	-0.3	Thyroid
ENSG00000115944.14	COX7A2L	chr2_42473965_A_T_b38	rs2888838	2.3e-42	-0.36	Muscle - Skeletal
ENSG00000115944.14	COX7A2L	chr2_42372842_G_A_b38	rs7594312	2.6e-42	-0.3	Thyroid
ENSG00000115944.14	COX7A2L	chr2_42421340_C_T_b38	rs222489	2.9e-42	-0.3	Thyroid
ENSG00000115944.14	COX7A2L	chr2_42214478_T_A_b38	rs6544519	3.6e-42	0.37	Muscle - Skeletal
ENSG00000115944.14	COX7A2L	chr2_42411189_A_G_b38	rs222470	3.7e-42	-0.3	Thyroid
ENSG00000115944.14	COX7A2L	chr2_42381394_T_A_b38	rs2002107	5.3e-42	-0.3	Thyroid
ENSG00000115944.14	COX7A2L	chr2_42470057_G_A_b38	rs34213343	7.4e-42	-0.36	Muscle - Skeletal
ENSG00000115944.14	COX7A2L	chr2_42391792_T_C_b38	rs12621350	8e-42	-0.29	Thyroid
ENSG00000115944.14	COX7A2L	chr2_42211277_G_T_b38	rs6704819	1e-41	0.36	Muscle - Skeletal
ENSG00000115944.14	COX7A2L	chr2_42379633_C_G_b38	rs6751908	1.1e-41	-0.29	Thyroid
ENSG00000115944.14	COX7A2L	chr2_42286519_C_G_b38	rs3732195	1.1e-41	-0.3	Thyroid
ENSG00000115944.14	COX7A2L	chr2_42238344_A_C_b38	rs6544523	1.2e-41	0.38	Muscle - Skeletal
ENSG00000115944.14	COX7A2L	chr2_42410523_T_C_b38	rs6544546	1.4e-41	-0.3	Thyroid
ENSG00000115944.14	COX7A2L	chr2_42212209_G_A_b38	rs10177857	1.5e-41	0.36	Muscle - Skeletal
ENSG00000115944.14	COX7A2L	chr2_42213610_C_T_b38	rs6713259	1.8e-41	0.36	Muscle - Skeletal
ENSG00000115944.14	COX7A2L	chr2_42285498_T_C_b38	rs6544531	3.4e-41	-0.29	Thyroid
ENSG00000115944.14	COX7A2L	chr2_42415466_C_A_b38	rs222467	3.7e-41	-0.29	Thyroid
ENSG00000115944.14	COX7A2L	chr2_42463738_C_T_b38	rs6729011	3.7e-41	-0.36	Muscle - Skeletal
ENSG00000115944.14	COX7A2L	chr2_42285857_C_A_b38	rs1837357	6.3e-41	-0.29	Thyroid
ENSG00000115944.14	COX7A2L	chr2_42380148_T_C_b38	rs7564509	6.6e-41	-0.29	Thyroid
ENSG00000115944.14	COX7A2L	chr2_42230726_G_C_b38	rs7588806	9.5e-41	0.36	Muscle - Skeletal
ENSG00000115944.14	COX7A2L	chr2_42311296_A_G_b38	rs1439227	1.1e-40	-0.29	Thyroid
ENSG00000115944.14	COX7A2L	chr2_42443258_A_T_b38	rs11691584	2.7e-40	0.29	Thyroid
ENSG00000115944.14	COX7A2L	chr2_42341041_A_AC_b38	rs71408095	3.4e-40	0.36	Muscle - Skeletal
ENSG00000115944.14	COX7A2L	chr2_42253411_C_T_b38	rs6732071	7.5e-40	-0.29	Thyroid
ENSG00000115944.14	COX7A2L	chr2_42465093_G_A_b38	rs1496330	1.9e-39	-0.35	Muscle - Skeletal
ENSG00000115944.14	COX7A2L	chr2_42336825_T_TG_b38	rs36082333	2.3e-39	0.36	Muscle - Skeletal
ENSG00000115944.14	COX7A2L	chr2_42256078_G_A_b38	rs10779930	3.2e-39	-0.29	Thyroid
ENSG00000115944.14	COX7A2L	chr2_42366849_C_T_b38	rs6544541	4.3e-39	0.36	Muscle - Skeletal
ENSG00000115944.14	COX7A2L	chr2_42336146_A_G_b38	rs1860529	4.6e-39	0.36	Muscle - Skeletal
ENSG00000115944.14	COX7A2L	chr2_42244007_CAGTT_C_b38	rs112635812	4.7e-39	-0.29	Thyroid
ENSG00000115944.14	COX7A2L	chr2_42351009_A_G_b38	rs8162	8.9e-39	0.36	Muscle - Skeletal
ENSG00000115944.14	COX7A2L	chr2_42343285_A_C_b38	rs6739976	1e-38	0.36	Muscle - Skeletal
ENSG00000115944.14	COX7A2L	chr2_42337097_T_C_b38	rs1123701	1.7e-38	0.36	Muscle - Skeletal
ENSG00000115944.14	COX7A2L	chr2_42444802_A_G_b38	rs35882655	1.7e-38	0.28	Thyroid
ENSG00000115944.14	COX7A2L	chr2_42278893_A_G_b38	rs7571347	2.3e-38	-0.29	Thyroid
ENSG00000115944.14	COX7A2L	chr2_42355873_A_G_b38	rs10179225	2.6e-38	0.36	Muscle - Skeletal
ENSG00000115944.14	COX7A2L	chr2_42339800_C_A_b38	rs1530108	3.2e-38	0.36	Muscle - Skeletal
ENSG00000115944.14	COX7A2L	chr2_42278403_A_G_b38	rs11684297	5.6e-38	-0.29	Thyroid
ENSG00000115944.14	COX7A2L	chr2_42196029_A_G_b38	rs1470051	9.8e-38	-0.28	Thyroid
ENSG00000115944.14	COX7A2L	chr2_42166003_A_AT_b38	rs34416252	1.4e-37	-0.35	Muscle - Skeletal
ENSG00000115944.14	COX7A2L	chr2_42357458_T_G_b38	rs10187553	1.5e-37	0.35	Muscle - Skeletal
ENSG00000115944.14	COX7A2L	chr2_42181273_G_T_b38	rs2579961	2e-37	0.35	Muscle - Skeletal
ENSG00000115944.14	COX7A2L	chr2_42179930_G_A_b38	rs2579963	2e-37	-0.35	Muscle - Skeletal
ENSG00000115944.14	COX7A2L	chr2_42198000_A_G_b38	rs10171919	2.1e-37	-0.28	Thyroid
ENSG00000115944.14	COX7A2L	chr2_42312312_A_C_b38	rs6736087	2.2e-37	0.34	Muscle - Skeletal
ENSG00000115944.14	COX7A2L	chr2_42192021_T_C_b38	rs12712838	3.1e-37	-0.28	Thyroid
ENSG00000115944.14	COX7A2L	chr2_42168854_C_T_b38	rs4290705	3.4e-37	-0.35	Muscle - Skeletal
ENSG00000115944.14	COX7A2L	chr2_42449712_G_A_b38	rs6713761	3.8e-37	-0.35	Muscle - Skeletal
ENSG00000115944.14	COX7A2L	chr2_42241492_G_C_b38	rs7557057	4e-37	-0.28	Thyroid
ENSG00000115944.14	COX7A2L	chr2_42426355_C_T_b38	rs222482	4e-37	0.35	Muscle - Skeletal
ENSG00000115944.14	COX7A2L	chr2_42219705_A_G_b38	rs1017467	4.4e-37	-0.28	Thyroid
ENSG00000115944.14	COX7A2L	chr2_42185170_A_G_b38	rs2719129	4.9e-37	-0.28	Thyroid
ENSG00000115944.14	COX7A2L	chr2_42369380_C_T_b38	rs1992259	5.3e-37	0.34	Muscle - Skeletal
ENSG00000115944.14	COX7A2L	chr2_42321109_T_C_b38	rs2109374	5.6e-37	-0.28	Thyroid
ENSG00000115944.14	COX7A2L	chr2_42207314_T_C_b38	rs6544516	5.7e-37	-0.28	Thyroid
ENSG00000115944.14	COX7A2L	chr2_42174904_G_T_b38	rs35692656	6.1e-37	-0.34	Muscle - Skeletal
ENSG00000115944.14	COX7A2L	chr2_42261736_C_T_b38	rs10189828	8.9e-37	0.35	Muscle - Skeletal
ENSG00000115944.14	COX7A2L	chr2_42310137_G_A_b38	rs2041355	1.1e-36	0.35	Muscle - Skeletal
ENSG00000115944.14	COX7A2L	chr2_42154467_T_C_b38	rs11674707	1.1e-36	-0.35	Muscle - Skeletal
ENSG00000115944.14	COX7A2L	chr2_42293776_C_A_b38	rs6731520	1.4e-36	-0.28	Thyroid
ENSG00000115944.14	COX7A2L	chr2_42299372_A_G_b38	rs12466769	1.6e-36	-0.28	Thyroid
ENSG00000115944.14	COX7A2L	chr2_42174927_C_G_b38	rs34514834	1.9e-36	-0.34	Muscle - Skeletal
ENSG00000115944.14	COX7A2L	chr2_42160984_C_T_b38	rs4528816	2.3e-36	-0.34	Muscle - Skeletal
ENSG00000115944.14	COX7A2L	chr2_42372777_T_C_b38	rs1992258	3e-36	0.34	Muscle - Skeletal
ENSG00000115944.14	COX7A2L	chr2_42265397_A_G_b38	rs13397781	3.2e-36	0.34	Muscle - Skeletal
ENSG00000115944.14	COX7A2L	chr2_42312579_G_A_b38	rs7559643	4e-36	-0.27	Thyroid
ENSG00000115944.14	COX7A2L	chr2_42318200_C_T_b38	rs2374407	4.1e-36	-0.28	Thyroid
ENSG00000115944.14	COX7A2L	chr2_42265680_C_A_b38	rs62142565	4.2e-36	0.34	Muscle - Skeletal
ENSG00000115944.14	COX7A2L	chr2_42309229_G_A_b38	rs7601066	4.3e-36	0.35	Muscle - Skeletal
ENSG00000115944.14	COX7A2L	chr2_42156305_G_C_b38	rs35657103	4.4e-36	-0.35	Muscle - Skeletal
ENSG00000115944.14	COX7A2L	chr2_42238005_A_G_b38	rs6544522	7.1e-36	-0.28	Thyroid
ENSG00000115944.14	COX7A2L	chr2_42449267_G_A_b38	rs35955117	7.2e-36	-0.35	Muscle - Skeletal
ENSG00000115944.14	COX7A2L	chr2_42348774_T_C_b38	rs6726124	8.2e-36	0.34	Muscle - Skeletal
ENSG00000115944.14	COX7A2L	chr2_42335000_G_C_b38	rs9677397	8.3e-36	-0.28	Thyroid
ENSG00000115944.14	COX7A2L	chr2_42265675_A_AAGCCATT_b38	rs77579563	9e-36	0.34	Muscle - Skeletal
ENSG00000115944.14	COX7A2L	chr2_42266053_T_G_b38	rs12613216	9.9e-36	0.34	Muscle - Skeletal
ENSG00000115944.14	COX7A2L	chr2_42266073_G_A_b38	rs12622719	9.9e-36	0.34	Muscle - Skeletal
ENSG00000115944.14	COX7A2L	chr2_42378700_T_C_b38	rs12467012	1.1e-35	0.34	Muscle - Skeletal
ENSG00000115944.14	COX7A2L	chr2_42318879_A_T_b38	rs7588929	1.7e-35	-0.27	Thyroid
ENSG00000115944.14	COX7A2L	chr2_42252148_G_A_b38	rs9808348	1.9e-35	0.34	Muscle - Skeletal
ENSG00000115944.14	COX7A2L	chr2_42196505_A_G_b38	rs10183344	2.4e-35	-0.27	Thyroid
ENSG00000115944.14	COX7A2L	chr2_42196543_A_G_b38	rs10183437	2.4e-35	-0.27	Thyroid
ENSG00000115944.14	COX7A2L	chr2_42154837_G_A_b38	rs11900421	2.7e-35	0.27	Thyroid
ENSG00000115944.14	COX7A2L	chr2_42348730_T_A_b38	rs6726108	3.2e-35	0.34	Muscle - Skeletal
ENSG00000115944.14	COX7A2L	chr2_42218036_C_T_b38	rs10179838	6e-35	-0.27	Thyroid
ENSG00000115944.14	COX7A2L	chr2_42154720_T_G_b38	rs11884524	7.2e-35	0.27	Thyroid
ENSG00000115944.14	COX7A2L	chr2_42193591_G_T_b38	rs2579966	8e-35	-0.27	Thyroid
ENSG00000115944.14	COX7A2L	chr2_42189665_T_C_b38	rs2579970	8.1e-35	-0.27	Thyroid
ENSG00000115944.14	COX7A2L	chr2_42221291_G_T_b38	rs6724049	8.3e-35	-0.27	Thyroid
ENSG00000115944.14	COX7A2L	chr2_42235379_GAGC_G_b38	rs35268634	8.8e-35	0.34	Muscle - Skeletal
ENSG00000115944.14	COX7A2L	chr2_42233627_G_A_b38	rs11124864	1.1e-34	0.34	Muscle - Skeletal
ENSG00000115944.14	COX7A2L	chr2_42240494_C_A_b38	rs6758198	1.1e-34	0.34	Muscle - Skeletal
ENSG00000115944.14	COX7A2L	chr2_42219653_C_A_b38	rs1017466	1.2e-34	-0.27	Thyroid
ENSG00000115944.14	COX7A2L	chr2_42450447_C_T_b38	rs1496328	3.4e-34	-0.33	Muscle - Skeletal
ENSG00000115944.14	COX7A2L	chr2_42201710_G_A_b38	rs11693605	3.5e-34	-0.27	Thyroid
ENSG00000115944.14	COX7A2L	chr2_42242515_G_A_b38	rs7560627	3.9e-34	0.34	Muscle - Skeletal
ENSG00000115944.14	COX7A2L	chr2_42241331_A_G_b38	rs7583046	5.3e-34	0.34	Muscle - Skeletal
ENSG00000115944.14	COX7A2L	chr2_42220371_T_A_b38	rs6544521	6.7e-34	-0.27	Thyroid
ENSG00000115944.14	COX7A2L	chr2_42287509_C_T_b38	rs6544532	7.3e-34	-0.27	Thyroid
ENSG00000115944.14	COX7A2L	chr2_42178929_A_C_b38	rs11895590	8.2e-34	0.27	Thyroid
ENSG00000115944.14	COX7A2L	chr2_42463933_C_T_b38	rs6544548	1.1e-33	-0.34	Muscle - Skeletal
ENSG00000115944.14	COX7A2L	chr2_42145617_C_T_b38	rs4325807	1.6e-33	-0.34	Muscle - Skeletal
ENSG00000115944.14	COX7A2L	chr2_42285067_C_CTTAA_b38	rs71408093	1.7e-33	0.34	Muscle - Skeletal
ENSG00000115944.14	COX7A2L	chr2_42187653_T_G_b38	rs2719131	2.8e-33	-0.27	Thyroid
ENSG00000115944.14	COX7A2L	chr2_42478436_G_A_b38	rs7595265	3.4e-33	-0.33	Muscle - Skeletal
ENSG00000115944.14	COX7A2L	chr2_42270539_A_G_b38	rs7560860	4.6e-33	-0.27	Thyroid
ENSG00000115944.14	COX7A2L	chr2_42290885_T_C_b38	rs6544534	1.2e-32	0.32	Muscle - Skeletal
ENSG00000115944.14	COX7A2L	chr2_42223497_T_G_b38	rs1439230	1.5e-32	-0.27	Thyroid
ENSG00000115944.14	COX7A2L	chr2_42183965_G_C_b38	rs2579968	1.8e-32	-0.26	Thyroid
ENSG00000115944.14	COX7A2L	chr2_42177681_A_G_b38	rs6717854	2.1e-32	0.27	Thyroid
ENSG00000115944.14	COX7A2L	chr2_42472024_T_C_b38	rs13000412	2.1e-32	-0.32	Muscle - Skeletal
ENSG00000115944.14	COX7A2L	chr2_42299714_A_G_b38	rs11124872	7.3e-32	0.32	Muscle - Skeletal
ENSG00000115944.14	COX7A2L	chr2_42220308_G_A_b38	rs6544520	9.4e-32	-0.26	Thyroid
ENSG00000115944.14	COX7A2L	chr2_42263490_T_C_b38	rs13429735	1.1e-31	-0.27	Thyroid
ENSG00000115944.14	COX7A2L	chr2_42187417_G_C_b38	rs2374393	1.4e-31	0.32	Muscle - Skeletal
ENSG00000115944.14	COX7A2L	chr2_42171333_G_A_b38	rs11902328	1.6e-31	-0.31	Muscle - Skeletal
ENSG00000115944.14	COX7A2L	chr2_42317681_C_T_b38	rs7558501	2.3e-31	0.33	Muscle - Skeletal
ENSG00000115944.14	COX7A2L	chr2_42165770_T_A_b38	rs12996877	2.7e-31	0.26	Thyroid
ENSG00000115944.14	COX7A2L	chr2_42263698_T_C_b38	rs34888618	3.5e-31	-0.27	Thyroid
ENSG00000115944.14	COX7A2L	chr2_42199862_A_G_b38	rs12614560	4.2e-31	0.32	Muscle - Skeletal
ENSG00000115944.14	COX7A2L	chr2_42440445_T_G_b38	rs1874449	5.2e-31	0.32	Muscle - Skeletal
ENSG00000115944.14	COX7A2L	chr2_42183029_T_G_b38	rs2719128	8.3e-31	0.32	Muscle - Skeletal
ENSG00000115944.14	COX7A2L	chr2_42308579_C_A_b38	rs7597502	1.1e-30	0.32	Muscle - Skeletal
ENSG00000115944.14	COX7A2L	chr2_42229069_C_T_b38	rs2218104	2e-30	-0.26	Thyroid
ENSG00000115944.14	COX7A2L	chr2_42200069_G_A_b38	rs6544512	2.7e-30	0.32	Muscle - Skeletal
ENSG00000115944.14	COX7A2L	chr2_42273109_G_A_b38	rs11124871	3.4e-30	-0.25	Thyroid
ENSG00000115944.14	COX7A2L	chr2_42397183_A_G_b38	rs6544545	4e-30	0.35	Muscle - Skeletal
ENSG00000115944.14	COX7A2L	chr2_42272689_T_A_b38	rs12712839	5e-30	-0.25	Thyroid
ENSG00000115944.14	COX7A2L	chr2_42350663_T_TAAATACACAC_b38	rs4181	5.6e-30	-0.34	Testis
ENSG00000115944.14	COX7A2L	chr2_42282689_T_C_b38	rs6723361	8.1e-30	-0.28	Thyroid
ENSG00000115944.14	COX7A2L	chr2_42305882_AG_A_b38	rs35548951	9.6e-30	0.32	Muscle - Skeletal
ENSG00000115944.14	COX7A2L	chr2_42307174_G_A_b38	rs6544540	9.6e-30	0.32	Muscle - Skeletal
ENSG00000115944.14	COX7A2L	chr2_42200288_G_A_b38	rs6544513	1e-29	0.32	Muscle - Skeletal
ENSG00000115944.14	COX7A2L	chr2_42350030_A_G_b38	rs1981664	1e-29	-0.34	Testis
ENSG00000115944.14	COX7A2L	chr2_42344346_C_T_b38	rs10183278	1.1e-29	-0.28	Esophagus - Mucosa
ENSG00000115944.14	COX7A2L	chr2_42345535_A_T_b38	rs2041354	1.1e-29	-0.28	Esophagus - Mucosa
ENSG00000115944.14	COX7A2L	chr2_42350663_T_TAAATACACAC_b38	rs4181	1.6e-29	-0.27	Esophagus - Mucosa
ENSG00000115944.14	COX7A2L	chr2_42346940_T_C_b38	rs7571604	1.6e-29	-0.34	Testis
ENSG00000115944.14	COX7A2L	chr2_42375327_A_G_b38	rs6728241	1.8e-29	-0.34	Testis
ENSG00000115944.14	COX7A2L	chr2_42294938_C_T_b38	rs6544537	2e-29	0.32	Muscle - Skeletal
ENSG00000115944.14	COX7A2L	chr2_42203260_G_A_b38	rs6544515	2e-29	-0.25	Thyroid
ENSG00000115944.14	COX7A2L	chr2_42344346_C_T_b38	rs10183278	2.4e-29	-0.34	Testis
ENSG00000115944.14	COX7A2L	chr2_42350030_A_G_b38	rs1981664	2.5e-29	-0.27	Esophagus - Mucosa
ENSG00000115944.14	COX7A2L	chr2_42468902_C_T_b38	rs4952797	2.9e-29	0.25	Thyroid
ENSG00000115944.14	COX7A2L	chr2_42229914_A_AG_b38	rs11450669	3e-29	-0.26	Thyroid
ENSG00000115944.14	COX7A2L	chr2_42408238_T_G_b38	rs2109377	3.8e-29	0.34	Muscle - Skeletal
ENSG00000115944.14	COX7A2L	chr2_42230726_G_C_b38	rs7588806	3.9e-29	-0.26	Thyroid
ENSG00000115944.14	COX7A2L	chr2_42231038_T_C_b38	rs7605663	3.9e-29	-0.26	Thyroid
ENSG00000115944.14	COX7A2L	chr2_42398984_C_T_b38	rs10196864	4.6e-29	-0.34	Testis
ENSG00000115944.14	COX7A2L	chr2_42449267_G_A_b38	rs35955117	6e-29	0.26	Thyroid
ENSG00000115944.14	COX7A2L	chr2_42397070_A_C_b38	rs6544544	6.1e-29	-0.28	Esophagus - Mucosa
ENSG00000115944.14	COX7A2L	chr2_42389918_T_C_b38	rs6729281	6.2e-29	-0.34	Testis
ENSG00000115944.14	COX7A2L	chr2_42267133_C_T_b38	rs6544527	6.3e-29	0.31	Muscle - Skeletal
ENSG00000115944.14	COX7A2L	chr2_42396371_C_T_b38	rs10204831	6.8e-29	-0.34	Testis
ENSG00000115944.14	COX7A2L	chr2_42238677_G_A_b38	rs6750394	8.3e-29	0.34	Muscle - Skeletal
ENSG00000115944.14	COX7A2L	chr2_42345535_A_T_b38	rs2041354	8.4e-29	-0.34	Testis
ENSG00000115944.14	COX7A2L	chr2_42396854_G_A_b38	rs6544543	8.9e-29	-0.34	Testis
ENSG00000115944.14	COX7A2L	chr2_42348786_T_G_b38	rs6726129	1.1e-28	-0.28	Thyroid
ENSG00000115944.14	COX7A2L	chr2_42397070_A_C_b38	rs6544544	1.4e-28	-0.34	Testis
ENSG00000115944.14	COX7A2L	chr2_42260549_T_C_b38	rs6544524	1.7e-28	-0.26	Thyroid
ENSG00000115944.14	COX7A2L	chr2_42391792_T_C_b38	rs12621350	1.7e-28	-0.33	Testis
ENSG00000115944.14	COX7A2L	chr2_42449712_G_A_b38	rs6713761	1.8e-28	0.26	Thyroid
ENSG00000115944.14	COX7A2L	chr2_42396854_G_A_b38	rs6544543	1.9e-28	-0.27	Esophagus - Mucosa
ENSG00000115944.14	COX7A2L	chr2_42346940_T_C_b38	rs7571604	2.2e-28	-0.27	Esophagus - Mucosa
ENSG00000115944.14	COX7A2L	chr2_42335647_C_G_b38	rs12613284	2.5e-28	-0.34	Testis
ENSG00000115944.14	COX7A2L	chr2_42275257_C_T_b38	rs7605878	2.8e-28	0.31	Muscle - Skeletal
ENSG00000115944.14	COX7A2L	chr2_42389918_T_C_b38	rs6729281	3.2e-28	-0.27	Esophagus - Mucosa
ENSG00000115944.14	COX7A2L	chr2_42380148_T_C_b38	rs7564509	3.2e-28	-0.34	Testis
ENSG00000115944.14	COX7A2L	chr2_42396371_C_T_b38	rs10204831	3.5e-28	-0.27	Esophagus - Mucosa
ENSG00000115944.14	COX7A2L	chr2_42238344_A_C_b38	rs6544523	3.9e-28	-0.26	Thyroid
ENSG00000115944.14	COX7A2L	chr2_42335647_C_G_b38	rs12613284	5.4e-28	-0.27	Esophagus - Mucosa
ENSG00000115944.14	COX7A2L	chr2_42358314_C_T_b38	rs10178208	5.6e-28	-0.33	Testis
ENSG00000115944.14	COX7A2L	chr2_42218936_A_C_b38	rs6743809	6.3e-28	0.36	Muscle - Skeletal
ENSG00000115944.14	COX7A2L	chr2_42448105_A_G_b38	rs1979754	6.7e-28	-0.3	Muscle - Skeletal
ENSG00000115944.14	COX7A2L	chr2_42335681_A_C_b38	rs10194796	6.8e-28	-0.33	Testis
ENSG00000115944.14	COX7A2L	chr2_42297449_A_G_b38	rs17317550	6.9e-28	-0.35	Muscle - Skeletal
ENSG00000115944.14	COX7A2L	chr2_42288530_A_C_b38	rs13017804	7.1e-28	-0.27	Thyroid
ENSG00000115944.14	COX7A2L	chr2_42335681_A_C_b38	rs10194796	7.1e-28	-0.27	Esophagus - Mucosa
ENSG00000115944.14	COX7A2L	chr2_42231500_A_C_b38	rs10182302	7.3e-28	0.36	Muscle - Skeletal
ENSG00000115944.14	COX7A2L	chr2_42358715_T_A_b38	rs11124873	7.3e-28	-0.28	Thyroid
ENSG00000115944.14	COX7A2L	chr2_42375327_A_G_b38	rs6728241	7.7e-28	-0.27	Esophagus - Mucosa
ENSG00000115944.14	COX7A2L	chr2_42381394_T_A_b38	rs2002107	8e-28	-0.27	Esophagus - Mucosa
ENSG00000115944.14	COX7A2L	chr2_42387938_T_C_b38	rs11124874	9.4e-28	-0.33	Testis
ENSG00000115944.14	COX7A2L	chr2_42398984_C_T_b38	rs10196864	1.2e-27	-0.27	Esophagus - Mucosa
ENSG00000115944.14	COX7A2L	chr2_42214478_T_A_b38	rs6544519	1.6e-27	-0.25	Thyroid
ENSG00000115944.14	COX7A2L	chr2_42326438_A_C_b38	rs11682029	1.8e-27	-0.27	Esophagus - Mucosa
ENSG00000115944.14	COX7A2L	chr2_42381394_T_A_b38	rs2002107	1.9e-27	-0.33	Testis
ENSG00000115944.14	COX7A2L	chr2_42333835_A_G_b38	rs7572231	1.9e-27	-0.27	Esophagus - Mucosa
ENSG00000115944.14	COX7A2L	chr2_42447581_T_C_b38	rs34904438	1.9e-27	-0.3	Muscle - Skeletal
ENSG00000115944.14	COX7A2L	chr2_42333835_A_G_b38	rs7572231	2.5e-27	-0.33	Testis
ENSG00000115944.14	COX7A2L	chr2_42358314_C_T_b38	rs10178208	3.5e-27	-0.27	Esophagus - Mucosa
ENSG00000115944.14	COX7A2L	chr2_42213694_A_G_b38	rs6741884	3.8e-27	-0.25	Thyroid
ENSG00000115944.14	COX7A2L	chr2_42457870_C_T_b38	rs12466692	4e-27	-0.3	Muscle - Skeletal
ENSG00000115944.14	COX7A2L	chr2_42391792_T_C_b38	rs12621350	4.1e-27	-0.27	Esophagus - Mucosa
ENSG00000115944.14	COX7A2L	chr2_42278162_A_G_b38	rs17029516	4.2e-27	-0.27	Thyroid
ENSG00000115944.14	COX7A2L	chr2_42372842_G_A_b38	rs7594312	4.4e-27	-0.27	Esophagus - Mucosa
ENSG00000115944.14	COX7A2L	chr2_42433550_A_C_b38	rs222474	4.9e-27	0.32	Muscle - Skeletal
ENSG00000115944.14	COX7A2L	chr2_42284487_T_G_b38	rs2286704	5.7e-27	-0.27	Thyroid
ENSG00000115944.14	COX7A2L	chr2_42372777_T_C_b38	rs1992258	5.9e-27	-0.32	Testis
ENSG00000115944.14	COX7A2L	chr2_42322778_C_G_b38	rs2058270	6.3e-27	-0.27	Esophagus - Mucosa
ENSG00000115944.14	COX7A2L	chr2_42372842_G_A_b38	rs7594312	6.9e-27	-0.33	Testis
ENSG00000115944.14	COX7A2L	chr2_42411189_A_G_b38	rs222470	7.6e-27	-0.33	Testis
ENSG00000115944.14	COX7A2L	chr2_42406144_C_T_b38	rs7608257	8e-27	-0.32	Testis
ENSG00000115944.14	COX7A2L	chr2_42319946_G_A_b38	rs2053348	1e-26	-0.27	Esophagus - Mucosa
ENSG00000115944.14	COX7A2L	chr2_42208508_G_C_b38	rs6544517	1.2e-26	0.33	Muscle - Skeletal
ENSG00000115944.14	COX7A2L	chr2_42229672_G_A_b38	rs1371197	1.2e-26	0.29	Muscle - Skeletal
ENSG00000115944.14	COX7A2L	chr2_42470057_G_A_b38	rs34213343	1.3e-26	0.24	Thyroid
ENSG00000115944.14	COX7A2L	chr2_42406670_T_A_b38	rs67361655	1.3e-26	-0.33	Testis
ENSG00000115944.14	COX7A2L	chr2_42406333_T_C_b38	rs13405174	1.5e-26	-0.33	Testis
ENSG00000115944.14	COX7A2L	chr2_42428881_A_G_b38	rs222480	1.6e-26	-0.33	Testis
ENSG00000115944.14	COX7A2L	chr2_42284763_A_G_b38	rs6744779	2e-26	-0.27	Thyroid
ENSG00000115944.14	COX7A2L	chr2_42281219_C_G_b38	rs112828938	2.2e-26	-0.27	Thyroid
ENSG00000115944.14	COX7A2L	chr2_42445438_G_A_b38	rs6718870	2.7e-26	0.33	Testis
ENSG00000115944.14	COX7A2L	chr2_42285791_G_C_b38	rs1439225	2.9e-26	-0.27	Thyroid
ENSG00000115944.14	COX7A2L	chr2_42326438_A_C_b38	rs11682029	2.9e-26	-0.32	Testis
ENSG00000115944.14	COX7A2L	chr2_42285498_T_C_b38	rs6544531	3.1e-26	-0.32	Testis
ENSG00000115944.14	COX7A2L	chr2_42443258_A_T_b38	rs11691584	3.4e-26	0.33	Testis
ENSG00000115944.14	COX7A2L	chr2_42410523_T_C_b38	rs6544546	3.5e-26	-0.33	Testis
ENSG00000115944.14	COX7A2L	chr2_42347208_G_C_b38	rs35379082	3.5e-26	-0.27	Thyroid
ENSG00000115944.14	COX7A2L	chr2_42379633_C_G_b38	rs6751908	4e-26	-0.32	Testis
ENSG00000115944.14	COX7A2L	chr2_42298473_A_G_b38	rs997289	4e-26	-0.27	Thyroid
ENSG00000115944.14	COX7A2L	chr2_42406144_C_T_b38	rs7608257	4.3e-26	-0.26	Esophagus - Mucosa
ENSG00000115944.14	COX7A2L	chr2_42256078_G_A_b38	rs10779930	4.3e-26	-0.27	Esophagus - Mucosa
ENSG00000115944.14	COX7A2L	chr2_42311296_A_G_b38	rs1439227	4.6e-26	-0.33	Testis
ENSG00000115944.14	COX7A2L	chr2_42423889_C_T_b38	rs222484	4.8e-26	-0.32	Testis
ENSG00000115944.14	COX7A2L	chr2_42196209_T_G_b38	rs12465910	4.8e-26	-0.26	Thyroid
ENSG00000115944.14	COX7A2L	chr2_42285958_A_G_b38	rs1439226	5e-26	-0.27	Thyroid
ENSG00000115944.14	COX7A2L	chr2_42352931_T_C_b38	rs3764907	5.7e-26	-0.27	Thyroid
ENSG00000115944.14	COX7A2L	chr2_42345946_G_C_b38	rs12472029	6e-26	-0.27	Thyroid
ENSG00000115944.14	COX7A2L	chr2_42450447_C_T_b38	rs1496328	6.2e-26	0.24	Thyroid
ENSG00000115944.14	COX7A2L	chr2_42212209_G_A_b38	rs10177857	6.8e-26	-0.24	Thyroid
ENSG00000115944.14	COX7A2L	chr2_42203041_G_T_b38	rs10165230	7e-26	0.3	Muscle - Skeletal
ENSG00000115944.14	COX7A2L	chr2_42322778_C_G_b38	rs2058270	7.3e-26	-0.33	Testis
ENSG00000115944.14	COX7A2L	chr2_42338441_A_G_b38	rs17029598	7.5e-26	0.33	Muscle - Skeletal
ENSG00000115944.14	COX7A2L	chr2_42340757_G_C_b38	rs35574134	7.5e-26	-0.27	Thyroid
ENSG00000115944.14	COX7A2L	chr2_42406670_T_A_b38	rs67361655	7.6e-26	-0.26	Esophagus - Mucosa
ENSG00000115944.14	COX7A2L	chr2_42350030_A_G_b38	rs1981664	7.7e-26	-0.61	Liver
ENSG00000115944.14	COX7A2L	chr2_42350663_T_TAAATACACAC_b38	rs4181	7.7e-26	-0.61	Liver
ENSG00000115944.14	COX7A2L	chr2_42260905_G_A_b38	rs2302346	8.4e-26	0.29	Muscle - Skeletal
ENSG00000115944.14	COX7A2L	chr2_42288297_A_G_b38	rs28651764	9e-26	-0.27	Thyroid
ENSG00000115944.14	COX7A2L	chr2_42347476_T_G_b38	rs12986823	9.2e-26	-0.27	Thyroid
ENSG00000115944.14	COX7A2L	chr2_42313617_T_C_b38	rs12053082	9.4e-26	-0.27	Thyroid
ENSG00000115944.14	COX7A2L	chr2_42319946_G_A_b38	rs2053348	1.1e-25	-0.33	Testis
ENSG00000115944.14	COX7A2L	chr2_42415466_C_A_b38	rs222467	1.1e-25	-0.26	Esophagus - Mucosa
ENSG00000115944.14	COX7A2L	chr2_42340757_G_C_b38	rs35574134	1.2e-25	0.33	Muscle - Skeletal
ENSG00000115944.14	COX7A2L	chr2_42283737_A_G_b38	rs9636430	1.2e-25	-0.27	Thyroid
ENSG00000115944.14	COX7A2L	chr2_42294557_A_G_b38	rs13010252	1.2e-25	-0.27	Thyroid
ENSG00000115944.14	COX7A2L	chr2_42406333_T_C_b38	rs13405174	1.4e-25	-0.26	Esophagus - Mucosa
ENSG00000115944.14	COX7A2L	chr2_42320094_T_C_b38	rs2053347	1.4e-25	-0.26	Esophagus - Mucosa
ENSG00000115944.14	COX7A2L	chr2_42320094_T_C_b38	rs2053347	1.4e-25	-0.33	Testis
ENSG00000115944.14	COX7A2L	chr2_42347476_T_G_b38	rs12986823	1.5e-25	0.33	Muscle - Skeletal
ENSG00000115944.14	COX7A2L	chr2_42410523_T_C_b38	rs6544546	1.6e-25	-0.26	Esophagus - Mucosa
ENSG00000115944.14	COX7A2L	chr2_42160863_C_T_b38	rs56398784	1.7e-25	-0.34	Muscle - Skeletal
ENSG00000115944.14	COX7A2L	chr2_42211277_G_T_b38	rs6704819	1.8e-25	-0.24	Thyroid
ENSG00000115944.14	COX7A2L	chr2_42344346_C_T_b38	rs10183278	1.8e-25	-0.6	Liver
ENSG00000115944.14	COX7A2L	chr2_42345535_A_T_b38	rs2041354	1.8e-25	-0.6	Liver
ENSG00000115944.14	COX7A2L	chr2_42346940_T_C_b38	rs7571604	1.8e-25	-0.6	Liver
ENSG00000115944.14	COX7A2L	chr2_42312312_A_C_b38	rs6736087	1.9e-25	-0.31	Testis
ENSG00000115944.14	COX7A2L	chr2_42160641_G_A_b38	rs62144713	1.9e-25	-0.34	Muscle - Skeletal
ENSG00000115944.14	COX7A2L	chr2_42411189_A_G_b38	rs222470	1.9e-25	-0.26	Esophagus - Mucosa
ENSG00000115944.14	COX7A2L	chr2_42421839_A_T_b38	rs222487	2e-25	-0.26	Esophagus - Mucosa
ENSG00000115944.14	COX7A2L	chr2_42356527_G_A_b38	rs10206058	2.1e-25	-0.24	Thyroid
ENSG00000115944.14	COX7A2L	chr2_42422679_C_T_b38	rs222485	2.2e-25	-0.26	Esophagus - Mucosa
ENSG00000115944.14	COX7A2L	chr2_42335647_C_G_b38	rs12613284	2.2e-25	-0.6	Liver
ENSG00000115944.14	COX7A2L	chr2_42338441_A_G_b38	rs17029598	2.2e-25	-0.27	Thyroid
ENSG00000115944.14	COX7A2L	chr2_42358039_T_C_b38	rs11685888	2.5e-25	-0.27	Thyroid
ENSG00000115944.14	COX7A2L	chr2_42345946_G_C_b38	rs12472029	2.7e-25	0.33	Muscle - Skeletal
ENSG00000115944.14	COX7A2L	chr2_42285857_C_A_b38	rs1837357	2.9e-25	-0.32	Testis
ENSG00000115944.14	COX7A2L	chr2_42293312_A_G_b38	rs79866830	2.9e-25	-0.26	Thyroid
ENSG00000115944.14	COX7A2L	chr2_42389918_T_C_b38	rs6729281	3.2e-25	-0.59	Liver
ENSG00000115944.14	COX7A2L	chr2_42421340_C_T_b38	rs222489	3.2e-25	-0.26	Esophagus - Mucosa
ENSG00000115944.14	COX7A2L	chr2_42423889_C_T_b38	rs222484	3.4e-25	-0.26	Esophagus - Mucosa
ENSG00000115944.14	COX7A2L	chr2_42294569_G_C_b38	rs13010778	4e-25	-0.27	Thyroid
ENSG00000115944.14	COX7A2L	chr2_42295616_A_G_b38	rs10490555	4e-25	-0.27	Thyroid
ENSG00000115944.14	COX7A2L	chr2_42219705_A_G_b38	rs1017467	4.2e-25	-0.26	Esophagus - Mucosa
ENSG00000115944.14	COX7A2L	chr2_42422679_C_T_b38	rs222485	4.3e-25	-0.32	Testis
ENSG00000115944.14	COX7A2L	chr2_42253411_C_T_b38	rs6732071	4.4e-25	-0.26	Esophagus - Mucosa
ENSG00000115944.14	COX7A2L	chr2_42350663_T_TAAATACACAC_b38	rs4181	4.5e-25	-0.32	Colon - Transverse
ENSG00000115944.14	COX7A2L	chr2_42473965_A_T_b38	rs2888838	4.5e-25	0.23	Thyroid
ENSG00000115944.14	COX7A2L	chr2_42361055_T_C_b38	rs3764906	5.1e-25	0.32	Muscle - Skeletal
ENSG00000115944.14	COX7A2L	chr2_42362982_C_G_b38	rs3755303	5.1e-25	0.32	Muscle - Skeletal
ENSG00000115944.14	COX7A2L	chr2_42278893_A_G_b38	rs7571347	5.3e-25	-0.26	Esophagus - Mucosa
ENSG00000115944.14	COX7A2L	chr2_42244007_CAGTT_C_b38	rs112635812	5.4e-25	-0.26	Esophagus - Mucosa
ENSG00000115944.14	COX7A2L	chr2_42415466_C_A_b38	rs222467	5.6e-25	-0.32	Testis
ENSG00000115944.14	COX7A2L	chr2_42398984_C_T_b38	rs10196864	5.8e-25	-0.59	Liver
ENSG00000115944.14	COX7A2L	chr2_42250509_G_C_b38	rs11124867	5.8e-25	0.28	Muscle - Skeletal
ENSG00000115944.14	COX7A2L	chr2_42223497_T_G_b38	rs1439230	6.2e-25	-0.26	Esophagus - Mucosa
ENSG00000115944.14	COX7A2L	chr2_42350030_A_G_b38	rs1981664	6.2e-25	-0.32	Colon - Transverse
ENSG00000115944.14	COX7A2L	chr2_42347208_G_C_b38	rs35379082	6.4e-25	0.32	Muscle - Skeletal
ENSG00000115944.14	COX7A2L	chr2_42286519_C_G_b38	rs3732195	6.5e-25	-0.32	Testis
ENSG00000115944.14	COX7A2L	chr2_42396371_C_T_b38	rs10204831	7.2e-25	-0.59	Liver
ENSG00000115944.14	COX7A2L	chr2_42396854_G_A_b38	rs6544543	7.2e-25	-0.59	Liver
ENSG00000115944.14	COX7A2L	chr2_42345535_A_T_b38	rs2041354	7.3e-25	-0.32	Colon - Transverse
ENSG00000115944.14	COX7A2L	chr2_42444802_A_G_b38	rs35882655	7.4e-25	0.32	Testis
ENSG00000115944.14	COX7A2L	chr2_42327130_A_C_b38	rs6753807	8e-25	-0.26	Thyroid
ENSG00000115944.14	COX7A2L	chr2_42299037_T_C_b38	rs11695492	8.1e-25	-0.27	Thyroid
ENSG00000115944.14	COX7A2L	chr2_42311296_A_G_b38	rs1439227	8.4e-25	-0.26	Esophagus - Mucosa
ENSG00000115944.14	COX7A2L	chr2_42391792_T_C_b38	rs12621350	8.4e-25	-0.57	Liver
ENSG00000115944.14	COX7A2L	chr2_42358039_T_C_b38	rs11685888	8.9e-25	0.32	Muscle - Skeletal
ENSG00000115944.14	COX7A2L	chr2_42335681_A_C_b38	rs10194796	9e-25	-0.6	Liver
ENSG00000115944.14	COX7A2L	chr2_42364198_C_T_b38	rs71441196	9.4e-25	0.32	Muscle - Skeletal
ENSG00000115944.14	COX7A2L	chr2_42323028_G_GT_b38	rs5830723	9.6e-25	-0.27	Thyroid
ENSG00000115944.14	COX7A2L	chr2_42443258_A_T_b38	rs11691584	9.6e-25	0.25	Esophagus - Mucosa
ENSG00000115944.14	COX7A2L	chr2_42303819_A_G_b38	rs11684912	1e-24	-0.26	Thyroid
ENSG00000115944.14	COX7A2L	chr2_42425932_G_A_b38	rs12477017	1e-24	0.32	Muscle - Skeletal
ENSG00000115944.14	COX7A2L	chr2_42387938_T_C_b38	rs11124874	1e-24	-0.25	Esophagus - Mucosa
ENSG00000115944.14	COX7A2L	chr2_42192034_G_T_b38	rs12997781	1.2e-24	0.32	Muscle - Skeletal
ENSG00000115944.14	COX7A2L	chr2_42308177_A_G_b38	rs71441190	1.2e-24	-0.27	Thyroid
ENSG00000115944.14	COX7A2L	chr2_42352931_T_C_b38	rs3764907	1.4e-24	0.32	Muscle - Skeletal
ENSG00000115944.14	COX7A2L	chr2_42381394_T_A_b38	rs2002107	1.4e-24	-0.58	Liver
ENSG00000115944.14	COX7A2L	chr2_42172757_G_A_b38	rs2068421	1.4e-24	-0.31	Muscle - Skeletal
ENSG00000115944.14	COX7A2L	chr2_42344346_C_T_b38	rs10183278	1.6e-24	-0.32	Colon - Transverse
ENSG00000115944.14	COX7A2L	chr2_42193750_A_G_b38	rs2719137	1.6e-24	-0.26	Thyroid
ENSG00000115944.14	COX7A2L	chr2_42194194_T_C_b38	rs2719138	1.6e-24	-0.26	Thyroid
ENSG00000115944.14	COX7A2L	chr2_42244007_CAGTT_C_b38	rs112635812	1.6e-24	-0.31	Testis
ENSG00000115944.14	COX7A2L	chr2_42380148_T_C_b38	rs7564509	1.8e-24	-0.25	Esophagus - Mucosa
ENSG00000115944.14	COX7A2L	chr2_42189665_T_C_b38	rs2579970	2e-24	-0.25	Esophagus - Mucosa
ENSG00000115944.14	COX7A2L	chr2_42185170_A_G_b38	rs2719129	2e-24	-0.25	Esophagus - Mucosa
ENSG00000115944.14	COX7A2L	chr2_42421340_C_T_b38	rs222489	2.2e-24	-0.31	Testis
ENSG00000115944.14	COX7A2L	chr2_42421839_A_T_b38	rs222487	2.2e-24	-0.31	Testis
ENSG00000115944.14	COX7A2L	chr2_42241492_G_C_b38	rs7557057	2.3e-24	-0.26	Esophagus - Mucosa
ENSG00000115944.14	COX7A2L	chr2_42196209_T_G_b38	rs12465910	2.4e-24	0.3	Muscle - Skeletal
ENSG00000115944.14	COX7A2L	chr2_42280029_T_C_b38	rs7565617	2.4e-24	-0.26	Thyroid
ENSG00000115944.14	COX7A2L	chr2_42238005_A_G_b38	rs6544522	2.4e-24	-0.32	Testis
ENSG00000115944.14	COX7A2L	chr2_42299714_A_G_b38	rs11124872	2.4e-24	-0.3	Testis
ENSG00000115944.14	COX7A2L	chr2_42247475_T_C_b38	rs6723009	2.7e-24	0.31	Muscle - Skeletal
ENSG00000115944.14	COX7A2L	chr2_42316532_A_G_b38	rs28627818	2.9e-24	-0.27	Thyroid
ENSG00000115944.14	COX7A2L	chr2_42385166_T_C_b38	rs17029629	3e-24	0.32	Muscle - Skeletal
ENSG00000115944.14	COX7A2L	chr2_42169582_A_G_b38	rs7233	3e-24	-0.31	Muscle - Skeletal
ENSG00000115944.14	COX7A2L	chr2_42178603_G_A_b38	rs10164865	3.1e-24	-0.31	Muscle - Skeletal
ENSG00000115944.14	COX7A2L	chr2_42204420_A_G_b38	rs6726608	3.2e-24	0.31	Muscle - Skeletal
ENSG00000115944.14	COX7A2L	chr2_42397070_A_C_b38	rs6544544	3.2e-24	-0.57	Liver
ENSG00000115944.14	COX7A2L	chr2_42386132_C_T_b38	rs12988139	3.4e-24	0.32	Muscle - Skeletal
ENSG00000115944.14	COX7A2L	chr2_42388245_G_A_b38	rs17029631	3.5e-24	0.32	Muscle - Skeletal
ENSG00000115944.14	COX7A2L	chr2_42278403_A_G_b38	rs11684297	3.6e-24	-0.26	Esophagus - Mucosa
ENSG00000115944.14	COX7A2L	chr2_42326438_A_C_b38	rs11682029	3.6e-24	-0.59	Liver
ENSG00000115944.14	COX7A2L	chr2_42287491_A_G_b38	rs72972029	4e-24	-0.26	Thyroid
ENSG00000115944.14	COX7A2L	chr2_42428881_A_G_b38	rs222480	4.1e-24	-0.25	Esophagus - Mucosa
ENSG00000115944.14	COX7A2L	chr2_42346940_T_C_b38	rs7571604	4.3e-24	-0.31	Colon - Transverse
ENSG00000115944.14	COX7A2L	chr2_42379633_C_G_b38	rs6751908	4.4e-24	-0.25	Esophagus - Mucosa
ENSG00000115944.14	COX7A2L	chr2_42193750_A_G_b38	rs2719137	4.5e-24	0.3	Muscle - Skeletal
ENSG00000115944.14	COX7A2L	chr2_42194194_T_C_b38	rs2719138	4.5e-24	0.3	Muscle - Skeletal
ENSG00000115944.14	COX7A2L	chr2_42160551_A_G_b38	rs10210676	4.7e-24	-0.31	Muscle - Skeletal
ENSG00000115944.14	COX7A2L	chr2_42193459_T_C_b38	rs2719135	4.8e-24	0.31	Muscle - Skeletal
ENSG00000115944.14	COX7A2L	chr2_42386132_C_T_b38	rs12988139	5.2e-24	-0.26	Thyroid
ENSG00000115944.14	COX7A2L	chr2_42440445_T_G_b38	rs1874449	5.8e-24	-0.3	Testis
ENSG00000115944.14	COX7A2L	chr2_42406670_T_A_b38	rs67361655	6.5e-24	-0.59	Liver
ENSG00000115944.14	COX7A2L	chr2_42256058_T_C_b38	rs12465809	6.5e-24	-0.26	Thyroid
ENSG00000115944.14	COX7A2L	chr2_42213610_C_T_b38	rs6713259	6.7e-24	-0.23	Thyroid
ENSG00000115944.14	COX7A2L	chr2_42192021_T_C_b38	rs12712838	7e-24	-0.3	Testis
ENSG00000115944.14	COX7A2L	chr2_42404300_GGAA_G_b38	rs34365706	7.1e-24	0.31	Muscle - Skeletal
ENSG00000115944.14	COX7A2L	chr2_42361055_T_C_b38	rs3764906	7.2e-24	-0.26	Thyroid
ENSG00000115944.14	COX7A2L	chr2_42362982_C_G_b38	rs3755303	7.2e-24	-0.26	Thyroid
ENSG00000115944.14	COX7A2L	chr2_42364198_C_T_b38	rs71441196	7.3e-24	-0.26	Thyroid
ENSG00000115944.14	COX7A2L	chr2_42219705_A_G_b38	rs1017467	7.4e-24	-0.31	Testis
ENSG00000115944.14	COX7A2L	chr2_42264611_C_T_b38	rs35132936	7.6e-24	-0.26	Thyroid
ENSG00000115944.14	COX7A2L	chr2_42375067_CCAAA_C_b38	rs879444951	7.6e-24	-0.26	Thyroid
ENSG00000115944.14	COX7A2L	chr2_42375072_G_GCC_b38	rs371630028	7.6e-24	-0.26	Thyroid
ENSG00000115944.14	COX7A2L	chr2_42406144_C_T_b38	rs7608257	8.5e-24	-0.59	Liver
ENSG00000115944.14	COX7A2L	chr2_42268510_T_G_b38	rs11694171	8.9e-24	-0.26	Thyroid
ENSG00000115944.14	COX7A2L	chr2_42185170_A_G_b38	rs2719129	8.9e-24	-0.3	Testis
ENSG00000115944.14	COX7A2L	chr2_42193177_C_G_b38	rs2719134	9.2e-24	0.31	Muscle - Skeletal
ENSG00000115944.14	COX7A2L	chr2_42474336_T_C_b38	rs12615095	9.5e-24	-0.26	Thyroid
ENSG00000115944.14	COX7A2L	chr2_42253411_C_T_b38	rs6732071	9.5e-24	-0.31	Testis
ENSG00000115944.14	COX7A2L	chr2_42196029_A_G_b38	rs1470051	9.8e-24	-0.25	Esophagus - Mucosa
ENSG00000115944.14	COX7A2L	chr2_42406333_T_C_b38	rs13405174	1e-23	-0.58	Liver
ENSG00000115944.14	COX7A2L	chr2_42255942_T_G_b38	rs12465785	1.1e-23	-0.26	Thyroid
ENSG00000115944.14	COX7A2L	chr2_42198000_A_G_b38	rs10171919	1.1e-23	-0.31	Testis
ENSG00000115944.14	COX7A2L	chr2_42198000_A_G_b38	rs10171919	1.1e-23	-0.25	Esophagus - Mucosa
ENSG00000115944.14	COX7A2L	chr2_42218036_C_T_b38	rs10179838	1.1e-23	-0.25	Esophagus - Mucosa
ENSG00000115944.14	COX7A2L	chr2_42286519_C_G_b38	rs3732195	1.1e-23	-0.25	Esophagus - Mucosa
ENSG00000115944.14	COX7A2L	chr2_42281219_C_G_b38	rs112828938	1.2e-23	0.3	Muscle - Skeletal
ENSG00000115944.14	COX7A2L	chr2_42358314_C_T_b38	rs10178208	1.2e-23	-0.31	Colon - Transverse
ENSG00000115944.14	COX7A2L	chr2_42423889_C_T_b38	rs222484	1.2e-23	-0.59	Liver
ENSG00000115944.14	COX7A2L	chr2_42143315_T_C_b38	rs4952936	1.2e-23	-0.27	Muscle - Skeletal
ENSG00000115944.14	COX7A2L	chr2_42220371_T_A_b38	rs6544521	1.2e-23	-0.3	Testis
ENSG00000115944.14	COX7A2L	chr2_42178603_G_A_b38	rs10164865	1.2e-23	0.26	Thyroid
ENSG00000115944.14	COX7A2L	chr2_42187653_T_G_b38	rs2719131	1.3e-23	-0.25	Esophagus - Mucosa
ENSG00000115944.14	COX7A2L	chr2_42177681_A_G_b38	rs6717854	1.3e-23	0.25	Esophagus - Mucosa
ENSG00000115944.14	COX7A2L	chr2_42154837_G_A_b38	rs11900421	1.4e-23	0.25	Esophagus - Mucosa
ENSG00000115944.14	COX7A2L	chr2_42285498_T_C_b38	rs6544531	1.5e-23	-0.25	Esophagus - Mucosa
ENSG00000115944.14	COX7A2L	chr2_42268955_T_C_b38	rs6748415	1.5e-23	-0.26	Thyroid
ENSG00000115944.14	COX7A2L	chr2_42170025_C_G_b38	rs11900678	1.5e-23	-0.31	Muscle - Skeletal
ENSG00000115944.14	COX7A2L	chr2_42178929_A_C_b38	rs11895590	1.6e-23	0.25	Esophagus - Mucosa
ENSG00000115944.14	COX7A2L	chr2_42278403_A_G_b38	rs11684297	1.6e-23	-0.31	Testis
ENSG00000115944.14	COX7A2L	chr2_42278893_A_G_b38	rs7571347	1.6e-23	-0.31	Testis
ENSG00000115944.14	COX7A2L	chr2_42270539_A_G_b38	rs7560860	1.7e-23	-0.31	Testis
ENSG00000115944.14	COX7A2L	chr2_42196029_A_G_b38	rs1470051	1.7e-23	-0.3	Testis
ENSG00000115944.14	COX7A2L	chr2_42445438_G_A_b38	rs6718870	1.7e-23	0.25	Esophagus - Mucosa
ENSG00000115944.14	COX7A2L	chr2_42285857_C_A_b38	rs1837357	1.8e-23	-0.25	Esophagus - Mucosa
ENSG00000115944.14	COX7A2L	chr2_42468739_A_G_b38	rs77367395	1.9e-23	-0.26	Thyroid
ENSG00000115944.14	COX7A2L	chr2_42468740_G_A_b38	rs74782153	1.9e-23	-0.26	Thyroid
ENSG00000115944.14	COX7A2L	chr2_42468832_G_A_b38	rs35821754	1.9e-23	-0.26	Thyroid
ENSG00000115944.14	COX7A2L	chr2_42375327_A_G_b38	rs6728241	1.9e-23	-0.57	Liver
ENSG00000115944.14	COX7A2L	chr2_42322778_C_G_b38	rs2058270	2e-23	-0.58	Liver
ENSG00000115944.14	COX7A2L	chr2_42358715_T_A_b38	rs11124873	2e-23	0.3	Muscle - Skeletal
ENSG00000115944.14	COX7A2L	chr2_42207314_T_C_b38	rs6544516	2.1e-23	-0.25	Esophagus - Mucosa
ENSG00000115944.14	COX7A2L	chr2_42265051_A_C_b38	rs13016514	2.1e-23	-0.26	Thyroid
ENSG00000115944.14	COX7A2L	chr2_42153571_T_C_b38	rs6544509	2.1e-23	-0.31	Muscle - Skeletal
ENSG00000115944.14	COX7A2L	chr2_42444802_A_G_b38	rs35882655	2.2e-23	0.25	Esophagus - Mucosa
ENSG00000115944.14	COX7A2L	chr2_42196029_A_G_b38	rs1470051	2.3e-23	-0.3	Colon - Transverse
ENSG00000115944.14	COX7A2L	chr2_42189665_T_C_b38	rs2579970	2.3e-23	-0.3	Colon - Transverse
ENSG00000115944.14	COX7A2L	chr2_42244007_CAGTT_C_b38	rs112635812	2.7e-23	-0.3	Colon - Transverse
ENSG00000115944.14	COX7A2L	chr2_42154720_T_G_b38	rs11884524	2.7e-23	0.25	Esophagus - Mucosa
ENSG00000115944.14	COX7A2L	chr2_42181541_C_A_b38	rs2719127	2.8e-23	0.31	Muscle - Skeletal
ENSG00000115944.14	COX7A2L	chr2_42290885_T_C_b38	rs6544534	3.1e-23	-0.23	Thyroid
ENSG00000115944.14	COX7A2L	chr2_42256078_G_A_b38	rs10779930	3.1e-23	-0.3	Testis
ENSG00000115944.14	COX7A2L	chr2_42172757_G_A_b38	rs2068421	3.4e-23	0.26	Thyroid
ENSG00000115944.14	COX7A2L	chr2_42219653_C_A_b38	rs1017466	3.5e-23	-0.3	Testis
ENSG00000115944.14	COX7A2L	chr2_42165770_T_A_b38	rs12996877	3.6e-23	0.25	Esophagus - Mucosa
ENSG00000115944.14	COX7A2L	chr2_42422679_C_T_b38	rs222485	3.7e-23	-0.58	Liver
ENSG00000115944.14	COX7A2L	chr2_42192021_T_C_b38	rs12712838	3.7e-23	-0.25	Esophagus - Mucosa
ENSG00000115944.14	COX7A2L	chr2_42228137_C_T_b38	rs10195707	3.7e-23	0.27	Muscle - Skeletal
ENSG00000115944.14	COX7A2L	chr2_42227759_C_G_b38	rs10192978	3.9e-23	0.27	Muscle - Skeletal
ENSG00000115944.14	COX7A2L	chr2_42183965_G_C_b38	rs2579968	4e-23	-0.25	Esophagus - Mucosa
ENSG00000115944.14	COX7A2L	chr2_42358314_C_T_b38	rs10178208	4.1e-23	-0.58	Liver
ENSG00000115944.14	COX7A2L	chr2_42207314_T_C_b38	rs6544516	4.2e-23	-0.3	Colon - Transverse
ENSG00000115944.14	COX7A2L	chr2_42300626_T_C_b38	rs12464308	4.2e-23	-0.26	Thyroid
ENSG00000115944.14	COX7A2L	chr2_42264611_C_T_b38	rs35132936	4.2e-23	0.31	Muscle - Skeletal
ENSG00000115944.14	COX7A2L	chr2_42285067_C_CTTAA_b38	rs71408093	4.3e-23	-0.31	Testis
ENSG00000115944.14	COX7A2L	chr2_42193459_T_C_b38	rs2719135	4.3e-23	-0.26	Thyroid
ENSG00000115944.14	COX7A2L	chr2_42427437_T_TCTA_b38	rs10661918	4.5e-23	0.3	Muscle - Skeletal
ENSG00000115944.14	COX7A2L	chr2_42473965_A_T_b38	rs2888838	4.6e-23	0.32	Testis
ENSG00000115944.14	COX7A2L	chr2_42268205_G_A_b38	rs11124869	4.7e-23	-0.26	Thyroid
ENSG00000115944.14	COX7A2L	chr2_42469715_T_C_b38	rs13030483	5.2e-23	-0.26	Thyroid
ENSG00000115944.14	COX7A2L	chr2_42217965_A_G_b38	rs13018498	5.3e-23	-0.25	Thyroid
ENSG00000115944.14	COX7A2L	chr2_42256058_T_C_b38	rs12465809	5.5e-23	0.3	Muscle - Skeletal
ENSG00000115944.14	COX7A2L	chr2_42375327_A_G_b38	rs6728241	5.8e-23	-0.31	Colon - Transverse
ENSG00000115944.14	COX7A2L	chr2_42266019_C_T_b38	rs80285120	5.9e-23	-0.26	Thyroid
ENSG00000115944.14	COX7A2L	chr2_42274503_C_G_b38	rs10490559	5.9e-23	-0.26	Thyroid
ENSG00000115944.14	COX7A2L	chr2_42463738_C_T_b38	rs6729011	5.9e-23	0.22	Thyroid
ENSG00000115944.14	COX7A2L	chr2_42258742_CAA_C_b38	rs35828238	6e-23	-0.26	Thyroid
ENSG00000115944.14	COX7A2L	chr2_42385166_T_C_b38	rs17029629	6.2e-23	-0.26	Thyroid
ENSG00000115944.14	COX7A2L	chr2_42198000_A_G_b38	rs10171919	6.5e-23	-0.3	Colon - Transverse
ENSG00000115944.14	COX7A2L	chr2_42376969_C_T_b38	rs7592036	6.7e-23	-0.25	Thyroid
ENSG00000115944.14	COX7A2L	chr2_42265051_A_C_b38	rs13016514	7e-23	0.31	Muscle - Skeletal
ENSG00000115944.14	COX7A2L	chr2_42255942_T_G_b38	rs12465785	7.2e-23	0.3	Muscle - Skeletal
ENSG00000115944.14	COX7A2L	chr2_42258957_G_T_b38	rs12469447	7.6e-23	-0.26	Thyroid
ENSG00000115944.14	COX7A2L	chr2_42465093_G_A_b38	rs1496330	7.7e-23	0.22	Thyroid
ENSG00000115944.14	COX7A2L	chr2_42299372_A_G_b38	rs12466769	8.3e-23	-0.25	Esophagus - Mucosa
ENSG00000115944.14	COX7A2L	chr2_42411189_A_G_b38	rs222470	8.5e-23	-0.56	Liver
ENSG00000115944.14	COX7A2L	chr2_42267698_G_A_b38	rs11686719	8.5e-23	-0.26	Thyroid
ENSG00000115944.14	COX7A2L	chr2_42165171_G_C_b38	rs7589548	8.6e-23	-0.31	Muscle - Skeletal
ENSG00000115944.14	COX7A2L	chr2_42201710_G_A_b38	rs11693605	9.3e-23	-0.3	Testis
ENSG00000115944.14	COX7A2L	chr2_42395790_T_TA_b38	rs34582491	9.4e-23	-0.25	Thyroid
ENSG00000115944.14	COX7A2L	chr2_42288530_A_C_b38	rs13017804	9.5e-23	0.3	Muscle - Skeletal
ENSG00000115944.14	COX7A2L	chr2_42427458_T_C_b38	rs12476521	9.5e-23	0.3	Muscle - Skeletal
ENSG00000115944.14	COX7A2L	chr2_42268510_T_G_b38	rs11694171	9.7e-23	0.3	Muscle - Skeletal
ENSG00000115944.14	COX7A2L	chr2_42180607_C_T_b38	rs2719133	9.8e-23	-0.31	Muscle - Skeletal
ENSG00000115944.14	COX7A2L	chr2_42323028_G_GT_b38	rs5830723	1.1e-22	0.31	Muscle - Skeletal
ENSG00000115944.14	COX7A2L	chr2_42425932_G_A_b38	rs12477017	1.1e-22	-0.26	Thyroid
ENSG00000115944.14	COX7A2L	chr2_42238005_A_G_b38	rs6544522	1.1e-22	-0.25	Esophagus - Mucosa
ENSG00000115944.14	COX7A2L	chr2_42241492_G_C_b38	rs7557057	1.2e-22	-0.3	Testis
ENSG00000115944.14	COX7A2L	chr2_42235339_A_T_b38	rs11124865	1.2e-22	-0.26	Thyroid
ENSG00000115944.14	COX7A2L	chr2_42235603_T_C_b38	rs35435791	1.2e-22	-0.26	Thyroid
ENSG00000115944.14	COX7A2L	chr2_42173444_A_G_b38	rs7573216	1.2e-22	-0.31	Muscle - Skeletal
ENSG00000115944.14	COX7A2L	chr2_42274503_C_G_b38	rs10490559	1.3e-22	0.31	Muscle - Skeletal
ENSG00000115944.14	COX7A2L	chr2_42267698_G_A_b38	rs11686719	1.3e-22	0.31	Muscle - Skeletal
ENSG00000115944.14	COX7A2L	chr2_42268205_G_A_b38	rs11124869	1.3e-22	0.31	Muscle - Skeletal
ENSG00000115944.14	COX7A2L	chr2_42196543_A_G_b38	rs10183437	1.3e-22	-0.3	Testis
ENSG00000115944.14	COX7A2L	chr2_42196505_A_G_b38	rs10183344	1.3e-22	-0.3	Testis
ENSG00000115944.14	COX7A2L	chr2_42266431_G_A_b38	rs34409936	1.3e-22	-0.26	Thyroid
ENSG00000115944.14	COX7A2L	chr2_42395790_T_TA_b38	rs34582491	1.3e-22	0.3	Muscle - Skeletal
ENSG00000115944.14	COX7A2L	chr2_42217717_A_G_b38	rs17029349	1.3e-22	-0.25	Thyroid
ENSG00000115944.14	COX7A2L	chr2_42219526_G_C_b38	rs34218234	1.4e-22	0.31	Muscle - Skeletal
ENSG00000115944.14	COX7A2L	chr2_42278162_A_G_b38	rs17029516	1.4e-22	0.29	Muscle - Skeletal
ENSG00000115944.14	COX7A2L	chr2_42218036_C_T_b38	rs10179838	1.4e-22	-0.3	Testis
ENSG00000115944.14	COX7A2L	chr2_42294557_A_G_b38	rs13010252	1.4e-22	0.31	Muscle - Skeletal
ENSG00000115944.14	COX7A2L	chr2_42193177_C_G_b38	rs2719134	1.4e-22	-0.25	Thyroid
ENSG00000115944.14	COX7A2L	chr2_42176305_G_A_b38	rs6706129	1.4e-22	-0.31	Muscle - Skeletal
ENSG00000115944.14	COX7A2L	chr2_42176371_T_A_b38	rs6721443	1.4e-22	-0.31	Muscle - Skeletal
ENSG00000115944.14	COX7A2L	chr2_42196175_C_T_b38	rs12477757	1.4e-22	-0.26	Thyroid
ENSG00000115944.14	COX7A2L	chr2_42197221_C_G_b38	rs12472907	1.4e-22	-0.26	Thyroid
ENSG00000115944.14	COX7A2L	chr2_42266431_G_A_b38	rs34409936	1.5e-22	0.31	Muscle - Skeletal
ENSG00000115944.14	COX7A2L	chr2_42217717_A_G_b38	rs17029349	1.5e-22	0.3	Muscle - Skeletal
ENSG00000115944.14	COX7A2L	chr2_42402192_T_G_b38	rs2041356	1.5e-22	0.3	Muscle - Skeletal
ENSG00000115944.14	COX7A2L	chr2_42169582_A_G_b38	rs7233	1.6e-22	0.25	Thyroid
ENSG00000115944.14	COX7A2L	chr2_42389918_T_C_b38	rs6729281	1.6e-22	-0.3	Colon - Transverse
ENSG00000115944.14	COX7A2L	chr2_42468902_C_T_b38	rs4952797	1.6e-22	0.32	Testis
ENSG00000115944.14	COX7A2L	chr2_42376969_C_T_b38	rs7592036	1.7e-22	0.3	Muscle - Skeletal
ENSG00000115944.14	COX7A2L	chr2_42187653_T_G_b38	rs2719131	1.7e-22	-0.3	Colon - Transverse
ENSG00000115944.14	COX7A2L	chr2_42316532_A_G_b38	rs28627818	1.8e-22	0.31	Muscle - Skeletal
ENSG00000115944.14	COX7A2L	chr2_42387938_T_C_b38	rs11124874	1.8e-22	-0.57	Liver
ENSG00000115944.14	COX7A2L	chr2_42217410_A_G_b38	rs17029348	1.8e-22	0.31	Muscle - Skeletal
ENSG00000115944.14	COX7A2L	chr2_42196505_A_G_b38	rs10183344	1.8e-22	-0.24	Esophagus - Mucosa
ENSG00000115944.14	COX7A2L	chr2_42196543_A_G_b38	rs10183437	1.8e-22	-0.24	Esophagus - Mucosa
ENSG00000115944.14	COX7A2L	chr2_42311296_A_G_b38	rs1439227	1.9e-22	-0.58	Liver
ENSG00000115944.14	COX7A2L	chr2_42193591_G_T_b38	rs2579966	1.9e-22	-0.24	Esophagus - Mucosa
ENSG00000115944.14	COX7A2L	chr2_42294569_G_C_b38	rs13010778	2e-22	0.31	Muscle - Skeletal
ENSG00000115944.14	COX7A2L	chr2_42295616_A_G_b38	rs10490555	2e-22	0.31	Muscle - Skeletal
ENSG00000115944.14	COX7A2L	chr2_42398984_C_T_b38	rs10196864	2e-22	-0.3	Colon - Transverse
ENSG00000115944.14	COX7A2L	chr2_42220308_G_A_b38	rs6544520	2e-22	-0.29	Testis
ENSG00000115944.14	COX7A2L	chr2_42283737_A_G_b38	rs9636430	2e-22	0.31	Muscle - Skeletal
ENSG00000115944.14	COX7A2L	chr2_42298473_A_G_b38	rs997289	2.1e-22	0.3	Muscle - Skeletal
ENSG00000115944.14	COX7A2L	chr2_42285958_A_G_b38	rs1439226	2.1e-22	0.3	Muscle - Skeletal
ENSG00000115944.14	COX7A2L	chr2_42170025_C_G_b38	rs11900678	2.1e-22	0.25	Thyroid
ENSG00000115944.14	COX7A2L	chr2_42170358_T_C_b38	rs11885075	2.2e-22	-0.31	Muscle - Skeletal
ENSG00000115944.14	COX7A2L	chr2_42160551_A_G_b38	rs10210676	2.2e-22	0.25	Thyroid
ENSG00000115944.14	COX7A2L	chr2_42270539_A_G_b38	rs7560860	2.3e-22	-0.24	Esophagus - Mucosa
ENSG00000115944.14	COX7A2L	chr2_42373797_A_G_b38	rs6720598	2.3e-22	-0.25	Thyroid
ENSG00000115944.14	COX7A2L	chr2_42192021_T_C_b38	rs12712838	2.5e-22	-0.3	Colon - Transverse
ENSG00000115944.14	COX7A2L	chr2_42207314_T_C_b38	rs6544516	2.5e-22	-0.3	Testis
ENSG00000115944.14	COX7A2L	chr2_42313617_T_C_b38	rs12053082	2.6e-22	0.3	Muscle - Skeletal
ENSG00000115944.14	COX7A2L	chr2_42219705_A_G_b38	rs1017467	2.6e-22	-0.3	Colon - Transverse
ENSG00000115944.14	COX7A2L	chr2_42155999_C_T_b38	rs11694068	2.6e-22	-0.31	Muscle - Skeletal
ENSG00000115944.14	COX7A2L	chr2_42397070_A_C_b38	rs6544544	2.7e-22	-0.3	Colon - Transverse
ENSG00000115944.14	COX7A2L	chr2_42388245_G_A_b38	rs17029631	2.8e-22	-0.25	Thyroid
ENSG00000115944.14	COX7A2L	chr2_42268955_T_C_b38	rs6748415	2.8e-22	0.3	Muscle - Skeletal
ENSG00000115944.14	COX7A2L	chr2_42217965_A_G_b38	rs13018498	2.9e-22	0.3	Muscle - Skeletal
ENSG00000115944.14	COX7A2L	chr2_42348786_T_G_b38	rs6726129	2.9e-22	0.29	Muscle - Skeletal
ENSG00000115944.14	COX7A2L	chr2_42396371_C_T_b38	rs10204831	2.9e-22	-0.3	Colon - Transverse
ENSG00000115944.14	COX7A2L	chr2_42266019_C_T_b38	rs80285120	3e-22	0.3	Muscle - Skeletal
ENSG00000115944.14	COX7A2L	chr2_42415466_C_A_b38	rs222467	3e-22	-0.56	Liver
ENSG00000115944.14	COX7A2L	chr2_42388549_T_G_b38	rs34441457	3e-22	0.3	Muscle - Skeletal
ENSG00000115944.14	COX7A2L	chr2_42390731_T_C_b38	rs17029636	3e-22	-0.25	Thyroid
ENSG00000115944.14	COX7A2L	chr2_42370269_G_T_b38	rs12475725	3.1e-22	-0.25	Thyroid
ENSG00000115944.14	COX7A2L	chr2_42285791_G_C_b38	rs1439225	3.1e-22	0.3	Muscle - Skeletal
ENSG00000115944.14	COX7A2L	chr2_42327130_A_C_b38	rs6753807	3.1e-22	0.3	Muscle - Skeletal
ENSG00000115944.14	COX7A2L	chr2_42308177_A_G_b38	rs71441190	3.2e-22	0.31	Muscle - Skeletal
ENSG00000115944.14	COX7A2L	chr2_42204420_A_G_b38	rs6726608	3.3e-22	-0.25	Thyroid
ENSG00000115944.14	COX7A2L	chr2_42280029_T_C_b38	rs7565617	3.3e-22	0.3	Muscle - Skeletal
ENSG00000115944.14	COX7A2L	chr2_42463738_C_T_b38	rs6729011	3.5e-22	0.32	Testis
ENSG00000115944.14	COX7A2L	chr2_42196175_C_T_b38	rs12477757	3.6e-22	0.3	Muscle - Skeletal
ENSG00000115944.14	COX7A2L	chr2_42197221_C_G_b38	rs12472907	3.6e-22	0.3	Muscle - Skeletal
ENSG00000115944.14	COX7A2L	chr2_42370269_G_T_b38	rs12475725	3.6e-22	0.3	Muscle - Skeletal
ENSG00000115944.14	COX7A2L	chr2_42285498_T_C_b38	rs6544531	3.6e-22	-0.57	Liver
ENSG00000115944.14	COX7A2L	chr2_42421340_C_T_b38	rs222489	3.7e-22	-0.56	Liver
ENSG00000115944.14	COX7A2L	chr2_42421839_A_T_b38	rs222487	3.7e-22	-0.56	Liver
ENSG00000115944.14	COX7A2L	chr2_42335681_A_C_b38	rs10194796	3.7e-22	-0.3	Colon - Transverse
ENSG00000115944.14	COX7A2L	chr2_42296556_C_T_b38	rs10490553	3.9e-22	-0.26	Thyroid
ENSG00000115944.14	COX7A2L	chr2_42282689_T_C_b38	rs6723361	3.9e-22	0.29	Muscle - Skeletal
ENSG00000115944.14	COX7A2L	chr2_42247475_T_C_b38	rs6723009	4e-22	-0.25	Thyroid
ENSG00000115944.14	COX7A2L	chr2_42333835_A_G_b38	rs7572231	4.1e-22	-0.59	Liver
ENSG00000115944.14	COX7A2L	chr2_42372842_G_A_b38	rs7594312	4.3e-22	-0.56	Liver
ENSG00000115944.14	COX7A2L	chr2_42416609_G_A_b38	rs11124876	4.3e-22	0.3	Muscle - Skeletal
ENSG00000115944.14	COX7A2L	chr2_42178929_A_C_b38	rs11895590	4.6e-22	0.29	Colon - Transverse
ENSG00000115944.14	COX7A2L	chr2_42180607_C_T_b38	rs2719133	4.7e-22	0.25	Thyroid
ENSG00000115944.14	COX7A2L	chr2_42288297_A_G_b38	rs28651764	4.9e-22	0.3	Muscle - Skeletal
ENSG00000115944.14	COX7A2L	chr2_42333835_A_G_b38	rs7572231	4.9e-22	-0.3	Colon - Transverse
ENSG00000115944.14	COX7A2L	chr2_42193591_G_T_b38	rs2579966	5e-22	-0.3	Testis
ENSG00000115944.14	COX7A2L	chr2_42196505_A_G_b38	rs10183344	5.1e-22	-0.29	Colon - Transverse
ENSG00000115944.14	COX7A2L	chr2_42196543_A_G_b38	rs10183437	5.1e-22	-0.29	Colon - Transverse
ENSG00000115944.14	COX7A2L	chr2_42425518_G_A_b38	rs13015280	5.2e-22	0.3	Muscle - Skeletal
ENSG00000115944.14	COX7A2L	chr2_42220371_T_A_b38	rs6544521	5.2e-22	-0.24	Esophagus - Mucosa
ENSG00000115944.14	COX7A2L	chr2_42312579_G_A_b38	rs7559643	5.6e-22	-0.56	Liver
ENSG00000115944.14	COX7A2L	chr2_42375067_CCAAA_C_b38	rs879444951	5.7e-22	0.29	Muscle - Skeletal
ENSG00000115944.14	COX7A2L	chr2_42375072_G_GCC_b38	rs371630028	5.7e-22	0.29	Muscle - Skeletal
ENSG00000115944.14	COX7A2L	chr2_42258957_G_T_b38	rs12469447	6.1e-22	0.3	Muscle - Skeletal
ENSG00000115944.14	COX7A2L	chr2_42390731_T_C_b38	rs17029636	6.3e-22	0.3	Muscle - Skeletal
ENSG00000115944.14	COX7A2L	chr2_42397522_T_C_b38	rs6739614	6.4e-22	0.29	Muscle - Skeletal
ENSG00000115944.14	COX7A2L	chr2_42217410_A_G_b38	rs17029348	6.5e-22	-0.25	Thyroid
ENSG00000115944.14	COX7A2L	chr2_42293312_A_G_b38	rs79866830	6.8e-22	0.3	Muscle - Skeletal
ENSG00000115944.14	COX7A2L	chr2_42427458_T_C_b38	rs12476521	7e-22	-0.25	Thyroid
ENSG00000115944.14	COX7A2L	chr2_42396854_G_A_b38	rs6544543	7e-22	-0.3	Colon - Transverse
ENSG00000115944.14	COX7A2L	chr2_42284763_A_G_b38	rs6744779	7.1e-22	0.29	Muscle - Skeletal
ENSG00000115944.14	COX7A2L	chr2_42286519_C_G_b38	rs3732195	7.1e-22	-0.56	Liver
ENSG00000115944.14	COX7A2L	chr2_42258742_CAA_C_b38	rs35828238	7.2e-22	0.3	Muscle - Skeletal
ENSG00000115944.14	COX7A2L	chr2_42232148_G_A_b38	rs12053513	7.5e-22	0.31	Muscle - Skeletal
ENSG00000115944.14	COX7A2L	chr2_42232241_C_T_b38	rs1439229	7.5e-22	0.31	Muscle - Skeletal
ENSG00000115944.14	COX7A2L	chr2_42158756_A_G_b38	rs12712836	7.5e-22	-0.3	Muscle - Skeletal
ENSG00000115944.14	COX7A2L	chr2_42160230_G_A_b38	rs10187139	7.5e-22	-0.3	Muscle - Skeletal
ENSG00000115944.14	COX7A2L	chr2_42174538_G_T_b38	rs4516480	7.6e-22	-0.3	Muscle - Skeletal
ENSG00000115944.14	COX7A2L	chr2_42175687_A_T_b38	rs4428056	7.6e-22	-0.3	Muscle - Skeletal
ENSG00000115944.14	COX7A2L	chr2_42185170_A_G_b38	rs2719129	7.8e-22	-0.29	Colon - Transverse
ENSG00000115944.14	COX7A2L	chr2_42166947_A_T_b38	rs4245825	8.4e-22	-0.3	Muscle - Skeletal
ENSG00000115944.14	COX7A2L	chr2_42419545_G_A_b38	rs74261302	8.4e-22	0.3	Muscle - Skeletal
ENSG00000115944.14	COX7A2L	chr2_42397614_A_G_b38	rs6753100	8.7e-22	0.29	Muscle - Skeletal
ENSG00000115944.14	COX7A2L	chr2_42163872_C_G_b38	rs12712837	8.9e-22	0.25	Thyroid
ENSG00000115944.14	COX7A2L	chr2_42423592_T_C_b38	rs17029700	9e-22	0.3	Muscle - Skeletal
ENSG00000115944.14	COX7A2L	chr2_42192034_G_T_b38	rs12997781	9.1e-22	-0.25	Thyroid
ENSG00000115944.14	COX7A2L	chr2_42402192_T_G_b38	rs2041356	9.3e-22	-0.25	Thyroid
ENSG00000115944.14	COX7A2L	chr2_42235339_A_T_b38	rs11124865	9.5e-22	0.3	Muscle - Skeletal
ENSG00000115944.14	COX7A2L	chr2_42235603_T_C_b38	rs35435791	9.5e-22	0.3	Muscle - Skeletal
ENSG00000115944.14	COX7A2L	chr2_42446853_G_T_b38	rs35843922	9.7e-22	-0.25	Thyroid
ENSG00000115944.14	COX7A2L	chr2_42410523_T_C_b38	rs6544546	9.8e-22	-0.56	Liver
ENSG00000115944.14	COX7A2L	chr2_42270539_A_G_b38	rs7560860	1e-21	-0.29	Colon - Transverse
ENSG00000115944.14	COX7A2L	chr2_42219526_G_C_b38	rs34218234	1e-21	-0.25	Thyroid
ENSG00000115944.14	COX7A2L	chr2_42315585_T_A_b38	rs744916	1e-21	-0.26	Thyroid
ENSG00000115944.14	COX7A2L	chr2_42285857_C_A_b38	rs1837357	1e-21	-0.29	Colon - Transverse
ENSG00000115944.14	COX7A2L	chr2_42158813_C_G_b38	rs11890964	1e-21	-0.3	Muscle - Skeletal
ENSG00000115944.14	COX7A2L	chr2_42373797_A_G_b38	rs6720598	1.1e-21	0.29	Muscle - Skeletal
ENSG00000115944.14	COX7A2L	chr2_42263490_T_C_b38	rs13429735	1.1e-21	-0.25	Esophagus - Mucosa
ENSG00000115944.14	COX7A2L	chr2_42263698_T_C_b38	rs34888618	1.1e-21	-0.25	Esophagus - Mucosa
ENSG00000115944.14	COX7A2L	chr2_42163872_C_G_b38	rs12712837	1.2e-21	-0.3	Muscle - Skeletal
ENSG00000115944.14	COX7A2L	chr2_42470057_G_A_b38	rs34213343	1.2e-21	0.32	Testis
ENSG00000115944.14	COX7A2L	chr2_42256078_G_A_b38	rs10779930	1.2e-21	-0.3	Colon - Transverse
ENSG00000115944.14	COX7A2L	chr2_42284487_T_G_b38	rs2286704	1.2e-21	0.29	Muscle - Skeletal
ENSG00000115944.14	COX7A2L	chr2_42335000_G_C_b38	rs9677397	1.3e-21	-0.3	Testis
ENSG00000115944.14	COX7A2L	chr2_42340817_C_T_b38	rs17029603	1.3e-21	-0.26	Thyroid
ENSG00000115944.14	COX7A2L	chr2_42174977_T_C_b38	rs6544511	1.3e-21	-0.3	Muscle - Skeletal
ENSG00000115944.14	COX7A2L	chr2_42404300_GGAA_G_b38	rs34365706	1.4e-21	-0.25	Thyroid
ENSG00000115944.14	COX7A2L	chr2_42303819_A_G_b38	rs11684912	1.4e-21	0.3	Muscle - Skeletal
ENSG00000115944.14	COX7A2L	chr2_42219653_C_A_b38	rs1017466	1.6e-21	-0.24	Esophagus - Mucosa
ENSG00000115944.14	COX7A2L	chr2_42299037_T_C_b38	rs11695492	1.6e-21	0.3	Muscle - Skeletal
ENSG00000115944.14	COX7A2L	chr2_42166947_A_T_b38	rs4245825	1.6e-21	0.25	Thyroid
ENSG00000115944.14	COX7A2L	chr2_42238005_A_G_b38	rs6544522	1.7e-21	-0.29	Colon - Transverse
ENSG00000115944.14	COX7A2L	chr2_42442480_T_C_b38	rs11684852	1.7e-21	-0.24	Thyroid
ENSG00000115944.14	COX7A2L	chr2_42299372_A_G_b38	rs12466769	1.8e-21	-0.3	Testis
ENSG00000115944.14	COX7A2L	chr2_42340150_C_T_b38	rs12465160	1.8e-21	-0.26	Thyroid
ENSG00000115944.14	COX7A2L	chr2_42284173_T_G_b38	rs17317481	1.8e-21	-0.39	Muscle - Skeletal
ENSG00000115944.14	COX7A2L	chr2_42472024_T_C_b38	rs13000412	1.9e-21	0.21	Thyroid
ENSG00000115944.14	COX7A2L	chr2_42380148_T_C_b38	rs7564509	2.1e-21	-0.55	Liver
ENSG00000115944.14	COX7A2L	chr2_42201710_G_A_b38	rs11693605	2.2e-21	-0.24	Esophagus - Mucosa
ENSG00000115944.14	COX7A2L	chr2_42450409_T_G_b38	rs17029732	2.2e-21	-0.24	Thyroid
ENSG00000115944.14	COX7A2L	chr2_42381394_T_A_b38	rs2002107	2.3e-21	-0.29	Colon - Transverse
ENSG00000115944.14	COX7A2L	chr2_42285498_T_C_b38	rs6544531	2.3e-21	-0.29	Colon - Transverse
ENSG00000115944.14	COX7A2L	chr2_42304731_G_T_b38	rs12464702	2.3e-21	-0.26	Thyroid
ENSG00000115944.14	COX7A2L	chr2_42472024_T_C_b38	rs13000412	2.4e-21	0.31	Testis
ENSG00000115944.14	COX7A2L	chr2_42326070_C_A_b38	rs2286703	2.4e-21	-0.26	Thyroid
ENSG00000115944.14	COX7A2L	chr2_42285857_C_A_b38	rs1837357	2.6e-21	-0.56	Liver
ENSG00000115944.14	COX7A2L	chr2_42319946_G_A_b38	rs2053348	2.6e-21	-0.57	Liver
ENSG00000115944.14	COX7A2L	chr2_42320094_T_C_b38	rs2053347	2.6e-21	-0.57	Liver
ENSG00000115944.14	COX7A2L	chr2_42174977_T_C_b38	rs6544511	2.6e-21	0.25	Thyroid
ENSG00000115944.14	COX7A2L	chr2_42177681_A_G_b38	rs6717854	2.6e-21	0.29	Colon - Transverse
ENSG00000115944.14	COX7A2L	chr2_42316956_G_A_b38	rs13009753	2.6e-21	-0.26	Thyroid
ENSG00000115944.14	COX7A2L	chr2_42154720_T_G_b38	rs11884524	2.7e-21	0.29	Testis
ENSG00000115944.14	COX7A2L	chr2_42154837_G_A_b38	rs11900421	2.7e-21	0.29	Testis
ENSG00000115944.14	COX7A2L	chr2_42428881_A_G_b38	rs222480	2.7e-21	-0.55	Liver
ENSG00000115944.14	COX7A2L	chr2_42221291_G_T_b38	rs6724049	2.9e-21	-0.24	Esophagus - Mucosa
ENSG00000115944.14	COX7A2L	chr2_42423592_T_C_b38	rs17029700	2.9e-21	-0.24	Thyroid
ENSG00000115944.14	COX7A2L	chr2_42335647_C_G_b38	rs12613284	3e-21	-0.3	Colon - Transverse
ENSG00000115944.14	COX7A2L	chr2_42388549_T_G_b38	rs34441457	3.1e-21	-0.24	Thyroid
ENSG00000115944.14	COX7A2L	chr2_42406144_C_T_b38	rs7608257	3.2e-21	-0.29	Colon - Transverse
ENSG00000115944.14	COX7A2L	chr2_42372842_G_A_b38	rs7594312	3.2e-21	-0.29	Colon - Transverse
ENSG00000115944.14	COX7A2L	chr2_42465093_G_A_b38	rs1496330	3.5e-21	0.31	Testis
ENSG00000115944.14	COX7A2L	chr2_42174538_G_T_b38	rs4516480	3.5e-21	0.25	Thyroid
ENSG00000115944.14	COX7A2L	chr2_42175687_A_T_b38	rs4428056	3.5e-21	0.25	Thyroid
ENSG00000115944.14	COX7A2L	chr2_42220308_G_A_b38	rs6544520	3.5e-21	-0.23	Esophagus - Mucosa
ENSG00000115944.14	COX7A2L	chr2_42221291_G_T_b38	rs6724049	3.5e-21	-0.29	Testis
ENSG00000115944.14	COX7A2L	chr2_42425518_G_A_b38	rs13015280	3.6e-21	-0.24	Thyroid
ENSG00000115944.14	COX7A2L	chr2_42464461_T_A_b38	rs11695203	3.6e-21	-0.24	Thyroid
ENSG00000115944.14	COX7A2L	chr2_42328882_A_T_b38	rs2286700	3.6e-21	-0.26	Thyroid
ENSG00000115944.14	COX7A2L	chr2_42145617_C_T_b38	rs4325807	3.7e-21	0.23	Thyroid
ENSG00000115944.14	COX7A2L	chr2_42153571_T_C_b38	rs6544509	3.8e-21	0.25	Thyroid
ENSG00000115944.14	COX7A2L	chr2_42171333_G_A_b38	rs11902328	4e-21	0.28	Testis
ENSG00000115944.14	COX7A2L	chr2_42452523_G_A_b38	rs6725693	4e-21	-0.25	Thyroid
ENSG00000115944.14	COX7A2L	chr2_42229069_C_T_b38	rs2218104	4.2e-21	-0.24	Esophagus - Mucosa
ENSG00000115944.14	COX7A2L	chr2_42219653_C_A_b38	rs1017466	4.2e-21	-0.29	Colon - Transverse
ENSG00000115944.14	COX7A2L	chr2_42181541_C_A_b38	rs2719127	4.3e-21	-0.25	Thyroid
ENSG00000115944.14	COX7A2L	chr2_42403092_A_T_b38	rs13032887	4.5e-21	0.29	Muscle - Skeletal
ENSG00000115944.14	COX7A2L	chr2_42176305_G_A_b38	rs6706129	4.8e-21	0.25	Thyroid
ENSG00000115944.14	COX7A2L	chr2_42176371_T_A_b38	rs6721443	4.8e-21	0.25	Thyroid
ENSG00000115944.14	COX7A2L	chr2_42312579_G_A_b38	rs7559643	4.9e-21	-0.29	Testis
ENSG00000115944.14	COX7A2L	chr2_42397522_T_C_b38	rs6739614	5.4e-21	-0.24	Thyroid
ENSG00000115944.14	COX7A2L	chr2_42422679_C_T_b38	rs222485	5.6e-21	-0.3	Colon - Transverse
ENSG00000115944.14	COX7A2L	chr2_42312312_A_C_b38	rs6736087	5.8e-21	-0.24	Esophagus - Mucosa
ENSG00000115944.14	COX7A2L	chr2_42438282_A_C_b38	rs1390608	5.8e-21	-0.24	Thyroid
ENSG00000115944.14	COX7A2L	chr2_42165171_G_C_b38	rs7589548	5.8e-21	0.25	Thyroid
ENSG00000115944.14	COX7A2L	chr2_42155999_C_T_b38	rs11694068	5.9e-21	0.25	Thyroid
ENSG00000115944.14	COX7A2L	chr2_42158756_A_G_b38	rs12712836	5.9e-21	0.25	Thyroid
ENSG00000115944.14	COX7A2L	chr2_42160230_G_A_b38	rs10187139	5.9e-21	0.25	Thyroid
ENSG00000115944.14	COX7A2L	chr2_42193591_G_T_b38	rs2579966	6e-21	-0.29	Colon - Transverse
ENSG00000115944.14	COX7A2L	chr2_42158813_C_G_b38	rs11890964	6e-21	0.25	Thyroid
ENSG00000115944.14	COX7A2L	chr2_42427437_T_TCTA_b38	rs10661918	6.4e-21	-0.24	Thyroid
ENSG00000115944.14	COX7A2L	chr2_42232148_G_A_b38	rs12053513	6.4e-21	-0.25	Thyroid
ENSG00000115944.14	COX7A2L	chr2_42232241_C_T_b38	rs1439229	6.4e-21	-0.25	Thyroid
ENSG00000115944.14	COX7A2L	chr2_42173444_A_G_b38	rs7573216	7e-21	0.25	Thyroid
ENSG00000115944.14	COX7A2L	chr2_42170358_T_C_b38	rs11885075	7e-21	0.25	Thyroid
ENSG00000115944.14	COX7A2L	chr2_42467197_G_A_b38	rs11685479	7.1e-21	-0.25	Thyroid
ENSG00000115944.14	COX7A2L	chr2_42233023_G_C_b38	rs11124863	7.6e-21	-0.24	Thyroid
ENSG00000115944.14	COX7A2L	chr2_42183965_G_C_b38	rs2579968	7.7e-21	-0.29	Colon - Transverse
ENSG00000115944.14	COX7A2L	chr2_42233023_G_C_b38	rs11124863	7.9e-21	0.29	Muscle - Skeletal
ENSG00000115944.14	COX7A2L	chr2_42326438_A_C_b38	rs11682029	8e-21	-0.29	Colon - Transverse
ENSG00000115944.14	COX7A2L	chr2_42220371_T_A_b38	rs6544521	8.2e-21	-0.29	Colon - Transverse
ENSG00000115944.14	COX7A2L	chr2_42207314_T_C_b38	rs6544516	8.4e-21	-0.55	Liver
ENSG00000115944.14	COX7A2L	chr2_42187736_T_A_b38	rs2579967	8.5e-21	0.3	Muscle - Skeletal
ENSG00000115944.14	COX7A2L	chr2_42468902_C_T_b38	rs4952797	8.6e-21	0.23	Esophagus - Mucosa
ENSG00000115944.14	COX7A2L	chr2_42321109_T_C_b38	rs2109374	8.7e-21	-0.55	Liver
ENSG00000115944.14	COX7A2L	chr2_42260549_T_C_b38	rs6544524	8.8e-21	-0.24	Esophagus - Mucosa
ENSG00000115944.14	COX7A2L	chr2_42423889_C_T_b38	rs222484	8.9e-21	-0.3	Colon - Transverse
ENSG00000115944.14	COX7A2L	chr2_42348733_A_G_b38	rs72798538	9.4e-21	-0.39	Muscle - Skeletal
ENSG00000115944.14	COX7A2L	chr2_42340150_C_T_b38	rs12465160	1e-20	0.3	Muscle - Skeletal
ENSG00000115944.14	COX7A2L	chr2_42218036_C_T_b38	rs10179838	1e-20	-0.28	Colon - Transverse
ENSG00000115944.14	COX7A2L	chr2_42253411_C_T_b38	rs6732071	1.1e-20	-0.29	Colon - Transverse
ENSG00000115944.14	COX7A2L	chr2_42231038_T_C_b38	rs7605663	1.3e-20	-0.24	Esophagus - Mucosa
ENSG00000115944.14	COX7A2L	chr2_42287509_C_T_b38	rs6544532	1.3e-20	-0.29	Testis
ENSG00000115944.14	COX7A2L	chr2_42474336_T_C_b38	rs12615095	1.3e-20	0.29	Muscle - Skeletal
ENSG00000115944.14	COX7A2L	chr2_42421839_A_T_b38	rs222487	1.4e-20	-0.29	Colon - Transverse
ENSG00000115944.14	COX7A2L	chr2_42321109_T_C_b38	rs2109374	1.4e-20	-0.29	Testis
ENSG00000115944.14	COX7A2L	chr2_42391792_T_C_b38	rs12621350	1.4e-20	-0.28	Colon - Transverse
ENSG00000115944.14	COX7A2L	chr2_42463738_C_T_b38	rs6729011	1.4e-20	0.23	Esophagus - Mucosa
ENSG00000115944.14	COX7A2L	chr2_42213694_A_G_b38	rs6741884	1.4e-20	-0.24	Esophagus - Mucosa
ENSG00000115944.14	COX7A2L	chr2_42473965_A_T_b38	rs2888838	1.5e-20	0.23	Esophagus - Mucosa
ENSG00000115944.14	COX7A2L	chr2_42229914_A_AG_b38	rs11450669	1.5e-20	-0.24	Esophagus - Mucosa
ENSG00000115944.14	COX7A2L	chr2_42397614_A_G_b38	rs6753100	1.6e-20	-0.24	Thyroid
ENSG00000115944.14	COX7A2L	chr2_42416609_G_A_b38	rs11124876	1.6e-20	-0.24	Thyroid
ENSG00000115944.14	COX7A2L	chr2_42419545_G_A_b38	rs74261302	1.6e-20	-0.24	Thyroid
ENSG00000115944.14	COX7A2L	chr2_42406670_T_A_b38	rs67361655	1.7e-20	-0.29	Colon - Transverse
ENSG00000115944.14	COX7A2L	chr2_42293776_C_A_b38	rs6731520	1.7e-20	-0.29	Testis
ENSG00000115944.14	COX7A2L	chr2_42406333_T_C_b38	rs13405174	1.8e-20	-0.29	Colon - Transverse
ENSG00000115944.14	COX7A2L	chr2_42272689_T_A_b38	rs12712839	1.8e-20	-0.28	Testis
ENSG00000115944.14	COX7A2L	chr2_42318879_A_T_b38	rs7588929	2e-20	-0.29	Testis
ENSG00000115944.14	COX7A2L	chr2_42440770_G_A_b38	rs1874451	2e-20	-0.24	Thyroid
ENSG00000115944.14	COX7A2L	chr2_42372777_T_C_b38	rs1992258	2.1e-20	-0.24	Esophagus - Mucosa
ENSG00000115944.14	COX7A2L	chr2_42387938_T_C_b38	rs11124874	2.1e-20	-0.29	Colon - Transverse
ENSG00000115944.14	COX7A2L	chr2_42322778_C_G_b38	rs2058270	2.2e-20	-0.29	Colon - Transverse
ENSG00000115944.14	COX7A2L	chr2_42198000_A_G_b38	rs10171919	2.2e-20	-0.55	Liver
ENSG00000115944.14	COX7A2L	chr2_42219705_A_G_b38	rs1017467	2.2e-20	-0.55	Liver
ENSG00000115944.14	COX7A2L	chr2_42421723_T_C_b38	rs917623	2.3e-20	-0.23	Thyroid
ENSG00000115944.14	COX7A2L	chr2_42256078_G_A_b38	rs10779930	2.3e-20	-0.56	Liver
ENSG00000115944.14	COX7A2L	chr2_42411189_A_G_b38	rs222470	2.4e-20	-0.29	Colon - Transverse
ENSG00000115944.14	COX7A2L	chr2_42318200_C_T_b38	rs2374407	2.4e-20	-0.29	Testis
ENSG00000115944.14	COX7A2L	chr2_42189665_T_C_b38	rs2579970	2.5e-20	-0.28	Testis
ENSG00000115944.14	COX7A2L	chr2_42272936_T_C_b38	rs11124870	2.6e-20	-0.25	Thyroid
ENSG00000115944.14	COX7A2L	chr2_42319946_G_A_b38	rs2053348	2.6e-20	-0.29	Colon - Transverse
ENSG00000115944.14	COX7A2L	chr2_42145846_C_A_b38	rs6544507	2.7e-20	-0.26	Muscle - Skeletal
ENSG00000115944.14	COX7A2L	chr2_42410523_T_C_b38	rs6544546	2.7e-20	-0.29	Colon - Transverse
ENSG00000115944.14	COX7A2L	chr2_42469715_T_C_b38	rs13030483	2.8e-20	0.29	Muscle - Skeletal
ENSG00000115944.14	COX7A2L	chr2_42203260_G_A_b38	rs6544515	2.9e-20	-0.29	Testis
ENSG00000115944.14	COX7A2L	chr2_42403092_A_T_b38	rs13032887	3e-20	-0.24	Thyroid
ENSG00000115944.14	COX7A2L	chr2_42445438_G_A_b38	rs6718870	3.4e-20	0.29	Colon - Transverse
ENSG00000115944.14	COX7A2L	chr2_42421340_C_T_b38	rs222489	3.4e-20	-0.29	Colon - Transverse
ENSG00000115944.14	COX7A2L	chr2_42230726_G_C_b38	rs7588806	3.4e-20	-0.24	Esophagus - Mucosa
ENSG00000115944.14	COX7A2L	chr2_42178929_A_C_b38	rs11895590	3.5e-20	0.29	Testis
ENSG00000115944.14	COX7A2L	chr2_42379633_C_G_b38	rs6751908	3.5e-20	-0.54	Liver
ENSG00000115944.14	COX7A2L	chr2_42449712_G_A_b38	rs6713761	3.6e-20	0.24	Esophagus - Mucosa
ENSG00000115944.14	COX7A2L	chr2_42468832_G_A_b38	rs35821754	4.3e-20	0.29	Muscle - Skeletal
ENSG00000115944.14	COX7A2L	chr2_42214478_T_A_b38	rs6544519	4.4e-20	-0.24	Esophagus - Mucosa
ENSG00000115944.14	COX7A2L	chr2_42380148_T_C_b38	rs7564509	4.5e-20	-0.28	Colon - Transverse
ENSG00000115944.14	COX7A2L	chr2_42238005_A_G_b38	rs6544522	4.6e-20	-0.55	Liver
ENSG00000115944.14	COX7A2L	chr2_42325144_G_C_b38	rs56315033	5e-20	-0.3	Thyroid
ENSG00000115944.14	COX7A2L	chr2_42470057_G_A_b38	rs34213343	5.3e-20	0.23	Esophagus - Mucosa
ENSG00000115944.14	COX7A2L	chr2_42340817_C_T_b38	rs17029603	5.5e-20	0.3	Muscle - Skeletal
ENSG00000115944.14	COX7A2L	chr2_42438282_A_C_b38	rs1390608	5.6e-20	0.28	Muscle - Skeletal
ENSG00000115944.14	COX7A2L	chr2_42229914_A_AG_b38	rs11450669	5.7e-20	-0.29	Colon - Transverse
ENSG00000115944.14	COX7A2L	chr2_42231038_T_C_b38	rs7605663	5.7e-20	-0.29	Colon - Transverse
ENSG00000115944.14	COX7A2L	chr2_42192021_T_C_b38	rs12712838	5.7e-20	-0.54	Liver
ENSG00000115944.14	COX7A2L	chr2_42196029_A_G_b38	rs1470051	5.7e-20	-0.54	Liver
ENSG00000115944.14	COX7A2L	chr2_42201710_G_A_b38	rs11693605	6e-20	-0.28	Colon - Transverse
ENSG00000115944.14	COX7A2L	chr2_42320094_T_C_b38	rs2053347	6.3e-20	-0.29	Colon - Transverse
ENSG00000115944.14	COX7A2L	chr2_42241492_G_C_b38	rs7557057	6.5e-20	-0.29	Colon - Transverse
ENSG00000115944.14	COX7A2L	chr2_42183965_G_C_b38	rs2579968	6.7e-20	-0.29	Testis
ENSG00000115944.14	COX7A2L	chr2_42311296_A_G_b38	rs1439227	6.7e-20	-0.29	Colon - Transverse
ENSG00000115944.14	COX7A2L	chr2_42356527_G_A_b38	rs10206058	7.1e-20	-0.3	Testis
ENSG00000115944.14	COX7A2L	chr2_42165770_T_A_b38	rs12996877	7.1e-20	0.29	Testis
ENSG00000115944.14	COX7A2L	chr2_42165770_T_A_b38	rs12996877	7.3e-20	0.28	Colon - Transverse
ENSG00000115944.14	COX7A2L	chr2_42445438_G_A_b38	rs6718870	7.4e-20	0.54	Liver
ENSG00000115944.14	COX7A2L	chr2_42443258_A_T_b38	rs11691584	8.1e-20	0.53	Liver
ENSG00000115944.14	COX7A2L	chr2_42428881_A_G_b38	rs222480	8.7e-20	-0.28	Colon - Transverse
ENSG00000115944.14	COX7A2L	chr2_42468739_A_G_b38	rs77367395	8.7e-20	0.29	Muscle - Skeletal
ENSG00000115944.14	COX7A2L	chr2_42468740_G_A_b38	rs74782153	8.7e-20	0.29	Muscle - Skeletal
ENSG00000115944.14	COX7A2L	chr2_42230726_G_C_b38	rs7588806	9.1e-20	-0.29	Colon - Transverse
ENSG00000115944.14	COX7A2L	chr2_42187417_G_C_b38	rs2374393	1e-19	-0.28	Testis
ENSG00000115944.14	COX7A2L	chr2_42465093_G_A_b38	rs1496330	1e-19	0.23	Esophagus - Mucosa
ENSG00000115944.14	COX7A2L	chr2_42415466_C_A_b38	rs222467	1e-19	-0.29	Colon - Transverse
ENSG00000115944.14	COX7A2L	chr2_42220371_T_A_b38	rs6544521	1.1e-19	-0.54	Liver
ENSG00000115944.14	COX7A2L	chr2_42333248_T_A_b38	rs10490551	1.1e-19	-0.24	Thyroid
ENSG00000115944.14	COX7A2L	chr2_42443258_A_T_b38	rs11691584	1.2e-19	0.29	Colon - Transverse
ENSG00000115944.14	COX7A2L	chr2_42145139_G_A_b38	rs7572752	1.2e-19	-0.25	Muscle - Skeletal
ENSG00000115944.14	COX7A2L	chr2_42278403_A_G_b38	rs11684297	1.2e-19	-0.29	Colon - Transverse
ENSG00000115944.14	COX7A2L	chr2_42205518_A_C_b38	rs13002465	1.2e-19	-0.25	Thyroid
ENSG00000115944.14	COX7A2L	chr2_42211277_G_T_b38	rs6704819	1.4e-19	-0.23	Esophagus - Mucosa
ENSG00000115944.14	COX7A2L	chr2_42212209_G_A_b38	rs10177857	1.4e-19	-0.23	Esophagus - Mucosa
ENSG00000115944.14	COX7A2L	chr2_42312312_A_C_b38	rs6736087	1.7e-19	-0.23	Adipose - Subcutaneous
ENSG00000115944.14	COX7A2L	chr2_42446921_G_C_b38	rs115402205	1.7e-19	-0.31	Thyroid
ENSG00000115944.14	COX7A2L	chr2_42230726_G_C_b38	rs7588806	1.8e-19	-0.29	Testis
ENSG00000115944.14	COX7A2L	chr2_42203260_G_A_b38	rs6544515	1.8e-19	-0.23	Esophagus - Mucosa
ENSG00000115944.14	COX7A2L	chr2_42449267_G_A_b38	rs35955117	1.9e-19	0.23	Esophagus - Mucosa
ENSG00000115944.14	COX7A2L	chr2_42285067_C_CTTAA_b38	rs71408093	1.9e-19	-0.24	Adipose - Subcutaneous
ENSG00000115944.14	COX7A2L	chr2_42273329_T_A_b38	rs11679601	1.9e-19	-0.25	Thyroid
ENSG00000115944.14	COX7A2L	chr2_42273491_G_C_b38	rs10490560	1.9e-19	-0.25	Thyroid
ENSG00000115944.14	COX7A2L	chr2_42273680_AT_A_b38	rs34831617	1.9e-19	-0.25	Thyroid
ENSG00000115944.14	COX7A2L	chr2_42274089_A_G_b38	rs12618609	1.9e-19	-0.25	Thyroid
ENSG00000115944.14	COX7A2L	chr2_42274813_C_T_b38	rs17029509	1.9e-19	-0.25	Thyroid
ENSG00000115944.14	COX7A2L	chr2_42275800_A_G_b38	rs10490558	1.9e-19	-0.25	Thyroid
ENSG00000115944.14	COX7A2L	chr2_42276216_C_T_b38	rs35100043	1.9e-19	-0.25	Thyroid
ENSG00000115944.14	COX7A2L	chr2_42318879_A_T_b38	rs7588929	1.9e-19	-0.55	Liver
ENSG00000115944.14	COX7A2L	chr2_42275396_A_G_b38	rs4145345	2e-19	-0.25	Thyroid
ENSG00000115944.14	COX7A2L	chr2_42177681_A_G_b38	rs6717854	2e-19	0.28	Testis
ENSG00000115944.14	COX7A2L	chr2_42244007_CAGTT_C_b38	rs112635812	2e-19	-0.54	Liver
ENSG00000115944.14	COX7A2L	chr2_42275890_T_C_b38	rs10490557	2.1e-19	-0.28	Muscle - Skeletal
ENSG00000115944.14	COX7A2L	chr2_42196505_A_G_b38	rs10183344	2.1e-19	-0.53	Liver
ENSG00000115944.14	COX7A2L	chr2_42196543_A_G_b38	rs10183437	2.1e-19	-0.53	Liver
ENSG00000115944.14	COX7A2L	chr2_42187653_T_G_b38	rs2719131	2.1e-19	-0.28	Testis
ENSG00000115944.14	COX7A2L	chr2_42154720_T_G_b38	rs11884524	2.1e-19	0.27	Colon - Transverse
ENSG00000115944.14	COX7A2L	chr2_42154837_G_A_b38	rs11900421	2.1e-19	0.27	Colon - Transverse
ENSG00000115944.14	COX7A2L	chr2_42419396_C_T_b38	rs56134816	2.3e-19	-0.32	Thyroid
ENSG00000115944.14	COX7A2L	chr2_42238344_A_C_b38	rs6544523	2.3e-19	-0.24	Esophagus - Mucosa
ENSG00000115944.14	COX7A2L	chr2_42350931_T_C_b38	rs17389715	2.5e-19	-0.3	Thyroid
ENSG00000115944.14	COX7A2L	chr2_42352603_T_C_b38	rs56851715	2.5e-19	-0.3	Thyroid
ENSG00000115944.14	COX7A2L	chr2_42440445_T_G_b38	rs1874449	2.7e-19	-0.21	Skin - Sun Exposed (Lower leg)
ENSG00000115944.14	COX7A2L	chr2_42379633_C_G_b38	rs6751908	2.8e-19	-0.28	Colon - Transverse
ENSG00000115944.14	COX7A2L	chr2_42399632_G_C_b38	rs74674217	2.9e-19	-0.3	Thyroid
ENSG00000115944.14	COX7A2L	chr2_42293776_C_A_b38	rs6731520	3.1e-19	-0.54	Liver
ENSG00000115944.14	COX7A2L	chr2_42312312_A_C_b38	rs6736087	3.2e-19	-0.29	Colon - Transverse
ENSG00000115944.14	COX7A2L	chr2_42273109_G_A_b38	rs11124871	3.5e-19	-0.27	Testis
ENSG00000115944.14	COX7A2L	chr2_42273109_G_A_b38	rs11124871	3.8e-19	-0.26	Colon - Transverse
ENSG00000115944.14	COX7A2L	chr2_42269020_C_T_b38	rs10460503	3.9e-19	-0.25	Thyroid
ENSG00000115944.14	COX7A2L	chr2_42270124_C_T_b38	rs11691101	3.9e-19	-0.25	Thyroid
ENSG00000115944.14	COX7A2L	chr2_42253411_C_T_b38	rs6732071	3.9e-19	-0.54	Liver
ENSG00000115944.14	COX7A2L	chr2_42205518_A_C_b38	rs13002465	4e-19	0.28	Muscle - Skeletal
ENSG00000115944.14	COX7A2L	chr2_42278893_A_G_b38	rs7571347	4.1e-19	-0.28	Colon - Transverse
ENSG00000115944.14	COX7A2L	chr2_42220308_G_A_b38	rs6544520	4.2e-19	-0.27	Colon - Transverse
ENSG00000115944.14	COX7A2L	chr2_42399319_G_A_b38	rs61255466	4.8e-19	-0.3	Thyroid
ENSG00000115944.14	COX7A2L	chr2_42382210_A_G_b38	rs75778779	5.1e-19	-0.31	Thyroid
ENSG00000115944.14	COX7A2L	chr2_42318200_C_T_b38	rs2374407	5.3e-19	-0.55	Liver
ENSG00000115944.14	COX7A2L	chr2_42231038_T_C_b38	rs7605663	5.5e-19	-0.28	Testis
ENSG00000115944.14	COX7A2L	chr2_42440770_G_A_b38	rs1874451	5.5e-19	0.28	Muscle - Skeletal
ENSG00000115944.14	COX7A2L	chr2_42440445_T_G_b38	rs1874449	5.9e-19	-0.23	Esophagus - Mucosa
ENSG00000115944.14	COX7A2L	chr2_42286519_C_G_b38	rs3732195	5.9e-19	-0.28	Colon - Transverse
ENSG00000115944.14	COX7A2L	chr2_42386741_G_C_b38	rs76787716	5.9e-19	-0.31	Thyroid
ENSG00000115944.14	COX7A2L	chr2_42238344_A_C_b38	rs6544523	6.1e-19	-0.29	Colon - Transverse
ENSG00000115944.14	COX7A2L	chr2_42356527_G_A_b38	rs10206058	6.1e-19	-0.23	Esophagus - Mucosa
ENSG00000115944.14	COX7A2L	chr2_42229914_A_AG_b38	rs11450669	6.5e-19	-0.28	Testis
ENSG00000115944.14	COX7A2L	chr2_42442480_T_C_b38	rs11684852	6.7e-19	0.28	Muscle - Skeletal
ENSG00000115944.14	COX7A2L	chr2_42267214_G_A_b38	rs10460533	6.7e-19	-0.24	Thyroid
ENSG00000115944.14	COX7A2L	chr2_42270773_G_A_b38	rs11691536	6.7e-19	-0.24	Thyroid
ENSG00000115944.14	COX7A2L	chr2_42270974_C_T_b38	rs11692629	6.7e-19	-0.24	Thyroid
ENSG00000115944.14	COX7A2L	chr2_42272536_G_T_b38	rs12478417	6.7e-19	-0.24	Thyroid
ENSG00000115944.14	COX7A2L	chr2_42402892_A_G_b38	rs6716562	6.8e-19	-0.3	Thyroid
ENSG00000115944.14	COX7A2L	chr2_42183579_A_G_b38	rs2579969	7e-19	0.29	Muscle - Skeletal
ENSG00000115944.14	COX7A2L	chr2_42372777_T_C_b38	rs1992258	7.3e-19	-0.22	Adipose - Subcutaneous
ENSG00000115944.14	COX7A2L	chr2_42299372_A_G_b38	rs12466769	7.9e-19	-0.53	Liver
ENSG00000115944.14	COX7A2L	chr2_42213610_C_T_b38	rs6713259	8e-19	-0.23	Esophagus - Mucosa
ENSG00000115944.14	COX7A2L	chr2_42287509_C_T_b38	rs6544532	8e-19	-0.53	Liver
ENSG00000115944.14	COX7A2L	chr2_42468902_C_T_b38	rs4952797	8.2e-19	0.52	Liver
ENSG00000115944.14	COX7A2L	chr2_42213694_A_G_b38	rs6741884	8.9e-19	-0.28	Colon - Transverse
ENSG00000115944.14	COX7A2L	chr2_42214478_T_A_b38	rs6544519	8.9e-19	-0.28	Colon - Transverse
ENSG00000115944.14	COX7A2L	chr2_42420694_C_T_b38	rs2888826	9e-19	-0.3	Thyroid
ENSG00000115944.14	COX7A2L	chr2_42421227_T_C_b38	rs77075548	9e-19	-0.3	Thyroid
ENSG00000115944.14	COX7A2L	chr2_42335000_G_C_b38	rs9677397	9.3e-19	-0.27	Colon - Transverse
ENSG00000115944.14	COX7A2L	chr2_42417653_G_C_b38	rs17317977	9.3e-19	-0.3	Thyroid
ENSG00000115944.14	COX7A2L	chr2_42321109_T_C_b38	rs2109374	9.8e-19	-0.26	Colon - Transverse
ENSG00000115944.14	COX7A2L	chr2_42241492_G_C_b38	rs7557057	1e-18	-0.54	Liver
ENSG00000115944.14	COX7A2L	chr2_42397825_A_G_b38	rs17389890	1.3e-18	-0.31	Thyroid
ENSG00000115944.14	COX7A2L	chr2_42434009_G_A_b38	rs76332690	1.4e-18	-0.3	Thyroid
ENSG00000115944.14	COX7A2L	chr2_42450409_T_G_b38	rs17029732	1.4e-18	0.27	Muscle - Skeletal
ENSG00000115944.14	COX7A2L	chr2_42421723_T_C_b38	rs917623	1.5e-18	0.27	Muscle - Skeletal
ENSG00000115944.14	COX7A2L	chr2_42318200_C_T_b38	rs2374407	1.5e-18	-0.26	Colon - Transverse
ENSG00000115944.14	COX7A2L	chr2_42341547_G_A_b38	rs57774557	1.6e-18	-0.3	Thyroid
ENSG00000115944.14	COX7A2L	chr2_42440535_C_A_b38	rs17626375	1.6e-18	-0.3	Thyroid
ENSG00000115944.14	COX7A2L	chr2_42446853_G_T_b38	rs35843922	1.7e-18	0.27	Muscle - Skeletal
ENSG00000115944.14	COX7A2L	chr2_42183579_A_G_b38	rs2579969	1.7e-18	-0.24	Thyroid
ENSG00000115944.14	COX7A2L	chr2_42219653_C_A_b38	rs1017466	1.8e-18	-0.53	Liver
ENSG00000115944.14	COX7A2L	chr2_42450447_C_T_b38	rs1496328	2e-18	0.28	Testis
ENSG00000115944.14	COX7A2L	chr2_42444802_A_G_b38	rs35882655	2e-18	0.27	Colon - Transverse
ENSG00000115944.14	COX7A2L	chr2_42238344_A_C_b38	rs6544523	2.1e-18	-0.28	Testis
ENSG00000115944.14	COX7A2L	chr2_42278403_A_G_b38	rs11684297	2.2e-18	-0.53	Liver
ENSG00000115944.14	COX7A2L	chr2_42278893_A_G_b38	rs7571347	2.2e-18	-0.53	Liver
ENSG00000115944.14	COX7A2L	chr2_42321109_T_C_b38	rs2109374	2.3e-18	-0.22	Esophagus - Mucosa
ENSG00000115944.14	COX7A2L	chr2_42154837_G_A_b38	rs11900421	2.5e-18	0.52	Liver
ENSG00000115944.14	COX7A2L	chr2_42223497_T_G_b38	rs1439230	2.5e-18	-0.28	Colon - Transverse
ENSG00000115944.14	COX7A2L	chr2_42444802_A_G_b38	rs35882655	2.9e-18	0.51	Liver
ENSG00000115944.14	COX7A2L	chr2_42287491_A_G_b38	rs72972029	2.9e-18	0.27	Muscle - Skeletal
ENSG00000115944.14	COX7A2L	chr2_42199384_A_G_b38	rs12614424	3e-18	-0.24	Thyroid
ENSG00000115944.14	COX7A2L	chr2_42308906_C_T_b38	rs56271935	3e-18	-0.3	Thyroid
ENSG00000115944.14	COX7A2L	chr2_42263490_T_C_b38	rs13429735	3.2e-18	-0.27	Testis
ENSG00000115944.14	COX7A2L	chr2_42263698_T_C_b38	rs34888618	3.2e-18	-0.27	Testis
ENSG00000115944.14	COX7A2L	chr2_42476721_C_A_b38	rs150587687	3.2e-18	-0.25	Thyroid
ENSG00000115944.14	COX7A2L	chr2_42452523_G_A_b38	rs6725693	3.4e-18	0.27	Muscle - Skeletal
ENSG00000115944.14	COX7A2L	chr2_42221291_G_T_b38	rs6724049	3.5e-18	-0.27	Colon - Transverse
ENSG00000115944.14	COX7A2L	chr2_42185170_A_G_b38	rs2719129	3.6e-18	-0.51	Liver
ENSG00000115944.14	COX7A2L	chr2_42341833_C_A_b38	rs17389687	3.6e-18	-0.29	Thyroid
ENSG00000115944.14	COX7A2L	chr2_42298168_G_A_b38	rs6544538	4.1e-18	0.25	Muscle - Skeletal
ENSG00000115944.14	COX7A2L	chr2_42282208_G_C_b38	rs17389422	4.1e-18	-0.31	Thyroid
ENSG00000115944.14	COX7A2L	chr2_42272689_T_A_b38	rs12712839	4.3e-18	-0.26	Colon - Transverse
ENSG00000115944.14	COX7A2L	chr2_42318879_A_T_b38	rs7588929	4.3e-18	-0.26	Colon - Transverse
ENSG00000115944.14	COX7A2L	chr2_42347476_T_G_b38	rs12986823	4.4e-18	-0.33	Testis
ENSG00000115944.14	COX7A2L	chr2_42468902_C_T_b38	rs4952797	4.4e-18	0.28	Colon - Transverse
ENSG00000115944.14	COX7A2L	chr2_42372777_T_C_b38	rs1992258	4.6e-18	-0.28	Colon - Transverse
ENSG00000115944.14	COX7A2L	chr2_42318879_A_T_b38	rs7588929	4.7e-18	-0.22	Esophagus - Mucosa
ENSG00000115944.14	COX7A2L	chr2_42328882_A_T_b38	rs2286700	4.7e-18	0.29	Muscle - Skeletal
ENSG00000115944.14	COX7A2L	chr2_42335000_G_C_b38	rs9677397	4.9e-18	-0.54	Liver
ENSG00000115944.14	COX7A2L	chr2_42464461_T_A_b38	rs11695203	5.2e-18	0.27	Muscle - Skeletal
ENSG00000115944.14	COX7A2L	chr2_42358039_T_C_b38	rs11685888	5.2e-18	-0.32	Testis
ENSG00000115944.14	COX7A2L	chr2_42315585_T_A_b38	rs744916	5.2e-18	0.29	Muscle - Skeletal
ENSG00000115944.14	COX7A2L	chr2_42397500_A_G_b38	rs6752997	5.3e-18	-0.29	Thyroid
ENSG00000115944.14	COX7A2L	chr2_42270539_A_G_b38	rs7560860	5.5e-18	-0.53	Liver
ENSG00000115944.14	COX7A2L	chr2_42316956_G_A_b38	rs13009753	5.6e-18	0.29	Muscle - Skeletal
ENSG00000115944.14	COX7A2L	chr2_42449267_G_A_b38	rs35955117	5.8e-18	0.28	Testis
ENSG00000115944.14	COX7A2L	chr2_42272936_T_C_b38	rs11124870	5.8e-18	0.27	Muscle - Skeletal
ENSG00000115944.14	COX7A2L	chr2_42347208_G_C_b38	rs35379082	6.1e-18	-0.32	Testis
ENSG00000115944.14	COX7A2L	chr2_42300626_T_C_b38	rs12464308	6.7e-18	0.28	Muscle - Skeletal
ENSG00000115944.14	COX7A2L	chr2_42154720_T_G_b38	rs11884524	7e-18	0.51	Liver
ENSG00000115944.14	COX7A2L	chr2_42260549_T_C_b38	rs6544524	7e-18	-0.27	Colon - Transverse
ENSG00000115944.14	COX7A2L	chr2_42449712_G_A_b38	rs6713761	7.2e-18	0.28	Testis
ENSG00000115944.14	COX7A2L	chr2_42294557_A_G_b38	rs13010252	7.3e-18	-0.33	Testis
ENSG00000115944.14	COX7A2L	chr2_42294569_G_C_b38	rs13010778	7.3e-18	-0.33	Testis
ENSG00000115944.14	COX7A2L	chr2_42295616_A_G_b38	rs10490555	7.3e-18	-0.33	Testis
ENSG00000115944.14	COX7A2L	chr2_42299037_T_C_b38	rs11695492	7.3e-18	-0.33	Testis
ENSG00000115944.14	COX7A2L	chr2_42308177_A_G_b38	rs71441190	7.3e-18	-0.33	Testis
ENSG00000115944.14	COX7A2L	chr2_42245754_G_A_b38	rs17671409	7.7e-18	-0.3	Thyroid
ENSG00000115944.14	COX7A2L	chr2_42312579_G_A_b38	rs7559643	7.8e-18	-0.26	Colon - Transverse
ENSG00000115944.14	COX7A2L	chr2_42326070_C_A_b38	rs2286703	7.8e-18	0.29	Muscle - Skeletal
ENSG00000115944.14	COX7A2L	chr2_42411648_A_G_b38	rs111788370	8.1e-18	-0.3	Thyroid
ENSG00000115944.14	COX7A2L	chr2_42419655_A_G_b38	rs72976277	8.1e-18	-0.3	Thyroid
ENSG00000115944.14	COX7A2L	chr2_42429316_T_C_b38	rs748043	8.1e-18	-0.3	Thyroid
ENSG00000115944.14	COX7A2L	chr2_42467197_G_A_b38	rs11685479	8.2e-18	0.28	Muscle - Skeletal
ENSG00000115944.14	COX7A2L	chr2_42273329_T_A_b38	rs11679601	8.4e-18	0.28	Muscle - Skeletal
ENSG00000115944.14	COX7A2L	chr2_42273491_G_C_b38	rs10490560	8.4e-18	0.28	Muscle - Skeletal
ENSG00000115944.14	COX7A2L	chr2_42273680_AT_A_b38	rs34831617	8.4e-18	0.28	Muscle - Skeletal
ENSG00000115944.14	COX7A2L	chr2_42274089_A_G_b38	rs12618609	8.4e-18	0.28	Muscle - Skeletal
ENSG00000115944.14	COX7A2L	chr2_42274813_C_T_b38	rs17029509	8.4e-18	0.28	Muscle - Skeletal
ENSG00000115944.14	COX7A2L	chr2_42276216_C_T_b38	rs35100043	8.4e-18	0.28	Muscle - Skeletal
ENSG00000115944.14	COX7A2L	chr2_42450447_C_T_b38	rs1496328	8.5e-18	0.22	Esophagus - Mucosa
ENSG00000115944.14	COX7A2L	chr2_42220308_G_A_b38	rs6544520	8.5e-18	-0.52	Liver
ENSG00000115944.14	COX7A2L	chr2_42296556_C_T_b38	rs10490553	8.6e-18	0.28	Muscle - Skeletal
ENSG00000115944.14	COX7A2L	chr2_42187417_G_C_b38	rs2374393	8.9e-18	-0.27	Colon - Transverse
ENSG00000115944.14	COX7A2L	chr2_42275396_A_G_b38	rs4145345	8.9e-18	0.28	Muscle - Skeletal
ENSG00000115944.14	COX7A2L	chr2_42345946_G_C_b38	rs12472029	9.2e-18	-0.32	Testis
ENSG00000115944.14	COX7A2L	chr2_42287509_C_T_b38	rs6544532	9.2e-18	-0.26	Colon - Transverse
ENSG00000115944.14	COX7A2L	chr2_42213610_C_T_b38	rs6713259	9.3e-18	-0.27	Colon - Transverse
ENSG00000115944.14	COX7A2L	chr2_42352931_T_C_b38	rs3764907	9.4e-18	-0.32	Testis
ENSG00000115944.14	COX7A2L	chr2_42211913_T_C_b38	rs111685370	1e-17	-0.26	Thyroid
ENSG00000115944.14	COX7A2L	chr2_42267214_G_A_b38	rs10460533	1e-17	0.28	Muscle - Skeletal
ENSG00000115944.14	COX7A2L	chr2_42269020_C_T_b38	rs10460503	1e-17	0.28	Muscle - Skeletal
ENSG00000115944.14	COX7A2L	chr2_42270124_C_T_b38	rs11691101	1e-17	0.28	Muscle - Skeletal
ENSG00000115944.14	COX7A2L	chr2_42270773_G_A_b38	rs11691536	1e-17	0.28	Muscle - Skeletal
ENSG00000115944.14	COX7A2L	chr2_42270974_C_T_b38	rs11692629	1e-17	0.28	Muscle - Skeletal
ENSG00000115944.14	COX7A2L	chr2_42272536_G_T_b38	rs12478417	1e-17	0.28	Muscle - Skeletal
ENSG00000115944.14	COX7A2L	chr2_42318200_C_T_b38	rs2374407	1.1e-17	-0.22	Esophagus - Mucosa
ENSG00000115944.14	COX7A2L	chr2_42299372_A_G_b38	rs12466769	1.1e-17	-0.27	Colon - Transverse
ENSG00000115944.14	COX7A2L	chr2_42316532_A_G_b38	rs28627818	1.1e-17	-0.33	Testis
ENSG00000115944.14	COX7A2L	chr2_42323028_G_GT_b38	rs5830723	1.1e-17	-0.33	Testis
ENSG00000115944.14	COX7A2L	chr2_42340757_G_C_b38	rs35574134	1.1e-17	-0.32	Testis
ENSG00000115944.14	COX7A2L	chr2_42325871_G_A_b38	rs7588931	1.1e-17	-0.28	Thyroid
ENSG00000115944.14	COX7A2L	chr2_42218036_C_T_b38	rs10179838	1.2e-17	-0.51	Liver
ENSG00000115944.14	COX7A2L	chr2_42205604_G_C_b38	rs13003241	1.3e-17	-0.24	Thyroid
ENSG00000115944.14	COX7A2L	chr2_42370128_G_A_b38	rs7586114	1.3e-17	-0.3	Thyroid
ENSG00000115944.14	COX7A2L	chr2_42260549_T_C_b38	rs6544524	1.3e-17	-0.27	Testis
ENSG00000115944.14	COX7A2L	chr2_42223497_T_G_b38	rs1439230	1.5e-17	-0.27	Testis
ENSG00000115944.14	COX7A2L	chr2_42191958_G_A_b38	rs12997585	1.5e-17	0.28	Muscle - Skeletal
ENSG00000115944.14	COX7A2L	chr2_42229069_C_T_b38	rs2218104	1.5e-17	-0.27	Testis
ENSG00000115944.14	COX7A2L	chr2_42335000_G_C_b38	rs9677397	1.5e-17	-0.22	Esophagus - Mucosa
ENSG00000115944.14	COX7A2L	chr2_42312579_G_A_b38	rs7559643	1.6e-17	-0.21	Esophagus - Mucosa
ENSG00000115944.14	COX7A2L	chr2_42298917_C_T_b38	rs73933522	1.6e-17	-0.3	Thyroid
ENSG00000115944.14	COX7A2L	chr2_42199384_A_G_b38	rs12614424	1.6e-17	0.28	Muscle - Skeletal
ENSG00000115944.14	COX7A2L	chr2_42191958_G_A_b38	rs12997585	1.6e-17	-0.24	Thyroid
ENSG00000115944.14	COX7A2L	chr2_42263490_T_C_b38	rs13429735	1.7e-17	-0.27	Colon - Transverse
ENSG00000115944.14	COX7A2L	chr2_42292380_C_T_b38	rs73933521	1.7e-17	-0.3	Thyroid
ENSG00000115944.14	COX7A2L	chr2_42275800_A_G_b38	rs10490558	1.8e-17	0.28	Muscle - Skeletal
ENSG00000115944.14	COX7A2L	chr2_42293776_C_A_b38	rs6731520	1.8e-17	-0.25	Colon - Transverse
ENSG00000115944.14	COX7A2L	chr2_42467333_G_A_b38	rs11124878	1.9e-17	-0.24	Thyroid
ENSG00000115944.14	COX7A2L	chr2_42145617_C_T_b38	rs4325807	2e-17	0.23	Esophagus - Mucosa
ENSG00000115944.14	COX7A2L	chr2_42238677_G_A_b38	rs6750394	2.2e-17	-0.23	Thyroid
ENSG00000115944.14	COX7A2L	chr2_42338441_A_G_b38	rs17029598	2.2e-17	-0.31	Testis
ENSG00000115944.14	COX7A2L	chr2_42272689_T_A_b38	rs12712839	2.3e-17	-0.5	Liver
ENSG00000115944.14	COX7A2L	chr2_42203260_G_A_b38	rs6544515	2.3e-17	-0.26	Colon - Transverse
ENSG00000115944.14	COX7A2L	chr2_42205183_A_C_b38	rs17624829	2.4e-17	-0.26	Thyroid
ENSG00000115944.14	COX7A2L	chr2_42331336_C_T_b38	rs56790956	2.4e-17	-0.3	Thyroid
ENSG00000115944.14	COX7A2L	chr2_42304731_G_T_b38	rs12464702	2.5e-17	0.28	Muscle - Skeletal
ENSG00000115944.14	COX7A2L	chr2_42312312_A_C_b38	rs6736087	2.6e-17	-0.53	Liver
ENSG00000115944.14	COX7A2L	chr2_42285067_C_CTTAA_b38	rs71408093	2.6e-17	-0.23	Esophagus - Mucosa
ENSG00000115944.14	COX7A2L	chr2_42478436_G_A_b38	rs7595265	2.8e-17	0.19	Thyroid
ENSG00000115944.14	COX7A2L	chr2_42211277_G_T_b38	rs6704819	3e-17	-0.26	Colon - Transverse
ENSG00000115944.14	COX7A2L	chr2_42212209_G_A_b38	rs10177857	3e-17	-0.26	Colon - Transverse
ENSG00000115944.14	COX7A2L	chr2_42485792_G_A_b38	rs13030217	3.2e-17	-0.25	Muscle - Skeletal
ENSG00000115944.14	COX7A2L	chr2_42488445_G_A_b38	rs13013762	3.2e-17	-0.25	Muscle - Skeletal
ENSG00000115944.14	COX7A2L	chr2_42200042_G_C_b38	rs78386354	3.3e-17	-0.27	Thyroid
ENSG00000115944.14	COX7A2L	chr2_42263698_T_C_b38	rs34888618	3.3e-17	-0.27	Colon - Transverse
ENSG00000115944.14	COX7A2L	chr2_42187736_T_A_b38	rs2579967	3.6e-17	-0.23	Thyroid
ENSG00000115944.14	COX7A2L	chr2_42171333_G_A_b38	rs11902328	3.6e-17	0.21	Esophagus - Mucosa
ENSG00000115944.14	COX7A2L	chr2_42205535_C_CA_b38	rs35903067	3.8e-17	-0.24	Thyroid
ENSG00000115944.14	COX7A2L	chr2_42201641_A_G_b38	rs79921794	3.8e-17	-0.26	Thyroid
ENSG00000115944.14	COX7A2L	chr2_42478436_G_A_b38	rs7595265	3.8e-17	0.28	Testis
ENSG00000115944.14	COX7A2L	chr2_42298473_A_G_b38	rs997289	3.9e-17	-0.3	Testis
ENSG00000115944.14	COX7A2L	chr2_42229069_C_T_b38	rs2218104	3.9e-17	-0.27	Colon - Transverse
ENSG00000115944.14	COX7A2L	chr2_42287263_C_T_b38	rs61161777	4e-17	-0.3	Thyroid
ENSG00000115944.14	COX7A2L	chr2_42361055_T_C_b38	rs3764906	4.1e-17	-0.31	Testis
ENSG00000115944.14	COX7A2L	chr2_42362982_C_G_b38	rs3755303	4.1e-17	-0.31	Testis
ENSG00000115944.14	COX7A2L	chr2_42447581_T_C_b38	rs34904438	4.2e-17	0.2	Thyroid
ENSG00000115944.14	COX7A2L	chr2_42483295_C_T_b38	rs13015026	4.7e-17	-0.25	Muscle - Skeletal
ENSG00000115944.14	COX7A2L	chr2_42171333_G_A_b38	rs11902328	4.7e-17	0.21	Adipose - Subcutaneous
ENSG00000115944.14	COX7A2L	chr2_42433550_A_C_b38	rs222474	4.8e-17	-0.22	Thyroid
ENSG00000115944.14	COX7A2L	chr2_42466912_C_G_b38	rs112326020	4.8e-17	-0.24	Thyroid
ENSG00000115944.14	COX7A2L	chr2_42171333_G_A_b38	rs11902328	4.8e-17	0.26	Colon - Transverse
ENSG00000115944.14	COX7A2L	chr2_42354849_C_T_b38	rs58519571	5e-17	-0.3	Thyroid
ENSG00000115944.14	COX7A2L	chr2_42357289_G_A_b38	rs17389750	5e-17	-0.3	Thyroid
ENSG00000115944.14	COX7A2L	chr2_42358088_C_T_b38	rs78331450	5e-17	-0.3	Thyroid
ENSG00000115944.14	COX7A2L	chr2_42313617_T_C_b38	rs12053082	5.1e-17	-0.3	Testis
ENSG00000115944.14	COX7A2L	chr2_42223497_T_G_b38	rs1439230	5.1e-17	-0.5	Liver
ENSG00000115944.14	COX7A2L	chr2_42247420_G_A_b38	rs17671445	5.2e-17	-0.31	Thyroid
ENSG00000115944.14	COX7A2L	chr2_42450889_T_A_b38	rs12620349	6.2e-17	-0.24	Thyroid
ENSG00000115944.14	COX7A2L	chr2_42189665_T_C_b38	rs2579970	6.4e-17	-0.51	Liver
ENSG00000115944.14	COX7A2L	chr2_42470057_G_A_b38	rs34213343	7.3e-17	0.27	Colon - Transverse
ENSG00000115944.14	COX7A2L	chr2_42474336_T_C_b38	rs12615095	7.4e-17	-0.31	Testis
ENSG00000115944.14	COX7A2L	chr2_42473965_A_T_b38	rs2888838	7.5e-17	0.26	Colon - Transverse
ENSG00000115944.14	COX7A2L	chr2_42205060_C_G_b38	rs13001777	7.6e-17	0.28	Muscle - Skeletal
ENSG00000115944.14	COX7A2L	chr2_42425932_G_A_b38	rs12477017	7.7e-17	-0.31	Testis
ENSG00000115944.14	COX7A2L	chr2_42327130_A_C_b38	rs6753807	7.8e-17	-0.31	Testis
ENSG00000115944.14	COX7A2L	chr2_42402192_T_G_b38	rs2041356	7.8e-17	-0.3	Testis
ENSG00000115944.14	COX7A2L	chr2_42364198_C_T_b38	rs71441196	8.5e-17	-0.3	Testis
ENSG00000115944.14	COX7A2L	chr2_42303819_A_G_b38	rs11684912	8.7e-17	-0.3	Testis
ENSG00000115944.14	COX7A2L	chr2_42283737_A_G_b38	rs9636430	9e-17	-0.31	Testis
ENSG00000115944.14	COX7A2L	chr2_42358715_T_A_b38	rs11124873	9.2e-17	-0.3	Testis
ENSG00000115944.14	COX7A2L	chr2_42231038_T_C_b38	rs7605663	9.2e-17	-0.5	Liver
ENSG00000115944.14	COX7A2L	chr2_42297449_A_G_b38	rs17317550	9.3e-17	0.23	Thyroid
ENSG00000115944.14	COX7A2L	chr2_42455441_C_G_b38	rs6737575	9.3e-17	-0.24	Thyroid
ENSG00000115944.14	COX7A2L	chr2_42140981_G_A_b38	rs4953654	9.4e-17	-0.25	Muscle - Skeletal
ENSG00000115944.14	COX7A2L	chr2_42369380_C_T_b38	rs1992259	9.5e-17	-0.21	Esophagus - Mucosa
ENSG00000115944.14	COX7A2L	chr2_42463738_C_T_b38	rs6729011	9.5e-17	0.26	Colon - Transverse
ENSG00000115944.14	COX7A2L	chr2_42468739_A_G_b38	rs77367395	9.7e-17	-0.31	Testis
ENSG00000115944.14	COX7A2L	chr2_42468740_G_A_b38	rs74782153	9.7e-17	-0.31	Testis
ENSG00000115944.14	COX7A2L	chr2_42468832_G_A_b38	rs35821754	9.7e-17	-0.31	Testis
ENSG00000115944.14	COX7A2L	chr2_42275418_T_C_b38	rs17389408	1e-16	-0.29	Thyroid
ENSG00000115944.14	COX7A2L	chr2_42206107_C_T_b38	rs12466981	1.1e-16	0.27	Muscle - Skeletal
ENSG00000115944.14	COX7A2L	chr2_42143315_T_C_b38	rs4952936	1.1e-16	0.19	Thyroid
ENSG00000115944.14	COX7A2L	chr2_42205535_C_CA_b38	rs35903067	1.3e-16	0.27	Muscle - Skeletal
ENSG00000115944.14	COX7A2L	chr2_42284763_A_G_b38	rs6744779	1.3e-16	-0.29	Testis
ENSG00000115944.14	COX7A2L	chr2_42438282_A_C_b38	rs1390608	1.4e-16	-0.3	Testis
ENSG00000115944.14	COX7A2L	chr2_42205604_G_C_b38	rs13003241	1.4e-16	0.27	Muscle - Skeletal
ENSG00000115944.14	COX7A2L	chr2_42395790_T_TA_b38	rs34582491	1.5e-16	-0.3	Testis
ENSG00000115944.14	COX7A2L	chr2_42427437_T_TCTA_b38	rs10661918	1.5e-16	-0.3	Testis
ENSG00000115944.14	COX7A2L	chr2_42245045_T_C_b38	rs79277224	1.5e-16	-0.28	Thyroid
ENSG00000115944.14	COX7A2L	chr2_42397183_A_G_b38	rs6544545	1.5e-16	-0.22	Thyroid
ENSG00000115944.14	COX7A2L	chr2_42442480_T_C_b38	rs11684852	1.6e-16	-0.3	Testis
ENSG00000115944.14	COX7A2L	chr2_42446853_G_T_b38	rs35843922	1.9e-16	-0.3	Testis
ENSG00000115944.14	COX7A2L	chr2_42386132_C_T_b38	rs12988139	1.9e-16	-0.3	Testis
ENSG00000115944.14	COX7A2L	chr2_42187653_T_G_b38	rs2719131	1.9e-16	-0.51	Liver
ENSG00000115944.14	COX7A2L	chr2_42264611_C_T_b38	rs35132936	1.9e-16	-0.31	Testis
ENSG00000115944.14	COX7A2L	chr2_42265051_A_C_b38	rs13016514	1.9e-16	-0.31	Testis
ENSG00000115944.14	COX7A2L	chr2_42299834_A_G_b38	rs34918798	1.9e-16	0.25	Muscle - Skeletal
ENSG00000115944.14	COX7A2L	chr2_42427458_T_C_b38	rs12476521	2e-16	-0.3	Testis
ENSG00000115944.14	COX7A2L	chr2_42397183_A_G_b38	rs6544545	2e-16	-0.24	Esophagus - Mucosa
ENSG00000115944.14	COX7A2L	chr2_42329550_G_A_b38	rs56661877	2e-16	-0.28	Thyroid
ENSG00000115944.14	COX7A2L	chr2_42153368_A_G_b38	rs6544508	2e-16	-0.28	Muscle - Skeletal
ENSG00000115944.14	COX7A2L	chr2_42453679_C_T_b38	rs7579782	2.1e-16	-0.23	Thyroid
ENSG00000115944.14	COX7A2L	chr2_42401040_CAT_C_b38	rs113692528	2.2e-16	-0.29	Thyroid
ENSG00000115944.14	COX7A2L	chr2_42213694_A_G_b38	rs6741884	2.2e-16	-0.26	Testis
ENSG00000115944.14	COX7A2L	chr2_42626144_A_C_b38	rs7561483	2.2e-16	-0.23	Muscle - Skeletal
ENSG00000115944.14	COX7A2L	chr2_42214400_T_C_b38	rs6544518	2.2e-16	-0.2	Thyroid
ENSG00000115944.14	COX7A2L	chr2_42214889_T_C_b38	rs35584828	2.2e-16	-0.2	Thyroid
ENSG00000115944.14	COX7A2L	chr2_42273109_G_A_b38	rs11124871	2.3e-16	-0.5	Liver
ENSG00000115944.14	COX7A2L	chr2_42293776_C_A_b38	rs6731520	2.3e-16	-0.21	Esophagus - Mucosa
ENSG00000115944.14	COX7A2L	chr2_42465093_G_A_b38	rs1496330	2.3e-16	0.26	Colon - Transverse
ENSG00000115944.14	COX7A2L	chr2_42304731_G_T_b38	rs12464702	2.4e-16	-0.33	Testis
ENSG00000115944.14	COX7A2L	chr2_42213610_C_T_b38	rs6713259	2.5e-16	-0.26	Testis
ENSG00000115944.14	COX7A2L	chr2_42469715_T_C_b38	rs13030483	2.6e-16	-0.3	Testis
ENSG00000115944.14	COX7A2L	chr2_42288297_A_G_b38	rs28651764	2.7e-16	-0.29	Testis
ENSG00000115944.14	COX7A2L	chr2_42293312_A_G_b38	rs79866830	2.7e-16	-0.29	Testis
ENSG00000115944.14	COX7A2L	chr2_42370269_G_T_b38	rs12475725	2.7e-16	-0.3	Testis
ENSG00000115944.14	COX7A2L	chr2_42221291_G_T_b38	rs6724049	2.9e-16	-0.51	Liver
ENSG00000115944.14	COX7A2L	chr2_42205060_C_G_b38	rs13001777	2.9e-16	-0.23	Thyroid
ENSG00000115944.14	COX7A2L	chr2_42129322_C_G_b38	rs2719152	2.9e-16	-0.25	Muscle - Skeletal
ENSG00000115944.14	COX7A2L	chr2_42440770_G_A_b38	rs1874451	2.9e-16	-0.3	Testis
ENSG00000115944.14	COX7A2L	chr2_42160863_C_T_b38	rs56398784	3e-16	0.23	Thyroid
ENSG00000115944.14	COX7A2L	chr2_42397522_T_C_b38	rs6739614	3e-16	-0.3	Testis
ENSG00000115944.14	COX7A2L	chr2_42287509_C_T_b38	rs6544532	3.2e-16	-0.21	Esophagus - Mucosa
ENSG00000115944.14	COX7A2L	chr2_42160114_T_C_b38	rs13419669	3.6e-16	0.22	Cells - Cultured fibroblasts
ENSG00000115944.14	COX7A2L	chr2_42208118_A_G_b38	rs17624908	3.6e-16	-0.25	Thyroid
ENSG00000115944.14	COX7A2L	chr2_42355873_A_G_b38	rs10179225	3.7e-16	-0.21	Esophagus - Mucosa
ENSG00000115944.14	COX7A2L	chr2_42408238_T_G_b38	rs2109377	3.7e-16	-0.22	Thyroid
ENSG00000115944.14	COX7A2L	chr2_42258742_CAA_C_b38	rs35828238	4e-16	-0.3	Testis
ENSG00000115944.14	COX7A2L	chr2_42258957_G_T_b38	rs12469447	4e-16	-0.3	Testis
ENSG00000115944.14	COX7A2L	chr2_42333248_T_A_b38	rs10490551	4.1e-16	0.26	Muscle - Skeletal
ENSG00000115944.14	COX7A2L	chr2_42357458_T_G_b38	rs10187553	4.2e-16	-0.21	Esophagus - Mucosa
ENSG00000115944.14	COX7A2L	chr2_42452523_G_A_b38	rs6725693	4.5e-16	-0.3	Testis
ENSG00000115944.14	COX7A2L	chr2_42448105_A_G_b38	rs1979754	4.5e-16	0.21	Esophagus - Mucosa
ENSG00000115944.14	COX7A2L	chr2_42166947_A_T_b38	rs4245825	4.5e-16	0.3	Testis
ENSG00000115944.14	COX7A2L	chr2_42231500_A_C_b38	rs10182302	4.6e-16	-0.23	Thyroid
ENSG00000115944.14	COX7A2L	chr2_42356527_G_A_b38	rs10206058	4.7e-16	-0.27	Colon - Transverse
ENSG00000115944.14	COX7A2L	chr2_42385166_T_C_b38	rs17029629	4.8e-16	-0.3	Testis
ENSG00000115944.14	COX7A2L	chr2_42214400_T_C_b38	rs6544518	4.9e-16	0.23	Muscle - Skeletal
ENSG00000115944.14	COX7A2L	chr2_42214889_T_C_b38	rs35584828	4.9e-16	0.23	Muscle - Skeletal
ENSG00000115944.14	COX7A2L	chr2_42483951_C_G_b38	rs13021197	5e-16	-0.24	Muscle - Skeletal
ENSG00000115944.14	COX7A2L	chr2_42483979_C_T_b38	rs13021212	5e-16	-0.24	Muscle - Skeletal
ENSG00000115944.14	COX7A2L	chr2_42397614_A_G_b38	rs6753100	5.1e-16	-0.3	Testis
ENSG00000115944.14	COX7A2L	chr2_42351009_A_G_b38	rs8162	5.2e-16	-0.28	Testis
ENSG00000115944.14	COX7A2L	chr2_42229914_A_AG_b38	rs11450669	5.2e-16	-0.49	Liver
ENSG00000115944.14	COX7A2L	chr2_42230726_G_C_b38	rs7588806	5.2e-16	-0.49	Liver
ENSG00000115944.14	COX7A2L	chr2_42201710_G_A_b38	rs11693605	5.5e-16	-0.49	Liver
ENSG00000115944.14	COX7A2L	chr2_42336457_A_G_b38	rs6733464	5.6e-16	0.22	Cells - Cultured fibroblasts
ENSG00000115944.14	COX7A2L	chr2_42214478_T_A_b38	rs6544519	5.7e-16	-0.26	Testis
ENSG00000115944.14	COX7A2L	chr2_42390731_T_C_b38	rs17029636	5.8e-16	-0.3	Testis
ENSG00000115944.14	COX7A2L	chr2_42273109_G_A_b38	rs11124871	6e-16	-0.2	Esophagus - Mucosa
ENSG00000115944.14	COX7A2L	chr2_42255942_T_G_b38	rs12465785	6.1e-16	-0.29	Testis
ENSG00000115944.14	COX7A2L	chr2_42256058_T_C_b38	rs12465809	6.1e-16	-0.29	Testis
ENSG00000115944.14	COX7A2L	chr2_42266019_C_T_b38	rs80285120	6.4e-16	-0.3	Testis
ENSG00000115944.14	COX7A2L	chr2_42266431_G_A_b38	rs34409936	6.4e-16	-0.3	Testis
ENSG00000115944.14	COX7A2L	chr2_42267698_G_A_b38	rs11686719	6.4e-16	-0.3	Testis
ENSG00000115944.14	COX7A2L	chr2_42268205_G_A_b38	rs11124869	6.4e-16	-0.3	Testis
ENSG00000115944.14	COX7A2L	chr2_42274503_C_G_b38	rs10490559	6.4e-16	-0.3	Testis
ENSG00000115944.14	COX7A2L	chr2_42160641_G_A_b38	rs62144713	6.5e-16	0.23	Thyroid
ENSG00000115944.14	COX7A2L	chr2_42290885_T_C_b38	rs6544534	6.7e-16	-0.26	Testis
ENSG00000115944.14	COX7A2L	chr2_42447581_T_C_b38	rs34904438	7.2e-16	0.21	Esophagus - Mucosa
ENSG00000115944.14	COX7A2L	chr2_42375247_C_T_b38	rs12998038	7.3e-16	-0.23	Thyroid
ENSG00000115944.14	COX7A2L	chr2_42388245_G_A_b38	rs17029631	7.8e-16	-0.3	Testis
ENSG00000115944.14	COX7A2L	chr2_42388549_T_G_b38	rs34441457	7.9e-16	-0.3	Testis
ENSG00000115944.14	COX7A2L	chr2_42440445_T_G_b38	rs1874449	7.9e-16	-0.2	Adipose - Subcutaneous
ENSG00000115944.14	COX7A2L	chr2_42366849_C_T_b38	rs6544541	8e-16	-0.21	Esophagus - Mucosa
ENSG00000115944.14	COX7A2L	chr2_42450409_T_G_b38	rs17029732	8.3e-16	-0.29	Testis
ENSG00000115944.14	COX7A2L	chr2_42473965_A_T_b38	rs2888838	8.3e-16	0.47	Liver
ENSG00000115944.14	COX7A2L	chr2_42268510_T_G_b38	rs11694171	8.3e-16	-0.29	Testis
ENSG00000115944.14	COX7A2L	chr2_42268955_T_C_b38	rs6748415	8.3e-16	-0.29	Testis
ENSG00000115944.14	COX7A2L	chr2_42328882_A_T_b38	rs2286700	8.4e-16	-0.32	Testis
ENSG00000115944.14	COX7A2L	chr2_42161328_C_A_b38	rs7574609	8.6e-16	0.22	Cells - Cultured fibroblasts
ENSG00000115944.14	COX7A2L	chr2_42206107_C_T_b38	rs12466981	8.7e-16	-0.23	Thyroid
ENSG00000115944.14	COX7A2L	chr2_42178929_A_C_b38	rs11895590	8.8e-16	0.49	Liver
ENSG00000115944.14	COX7A2L	chr2_42285958_A_G_b38	rs1439226	8.9e-16	-0.29	Testis
ENSG00000115944.14	COX7A2L	chr2_42472024_T_C_b38	rs13000412	9.1e-16	0.26	Colon - Transverse
ENSG00000115944.14	COX7A2L	chr2_42249495_T_C_b38	rs11688572	9.2e-16	0.25	Muscle - Skeletal
ENSG00000115944.14	COX7A2L	chr2_42426355_C_T_b38	rs222482	9.2e-16	-0.21	Esophagus - Mucosa
ENSG00000115944.14	COX7A2L	chr2_42372777_T_C_b38	rs1992258	9.4e-16	-0.19	Skin - Sun Exposed (Lower leg)
ENSG00000115944.14	COX7A2L	chr2_42336146_A_G_b38	rs1860529	9.5e-16	-0.21	Esophagus - Mucosa
ENSG00000115944.14	COX7A2L	chr2_42336825_T_TG_b38	rs36082333	9.5e-16	-0.21	Esophagus - Mucosa
ENSG00000115944.14	COX7A2L	chr2_42337097_T_C_b38	rs1123701	9.5e-16	-0.21	Esophagus - Mucosa
ENSG00000115944.14	COX7A2L	chr2_42375067_CCAAA_C_b38	rs879444951	9.7e-16	-0.29	Testis
ENSG00000115944.14	COX7A2L	chr2_42375072_G_GCC_b38	rs371630028	9.7e-16	-0.29	Testis
ENSG00000115944.14	COX7A2L	chr2_42217410_A_G_b38	rs17029348	9.8e-16	-0.3	Testis
ENSG00000115944.14	COX7A2L	chr2_42219526_G_C_b38	rs34218234	9.8e-16	-0.3	Testis
ENSG00000115944.14	COX7A2L	chr2_42218936_A_C_b38	rs6743809	1e-15	-0.22	Thyroid
ENSG00000115944.14	COX7A2L	chr2_42177681_A_G_b38	rs6717854	1e-15	0.5	Liver
ENSG00000115944.14	COX7A2L	chr2_42210765_A_G_b38	rs12053130	1e-15	0.24	Muscle - Skeletal
ENSG00000115944.14	COX7A2L	chr2_42285067_C_CTTAA_b38	rs71408093	1.1e-15	-0.27	Colon - Transverse
ENSG00000115944.14	COX7A2L	chr2_42343285_A_C_b38	rs6739976	1.1e-15	-0.21	Esophagus - Mucosa
ENSG00000115944.14	COX7A2L	chr2_42357458_T_G_b38	rs10187553	1.1e-15	-0.19	Thyroid
ENSG00000115944.14	COX7A2L	chr2_42376969_C_T_b38	rs7592036	1.2e-15	-0.29	Testis
ENSG00000115944.14	COX7A2L	chr2_42212209_G_A_b38	rs10177857	1.2e-15	-0.25	Testis
ENSG00000115944.14	COX7A2L	chr2_42339800_C_A_b38	rs1530108	1.2e-15	-0.21	Esophagus - Mucosa
ENSG00000115944.14	COX7A2L	chr2_42463933_C_T_b38	rs6544548	1.2e-15	0.21	Esophagus - Mucosa
ENSG00000115944.14	COX7A2L	chr2_42282689_T_C_b38	rs6723361	1.3e-15	-0.28	Testis
ENSG00000115944.14	COX7A2L	chr2_42348786_T_G_b38	rs6726129	1.3e-15	-0.29	Testis
ENSG00000115944.14	COX7A2L	chr2_42288530_A_C_b38	rs13017804	1.3e-15	-0.29	Testis
ENSG00000115944.14	COX7A2L	chr2_42212905_T_A_b38	rs12472373	1.3e-15	0.24	Muscle - Skeletal
ENSG00000115944.14	COX7A2L	chr2_42284487_T_G_b38	rs2286704	1.3e-15	-0.29	Testis
ENSG00000115944.14	COX7A2L	chr2_42227321_A_G_b38	rs12995492	1.4e-15	0.24	Muscle - Skeletal
ENSG00000115944.14	COX7A2L	chr2_42373797_A_G_b38	rs6720598	1.4e-15	-0.29	Testis
ENSG00000115944.14	COX7A2L	chr2_42339769_C_G_b38	rs59984817	1.5e-15	0.22	Cells - Cultured fibroblasts
ENSG00000115944.14	COX7A2L	chr2_42355873_A_G_b38	rs10179225	1.5e-15	-0.19	Thyroid
ENSG00000115944.14	COX7A2L	chr2_42285067_C_CTTAA_b38	rs71408093	1.5e-15	-0.52	Liver
ENSG00000115944.14	COX7A2L	chr2_42265397_A_G_b38	rs13397781	1.6e-15	-0.21	Esophagus - Mucosa
ENSG00000115944.14	COX7A2L	chr2_42372777_T_C_b38	rs1992258	1.6e-15	-0.5	Liver
ENSG00000115944.14	COX7A2L	chr2_42371246_C_A_b38	rs12622153	1.6e-15	0.21	Cells - Cultured fibroblasts
ENSG00000115944.14	COX7A2L	chr2_42372879_C_G_b38	rs62142639	1.6e-15	0.21	Cells - Cultured fibroblasts
ENSG00000115944.14	COX7A2L	chr2_42374007_G_T_b38	rs13384404	1.6e-15	0.21	Cells - Cultured fibroblasts
ENSG00000115944.14	COX7A2L	chr2_42433157_G_A_b38	rs11124877	1.6e-15	-0.23	Thyroid
ENSG00000115944.14	COX7A2L	chr2_42265675_A_AAGCCATT_b38	rs77579563	1.6e-15	-0.21	Esophagus - Mucosa
ENSG00000115944.14	COX7A2L	chr2_42382405_C_T_b38	rs72798550	1.6e-15	0.25	Thyroid
ENSG00000115944.14	COX7A2L	chr2_42233023_G_C_b38	rs11124863	1.6e-15	-0.29	Testis
ENSG00000115944.14	COX7A2L	chr2_42296556_C_T_b38	rs10490553	1.7e-15	-0.32	Testis
ENSG00000115944.14	COX7A2L	chr2_42261736_C_T_b38	rs10189828	1.8e-15	-0.21	Esophagus - Mucosa
ENSG00000115944.14	COX7A2L	chr2_42265680_C_A_b38	rs62142565	1.8e-15	-0.21	Esophagus - Mucosa
ENSG00000115944.14	COX7A2L	chr2_42187417_G_C_b38	rs2374393	1.8e-15	-0.21	Esophagus - Mucosa
ENSG00000115944.14	COX7A2L	chr2_42285791_G_C_b38	rs1439225	1.8e-15	-0.28	Testis
ENSG00000115944.14	COX7A2L	chr2_42160786_C_T_b38	rs57883795	1.8e-15	0.23	Cells - Cultured fibroblasts
ENSG00000115944.14	COX7A2L	chr2_42299714_A_G_b38	rs11124872	1.8e-15	-0.2	Esophagus - Mucosa
ENSG00000115944.14	COX7A2L	chr2_42252148_G_A_b38	rs9808348	1.9e-15	-0.21	Esophagus - Mucosa
ENSG00000115944.14	COX7A2L	chr2_42343285_A_C_b38	rs6739976	2e-15	-0.19	Thyroid
ENSG00000115944.14	COX7A2L	chr2_42408238_T_G_b38	rs2109377	2e-15	-0.24	Esophagus - Mucosa
ENSG00000115944.14	COX7A2L	chr2_42272689_T_A_b38	rs12712839	2.1e-15	-0.2	Esophagus - Mucosa
ENSG00000115944.14	COX7A2L	chr2_42232148_G_A_b38	rs12053513	2.1e-15	-0.3	Testis
ENSG00000115944.14	COX7A2L	chr2_42232241_C_T_b38	rs1439229	2.1e-15	-0.3	Testis
ENSG00000115944.14	COX7A2L	chr2_42426355_C_T_b38	rs222482	2.1e-15	-0.28	Testis
ENSG00000115944.14	COX7A2L	chr2_42348730_T_A_b38	rs6726108	2.1e-15	-0.21	Esophagus - Mucosa
ENSG00000115944.14	COX7A2L	chr2_42336146_A_G_b38	rs1860529	2.1e-15	-0.19	Thyroid
ENSG00000115944.14	COX7A2L	chr2_42340150_C_T_b38	rs12465160	2.2e-15	-0.32	Testis
ENSG00000115944.14	COX7A2L	chr2_42404300_GGAA_G_b38	rs34365706	2.3e-15	-0.29	Testis
ENSG00000115944.14	COX7A2L	chr2_42235339_A_T_b38	rs11124865	2.4e-15	-0.3	Testis
ENSG00000115944.14	COX7A2L	chr2_42235603_T_C_b38	rs35435791	2.4e-15	-0.3	Testis
ENSG00000115944.14	COX7A2L	chr2_42211277_G_T_b38	rs6704819	2.6e-15	-0.25	Testis
ENSG00000115944.14	COX7A2L	chr2_42457870_C_T_b38	rs12466692	2.6e-15	0.21	Esophagus - Mucosa
ENSG00000115944.14	COX7A2L	chr2_42235379_GAGC_G_b38	rs35268634	2.6e-15	-0.2	Esophagus - Mucosa
ENSG00000115944.14	COX7A2L	chr2_42315585_T_A_b38	rs744916	2.7e-15	-0.32	Testis
ENSG00000115944.14	COX7A2L	chr2_42316956_G_A_b38	rs13009753	2.7e-15	-0.32	Testis
ENSG00000115944.14	COX7A2L	chr2_42326070_C_A_b38	rs2286703	2.7e-15	-0.32	Testis
ENSG00000115944.14	COX7A2L	chr2_42217717_A_G_b38	rs17029349	2.7e-15	-0.28	Testis
ENSG00000115944.14	COX7A2L	chr2_42341041_A_AC_b38	rs71408095	2.7e-15	-0.27	Testis
ENSG00000115944.14	COX7A2L	chr2_42266053_T_G_b38	rs12613216	2.7e-15	-0.2	Esophagus - Mucosa
ENSG00000115944.14	COX7A2L	chr2_42266073_G_A_b38	rs12622719	2.7e-15	-0.2	Esophagus - Mucosa
ENSG00000115944.14	COX7A2L	chr2_42325871_G_A_b38	rs7588931	2.9e-15	-0.27	Adipose - Subcutaneous
ENSG00000115944.14	COX7A2L	chr2_42464461_T_A_b38	rs11695203	3.1e-15	-0.29	Testis
ENSG00000115944.14	COX7A2L	chr2_42336825_T_TG_b38	rs36082333	3.1e-15	-0.19	Thyroid
ENSG00000115944.14	COX7A2L	chr2_42337097_T_C_b38	rs1123701	3.1e-15	-0.19	Thyroid
ENSG00000115944.14	COX7A2L	chr2_42376080_T_C_b38	rs72798548	3.1e-15	0.25	Thyroid
ENSG00000115944.14	COX7A2L	chr2_42375247_C_T_b38	rs12998038	3.2e-15	0.28	Muscle - Skeletal
ENSG00000115944.14	COX7A2L	chr2_42158383_G_T_b38	rs62144712	3.2e-15	0.21	Cells - Cultured fibroblasts
ENSG00000115944.14	COX7A2L	chr2_42158901_C_G_b38	rs13399869	3.2e-15	0.21	Cells - Cultured fibroblasts
ENSG00000115944.14	COX7A2L	chr2_42167725_C_G_b38	rs13413028	3.2e-15	0.21	Cells - Cultured fibroblasts
ENSG00000115944.14	COX7A2L	chr2_42168806_A_T_b38	rs4494804	3.2e-15	0.21	Cells - Cultured fibroblasts
ENSG00000115944.14	COX7A2L	chr2_42355873_A_G_b38	rs10179225	3.2e-15	-0.28	Testis
ENSG00000115944.14	COX7A2L	chr2_42193591_G_T_b38	rs2579966	3.5e-15	-0.48	Liver
ENSG00000115944.14	COX7A2L	chr2_42217965_A_G_b38	rs13018498	3.7e-15	-0.28	Testis
ENSG00000115944.14	COX7A2L	chr2_42463738_C_T_b38	rs6729011	3.7e-15	0.47	Liver
ENSG00000115944.14	COX7A2L	chr2_42646450_C_G_b38	rs7570659	3.7e-15	-0.22	Muscle - Skeletal
ENSG00000115944.14	COX7A2L	chr2_42163872_C_G_b38	rs12712837	3.8e-15	0.29	Testis
ENSG00000115944.14	COX7A2L	chr2_42240494_C_A_b38	rs6758198	3.9e-15	-0.2	Esophagus - Mucosa
ENSG00000115944.14	COX7A2L	chr2_42348774_T_C_b38	rs6726124	3.9e-15	-0.2	Esophagus - Mucosa
ENSG00000115944.14	COX7A2L	chr2_42339800_C_A_b38	rs1530108	4.3e-15	-0.19	Thyroid
ENSG00000115944.14	COX7A2L	chr2_42448105_A_G_b38	rs1979754	4.3e-15	0.18	Thyroid
ENSG00000115944.14	COX7A2L	chr2_42348730_T_A_b38	rs6726108	4.4e-15	-0.18	Thyroid
ENSG00000115944.14	COX7A2L	chr2_42433157_G_A_b38	rs11124877	4.4e-15	0.27	Muscle - Skeletal
ENSG00000115944.14	COX7A2L	chr2_42348774_T_C_b38	rs6726124	4.6e-15	-0.18	Thyroid
ENSG00000115944.14	COX7A2L	chr2_42299714_A_G_b38	rs11124872	4.7e-15	-0.19	Skin - Sun Exposed (Lower leg)
ENSG00000115944.14	COX7A2L	chr2_42196175_C_T_b38	rs12477757	4.9e-15	-0.29	Testis
ENSG00000115944.14	COX7A2L	chr2_42197221_C_G_b38	rs12472907	4.9e-15	-0.29	Testis
ENSG00000115944.14	COX7A2L	chr2_42257476_A_G_b38	rs12475350	5.1e-15	0.24	Muscle - Skeletal
ENSG00000115944.14	COX7A2L	chr2_42208508_G_C_b38	rs6544517	5.1e-15	-0.21	Thyroid
ENSG00000115944.14	COX7A2L	chr2_42180607_C_T_b38	rs2719133	5.2e-15	0.29	Testis
ENSG00000115944.14	COX7A2L	chr2_42356527_G_A_b38	rs10206058	5.2e-15	-0.48	Liver
ENSG00000115944.14	COX7A2L	chr2_42160984_C_T_b38	rs4528816	5.2e-15	0.2	Esophagus - Mucosa
ENSG00000115944.14	COX7A2L	chr2_42238344_A_C_b38	rs6544523	5.3e-15	-0.49	Liver
ENSG00000115944.14	COX7A2L	chr2_42341041_A_AC_b38	rs71408095	5.3e-15	-0.2	Esophagus - Mucosa
ENSG00000115944.14	COX7A2L	chr2_42423592_T_C_b38	rs17029700	5.3e-15	-0.29	Testis
ENSG00000115944.14	COX7A2L	chr2_42187174_G_A_b38	rs28669283	5.5e-15	0.21	Cells - Cultured fibroblasts
ENSG00000115944.14	COX7A2L	chr2_42375247_C_T_b38	rs12998038	5.6e-15	-0.31	Testis
ENSG00000115944.14	COX7A2L	chr2_42249536_T_C_b38	rs17029395	5.7e-15	-0.27	Thyroid
ENSG00000115944.14	COX7A2L	chr2_42476721_C_A_b38	rs150587687	5.8e-15	-0.32	Testis
ENSG00000115944.14	COX7A2L	chr2_42470057_G_A_b38	rs34213343	5.8e-15	0.47	Liver
ENSG00000115944.14	COX7A2L	chr2_42214478_T_A_b38	rs6544519	5.8e-15	-0.48	Liver
ENSG00000115944.14	COX7A2L	chr2_42357458_T_G_b38	rs10187553	5.9e-15	-0.27	Testis
ENSG00000115944.14	COX7A2L	chr2_42351009_A_G_b38	rs8162	6.1e-15	-0.2	Esophagus - Mucosa
ENSG00000115944.14	COX7A2L	chr2_42200042_G_C_b38	rs78386354	6.2e-15	-0.26	Adipose - Subcutaneous
ENSG00000115944.14	COX7A2L	chr2_42348730_T_A_b38	rs6726108	6.2e-15	-0.27	Testis
ENSG00000115944.14	COX7A2L	chr2_42189363_C_T_b38	rs17670415	6.5e-15	-0.24	Thyroid
ENSG00000115944.14	COX7A2L	chr2_42312312_A_C_b38	rs6736087	6.5e-15	-0.19	Skin - Sun Exposed (Lower leg)
ENSG00000115944.14	COX7A2L	chr2_42467333_G_A_b38	rs11124878	6.6e-15	-0.31	Testis
ENSG00000115944.14	COX7A2L	chr2_42336449_AGT_A_b38	rs141821904	6.6e-15	-0.27	Thyroid
ENSG00000115944.14	COX7A2L	chr2_42280029_T_C_b38	rs7565617	6.7e-15	-0.28	Testis
ENSG00000115944.14	COX7A2L	chr2_42425518_G_A_b38	rs13015280	6.7e-15	-0.28	Testis
ENSG00000115944.14	COX7A2L	chr2_42309229_G_A_b38	rs7601066	6.8e-15	-0.2	Esophagus - Mucosa
ENSG00000115944.14	COX7A2L	chr2_42300626_T_C_b38	rs12464308	6.8e-15	-0.29	Testis
ENSG00000115944.14	COX7A2L	chr2_42324381_T_C_b38	rs13433011	7.1e-15	0.21	Cells - Cultured fibroblasts
ENSG00000115944.14	COX7A2L	chr2_42174904_G_T_b38	rs35692656	7.3e-15	0.2	Esophagus - Mucosa
ENSG00000115944.14	COX7A2L	chr2_42174927_C_G_b38	rs34514834	7.3e-15	0.2	Esophagus - Mucosa
ENSG00000115944.14	COX7A2L	chr2_42450889_T_A_b38	rs12620349	7.5e-15	-0.31	Testis
ENSG00000115944.14	COX7A2L	chr2_42416609_G_A_b38	rs11124876	7.5e-15	-0.29	Testis
ENSG00000115944.14	COX7A2L	chr2_42378700_T_C_b38	rs12467012	7.8e-15	-0.27	Testis
ENSG00000115944.14	COX7A2L	chr2_42476500_T_A_b38	rs68040695	7.9e-15	-0.21	Cells - Cultured fibroblasts
ENSG00000115944.14	COX7A2L	chr2_42309759_G_GT_b38	rs57142730	8.1e-15	-0.26	Thyroid
ENSG00000115944.14	COX7A2L	chr2_42156305_G_C_b38	rs35657103	8.2e-15	0.2	Esophagus - Mucosa
ENSG00000115944.14	COX7A2L	chr2_42179930_G_A_b38	rs2579963	8.3e-15	0.2	Esophagus - Mucosa
ENSG00000115944.14	COX7A2L	chr2_42154467_T_C_b38	rs11674707	8.5e-15	0.2	Esophagus - Mucosa
ENSG00000115944.14	COX7A2L	chr2_42260237_C_T_b38	rs13031407	8.5e-15	0.23	Muscle - Skeletal
ENSG00000115944.14	COX7A2L	chr2_42354272_A_G_b38	rs9309082	8.6e-15	0.2	Cells - Cultured fibroblasts
ENSG00000115944.14	COX7A2L	chr2_42449267_G_A_b38	rs35955117	8.6e-15	0.26	Colon - Transverse
ENSG00000115944.14	COX7A2L	chr2_42336825_T_TG_b38	rs36082333	8.7e-15	-0.27	Testis
ENSG00000115944.14	COX7A2L	chr2_42337097_T_C_b38	rs1123701	8.7e-15	-0.27	Testis
ENSG00000115944.14	COX7A2L	chr2_42260237_C_T_b38	rs13031407	8.9e-15	-0.19	Thyroid
ENSG00000115944.14	COX7A2L	chr2_42233627_G_A_b38	rs11124864	9e-15	-0.2	Esophagus - Mucosa
ENSG00000115944.14	COX7A2L	chr2_42419545_G_A_b38	rs74261302	9e-15	-0.28	Testis
ENSG00000115944.14	COX7A2L	chr2_42168854_C_T_b38	rs4290705	9.1e-15	0.2	Esophagus - Mucosa
ENSG00000115944.14	COX7A2L	chr2_42339800_C_A_b38	rs1530108	9.2e-15	-0.28	Testis
ENSG00000115944.14	COX7A2L	chr2_42260767_C_A_b38	rs1992260	9.3e-15	0.24	Muscle - Skeletal
ENSG00000115944.14	COX7A2L	chr2_42351003_A_G_b38	rs3088290	9.5e-15	0.21	Cells - Cultured fibroblasts
ENSG00000115944.14	COX7A2L	chr2_42247475_T_C_b38	rs6723009	9.5e-15	-0.22	Esophagus - Mucosa
ENSG00000115944.14	COX7A2L	chr2_42403092_A_T_b38	rs13032887	9.6e-15	-0.28	Testis
ENSG00000115944.14	COX7A2L	chr2_42310137_G_A_b38	rs2041355	9.7e-15	-0.2	Esophagus - Mucosa
ENSG00000115944.14	COX7A2L	chr2_42340817_C_T_b38	rs17029603	9.7e-15	-0.31	Testis
ENSG00000115944.14	COX7A2L	chr2_42344346_C_T_b38	rs10183278	9.8e-15	-0.27	Brain - Cortex
ENSG00000115944.14	COX7A2L	chr2_42181343_G_C_b38	rs62144745	9.9e-15	0.21	Cells - Cultured fibroblasts
ENSG00000115944.14	COX7A2L	chr2_42188578_C_G_b38	rs13399428	1e-14	0.21	Cells - Cultured fibroblasts
ENSG00000115944.14	COX7A2L	chr2_42336146_A_G_b38	rs1860529	1e-14	-0.27	Testis
ENSG00000115944.14	COX7A2L	chr2_42369380_C_T_b38	rs1992259	1e-14	-0.18	Thyroid
ENSG00000115944.14	COX7A2L	chr2_42367506_G_A_b38	rs17317838	1e-14	-0.3	Thyroid
ENSG00000115944.14	COX7A2L	chr2_42174538_G_T_b38	rs4516480	1.1e-14	0.29	Testis
ENSG00000115944.14	COX7A2L	chr2_42175687_A_T_b38	rs4428056	1.1e-14	0.29	Testis
ENSG00000115944.14	COX7A2L	chr2_42440445_T_G_b38	rs1874449	1.1e-14	-0.26	Colon - Transverse
ENSG00000115944.14	COX7A2L	chr2_42257567_G_C_b38	rs56040128	1.1e-14	-0.27	Thyroid
ENSG00000115944.14	COX7A2L	chr2_42226546_A_ACT_b38	rs143952672	1.1e-14	-0.26	Thyroid
ENSG00000115944.14	COX7A2L	chr2_42243107_T_A_b38	rs58429920	1.1e-14	-0.26	Thyroid
ENSG00000115944.14	COX7A2L	chr2_42187417_G_C_b38	rs2374393	1.1e-14	-0.2	Adipose - Subcutaneous
ENSG00000115944.14	COX7A2L	chr2_42343285_A_C_b38	rs6739976	1.1e-14	-0.28	Testis
ENSG00000115944.14	COX7A2L	chr2_42366849_C_T_b38	rs6544541	1.2e-14	-0.27	Testis
ENSG00000115944.14	COX7A2L	chr2_42160739_A_G_b38	rs10210866	1.2e-14	0.21	Cells - Cultured fibroblasts
ENSG00000115944.14	COX7A2L	chr2_42161122_G_T_b38	rs10190326	1.2e-14	0.21	Cells - Cultured fibroblasts
ENSG00000115944.14	COX7A2L	chr2_42174977_T_C_b38	rs6544511	1.2e-14	0.29	Testis
ENSG00000115944.14	COX7A2L	chr2_42186422_T_G_b38	rs13424523	1.3e-14	0.21	Cells - Cultured fibroblasts
ENSG00000115944.14	COX7A2L	chr2_42366849_C_T_b38	rs6544541	1.3e-14	-0.18	Thyroid
ENSG00000115944.14	COX7A2L	chr2_42186671_C_A_b38	rs13411405	1.3e-14	0.21	Cells - Cultured fibroblasts
ENSG00000115944.14	COX7A2L	chr2_42192328_C_T_b38	rs62144748	1.3e-14	0.21	Cells - Cultured fibroblasts
ENSG00000115944.14	COX7A2L	chr2_42252535_A_T_b38	rs71441187	1.4e-14	0.23	Muscle - Skeletal
ENSG00000115944.14	COX7A2L	chr2_42303995_A_C_b38	rs72972044	1.4e-14	-0.26	Thyroid
ENSG00000115944.14	COX7A2L	chr2_42166003_A_AT_b38	rs34416252	1.4e-14	0.2	Esophagus - Mucosa
ENSG00000115944.14	COX7A2L	chr2_42350663_T_TAAATACACAC_b38	rs4181	1.4e-14	-0.2	Adipose - Subcutaneous
ENSG00000115944.14	COX7A2L	chr2_42272397_T_C_b38	rs61600825	1.4e-14	-0.27	Thyroid
ENSG00000115944.14	COX7A2L	chr2_42289464_C_CT_b38	rs59453561	1.5e-14	0.21	Cells - Cultured fibroblasts
ENSG00000115944.14	COX7A2L	chr2_42165171_G_C_b38	rs7589548	1.5e-14	0.29	Testis
ENSG00000115944.14	COX7A2L	chr2_42463933_C_T_b38	rs6544548	1.5e-14	0.27	Testis
ENSG00000115944.14	COX7A2L	chr2_42378700_T_C_b38	rs12467012	1.5e-14	-0.2	Esophagus - Mucosa
ENSG00000115944.14	COX7A2L	chr2_42197958_G_A_b38	rs10195776	1.6e-14	0.21	Cells - Cultured fibroblasts
ENSG00000115944.14	COX7A2L	chr2_42345535_A_T_b38	rs2041354	1.6e-14	-0.2	Adipose - Subcutaneous
ENSG00000115944.14	COX7A2L	chr2_42345535_A_T_b38	rs2041354	1.6e-14	-0.27	Brain - Cortex
ENSG00000115944.14	COX7A2L	chr2_42350030_A_G_b38	rs1981664	1.6e-14	-0.26	Brain - Cortex
ENSG00000115944.14	COX7A2L	chr2_42350663_T_TAAATACACAC_b38	rs4181	1.7e-14	-0.27	Brain - Cortex
ENSG00000115944.14	COX7A2L	chr2_42263490_T_C_b38	rs13429735	1.7e-14	-0.46	Liver
ENSG00000115944.14	COX7A2L	chr2_42263698_T_C_b38	rs34888618	1.7e-14	-0.46	Liver
ENSG00000115944.14	COX7A2L	chr2_42173444_A_G_b38	rs7573216	1.8e-14	0.29	Testis
ENSG00000115944.14	COX7A2L	chr2_42193459_T_C_b38	rs2719135	1.8e-14	-0.28	Testis
ENSG00000115944.14	COX7A2L	chr2_42165770_T_A_b38	rs12996877	1.8e-14	0.48	Liver
ENSG00000115944.14	COX7A2L	chr2_42472024_T_C_b38	rs13000412	1.9e-14	0.44	Liver
ENSG00000115944.14	COX7A2L	chr2_42229069_C_T_b38	rs2218104	1.9e-14	-0.46	Liver
ENSG00000115944.14	COX7A2L	chr2_42466912_C_G_b38	rs112326020	1.9e-14	-0.31	Testis
ENSG00000115944.14	COX7A2L	chr2_42230547_C_T_b38	rs113698056	2e-14	-0.26	Thyroid
ENSG00000115944.14	COX7A2L	chr2_42252174_T_C_b38	rs11693238	2e-14	0.23	Muscle - Skeletal
ENSG00000115944.14	COX7A2L	chr2_42186895_A_G_b38	rs12612372	2e-14	0.21	Cells - Cultured fibroblasts
ENSG00000115944.14	COX7A2L	chr2_42244007_CAGTT_C_b38	rs112635812	2.1e-14	-0.2	Adipose - Subcutaneous
ENSG00000115944.14	COX7A2L	chr2_42348774_T_C_b38	rs6726124	2.1e-14	-0.27	Testis
ENSG00000115944.14	COX7A2L	chr2_42350030_A_G_b38	rs1981664	2.1e-14	-0.2	Adipose - Subcutaneous
ENSG00000115944.14	COX7A2L	chr2_42453679_C_T_b38	rs7579782	2.2e-14	-0.3	Testis
ENSG00000115944.14	COX7A2L	chr2_42455441_C_G_b38	rs6737575	2.2e-14	-0.3	Testis
ENSG00000115944.14	COX7A2L	chr2_42185668_T_C_b38	rs13421289	2.3e-14	0.21	Cells - Cultured fibroblasts
ENSG00000115944.14	COX7A2L	chr2_42251798_A_T_b38	rs11124868	2.3e-14	0.23	Muscle - Skeletal
ENSG00000115944.14	COX7A2L	chr2_42252341_G_A_b38	rs11687386	2.3e-14	0.23	Muscle - Skeletal
ENSG00000115944.14	COX7A2L	chr2_42257476_A_G_b38	rs12475350	2.4e-14	-0.19	Thyroid
ENSG00000115944.14	COX7A2L	chr2_42387938_T_C_b38	rs11124874	2.4e-14	-0.27	Brain - Cortex
ENSG00000115944.14	COX7A2L	chr2_42346940_T_C_b38	rs7571604	2.4e-14	-0.2	Adipose - Subcutaneous
ENSG00000115944.14	COX7A2L	chr2_42265675_A_AAGCCATT_b38	rs77579563	2.6e-14	-0.18	Thyroid
ENSG00000115944.14	COX7A2L	chr2_42467197_G_A_b38	rs11685479	2.6e-14	-0.29	Testis
ENSG00000115944.14	COX7A2L	chr2_42302678_C_T_b38	rs13429697	2.6e-14	0.21	Cells - Cultured fibroblasts
ENSG00000115944.14	COX7A2L	chr2_42305772_G_A_b38	rs10171643	2.6e-14	0.21	Cells - Cultured fibroblasts
ENSG00000115944.14	COX7A2L	chr2_42307756_C_T_b38	rs7594010	2.6e-14	0.21	Cells - Cultured fibroblasts
ENSG00000115944.14	COX7A2L	chr2_42311477_C_G_b38	rs13391906	2.6e-14	0.21	Cells - Cultured fibroblasts
ENSG00000115944.14	COX7A2L	chr2_42211913_T_C_b38	rs111685370	2.6e-14	-0.25	Adipose - Subcutaneous
ENSG00000115944.14	COX7A2L	chr2_42450447_C_T_b38	rs1496328	2.7e-14	0.25	Colon - Transverse
ENSG00000115944.14	COX7A2L	chr2_42181541_C_A_b38	rs2719127	2.7e-14	-0.28	Testis
ENSG00000115944.14	COX7A2L	chr2_42278162_A_G_b38	rs17029516	2.7e-14	-0.27	Testis
ENSG00000115944.14	COX7A2L	chr2_42252535_A_T_b38	rs71441187	2.7e-14	-0.19	Thyroid
ENSG00000115944.14	COX7A2L	chr2_42396854_G_A_b38	rs6544543	2.7e-14	-0.2	Adipose - Subcutaneous
ENSG00000115944.14	COX7A2L	chr2_42285498_T_C_b38	rs6544531	2.7e-14	-0.2	Adipose - Subcutaneous
ENSG00000115944.14	COX7A2L	chr2_42322778_C_G_b38	rs2058270	2.7e-14	-0.28	Brain - Cortex
ENSG00000115944.14	COX7A2L	chr2_42344346_C_T_b38	rs10183278	2.8e-14	-0.2	Adipose - Subcutaneous
ENSG00000115944.14	COX7A2L	chr2_42239903_C_G_b38	rs2033835	2.8e-14	0.23	Muscle - Skeletal
ENSG00000115944.14	COX7A2L	chr2_42249495_T_C_b38	rs11688572	2.8e-14	-0.19	Thyroid
ENSG00000115944.14	COX7A2L	chr2_42241331_A_G_b38	rs7583046	2.9e-14	-0.2	Esophagus - Mucosa
ENSG00000115944.14	COX7A2L	chr2_42285857_C_A_b38	rs1837357	2.9e-14	-0.19	Adipose - Subcutaneous
ENSG00000115944.14	COX7A2L	chr2_42295777_A_G_b38	rs10490554	3e-14	-0.26	Thyroid
ENSG00000115944.14	COX7A2L	chr2_42440445_T_G_b38	rs1874449	3e-14	-0.49	Liver
ENSG00000115944.14	COX7A2L	chr2_42275396_A_G_b38	rs4145345	3e-14	-0.3	Testis
ENSG00000115944.14	COX7A2L	chr2_42181273_G_T_b38	rs2579961	3.1e-14	-0.2	Esophagus - Mucosa
ENSG00000115944.14	COX7A2L	chr2_42164959_T_C_b38	rs12612527	3.2e-14	0.22	Cells - Cultured fibroblasts
ENSG00000115944.14	COX7A2L	chr2_42173552_TTAAATAAGTACCA_T_b38	rs72413520	3.2e-14	0.22	Cells - Cultured fibroblasts
ENSG00000115944.14	COX7A2L	chr2_42433157_G_A_b38	rs11124877	3.2e-14	-0.3	Testis
ENSG00000115944.14	COX7A2L	chr2_42238677_G_A_b38	rs6750394	3.3e-14	-0.23	Esophagus - Mucosa
ENSG00000115944.14	COX7A2L	chr2_42346940_T_C_b38	rs7571604	3.3e-14	-0.27	Brain - Cortex
ENSG00000115944.14	COX7A2L	chr2_42283512_A_T_b38	rs6544529	3.5e-14	0.21	Cells - Cultured fibroblasts
ENSG00000115944.14	COX7A2L	chr2_42472024_T_C_b38	rs13000412	3.7e-14	0.2	Esophagus - Mucosa
ENSG00000115944.14	COX7A2L	chr2_42246832_A_G_b38	rs11675336	3.7e-14	0.23	Muscle - Skeletal
ENSG00000115944.14	COX7A2L	chr2_42375327_A_G_b38	rs6728241	3.7e-14	-0.27	Brain - Cortex
ENSG00000115944.14	COX7A2L	chr2_42193177_C_G_b38	rs2719134	3.8e-14	-0.28	Testis
ENSG00000115944.14	COX7A2L	chr2_42449712_G_A_b38	rs6713761	3.8e-14	0.26	Colon - Transverse
ENSG00000115944.14	COX7A2L	chr2_42396371_C_T_b38	rs10204831	3.8e-14	-0.2	Adipose - Subcutaneous
ENSG00000115944.14	COX7A2L	chr2_42158659_T_C_b38	rs13413150	3.8e-14	0.2	Cells - Cultured fibroblasts
ENSG00000115944.14	COX7A2L	chr2_42247475_T_C_b38	rs6723009	3.8e-14	-0.27	Testis
ENSG00000115944.14	COX7A2L	chr2_42265675_A_AAGCCATT_b38	rs77579563	3.8e-14	-0.27	Testis
ENSG00000115944.14	COX7A2L	chr2_42326438_A_C_b38	rs11682029	4e-14	-0.19	Adipose - Subcutaneous
ENSG00000115944.14	COX7A2L	chr2_42449712_G_A_b38	rs6713761	4e-14	0.46	Liver
ENSG00000115944.14	COX7A2L	chr2_42541108_C_T_b38	rs12999931	4.1e-14	-0.22	Muscle - Skeletal
ENSG00000115944.14	COX7A2L	chr2_42242515_G_A_b38	rs7560627	4.1e-14	-0.2	Esophagus - Mucosa
ENSG00000115944.14	COX7A2L	chr2_42231223_A_G_b38	rs34693897	4.2e-14	0.23	Muscle - Skeletal
ENSG00000115944.14	COX7A2L	chr2_42260437_A_G_b38	rs13031653	4.2e-14	-0.19	Thyroid
ENSG00000115944.14	COX7A2L	chr2_42261058_A_G_b38	rs2302345	4.3e-14	0.23	Muscle - Skeletal
ENSG00000115944.14	COX7A2L	chr2_42321795_G_A_b38	rs62142599	4.4e-14	0.19	Cells - Cultured fibroblasts
ENSG00000115944.14	COX7A2L	chr2_42450748_G_A_b38	rs2374429	4.4e-14	-0.21	Cells - Cultured fibroblasts
ENSG00000115944.14	COX7A2L	chr2_42209741_C_G_b38	rs7602608	4.4e-14	0.22	Muscle - Skeletal
ENSG00000115944.14	COX7A2L	chr2_42328333_C_T_b38	rs2286702	4.4e-14	0.21	Cells - Cultured fibroblasts
ENSG00000115944.14	COX7A2L	chr2_42209741_C_G_b38	rs7602608	4.6e-14	-0.19	Thyroid
ENSG00000115944.14	COX7A2L	chr2_42455441_C_G_b38	rs6737575	4.6e-14	0.26	Muscle - Skeletal
ENSG00000115944.14	COX7A2L	chr2_42425715_C_T_b38	rs17389988	4.7e-14	0.24	Thyroid
ENSG00000115944.14	COX7A2L	chr2_42260437_A_G_b38	rs13031653	4.9e-14	0.22	Muscle - Skeletal
ENSG00000115944.14	COX7A2L	chr2_42332148_A_G_b38	rs13375	4.9e-14	0.19	Cells - Cultured fibroblasts
ENSG00000115944.14	COX7A2L	chr2_42447601_A_G_b38	rs6733914	4.9e-14	-0.21	Cells - Cultured fibroblasts
ENSG00000115944.14	COX7A2L	chr2_42450889_T_A_b38	rs12620349	5e-14	0.26	Muscle - Skeletal
ENSG00000115944.14	COX7A2L	chr2_42205183_A_C_b38	rs17624829	5.2e-14	-0.25	Adipose - Subcutaneous
ENSG00000115944.14	COX7A2L	chr2_42382291_G_C_b38	rs871045	5.2e-14	0.2	Cells - Cultured fibroblasts
ENSG00000115944.14	COX7A2L	chr2_42465916_C_T_b38	rs6544549	5.5e-14	-0.21	Cells - Cultured fibroblasts
ENSG00000115944.14	COX7A2L	chr2_42470436_C_A_b38	rs11124879	5.5e-14	-0.21	Cells - Cultured fibroblasts
ENSG00000115944.14	COX7A2L	chr2_42470448_A_C_b38	rs12467253	5.5e-14	-0.21	Cells - Cultured fibroblasts
ENSG00000115944.14	COX7A2L	chr2_42183143_G_A_b38	rs58257518	5.6e-14	-0.24	Thyroid
ENSG00000115944.14	COX7A2L	chr2_42332807_A_G_b38	rs10490552	5.7e-14	0.19	Cells - Cultured fibroblasts
ENSG00000115944.14	COX7A2L	chr2_42192034_G_T_b38	rs12997781	5.8e-14	-0.28	Testis
ENSG00000115944.14	COX7A2L	chr2_42658020_C_T_b38	rs11888168	5.9e-14	-0.29	Muscle - Skeletal
ENSG00000115944.14	COX7A2L	chr2_42178603_G_A_b38	rs10164865	6e-14	0.27	Testis
ENSG00000115944.14	COX7A2L	chr2_42193162_A_T_b38	rs10173107	6.3e-14	0.21	Cells - Cultured fibroblasts
ENSG00000115944.14	COX7A2L	chr2_42267214_G_A_b38	rs10460533	6.3e-14	-0.3	Testis
ENSG00000115944.14	COX7A2L	chr2_42269020_C_T_b38	rs10460503	6.3e-14	-0.3	Testis
ENSG00000115944.14	COX7A2L	chr2_42270124_C_T_b38	rs11691101	6.3e-14	-0.3	Testis
ENSG00000115944.14	COX7A2L	chr2_42270773_G_A_b38	rs11691536	6.3e-14	-0.3	Testis
ENSG00000115944.14	COX7A2L	chr2_42270974_C_T_b38	rs11692629	6.3e-14	-0.3	Testis
ENSG00000115944.14	COX7A2L	chr2_42272536_G_T_b38	rs12478417	6.3e-14	-0.3	Testis
ENSG00000115944.14	COX7A2L	chr2_42273329_T_A_b38	rs11679601	6.3e-14	-0.3	Testis
ENSG00000115944.14	COX7A2L	chr2_42273491_G_C_b38	rs10490560	6.3e-14	-0.3	Testis
ENSG00000115944.14	COX7A2L	chr2_42273680_AT_A_b38	rs34831617	6.3e-14	-0.3	Testis
ENSG00000115944.14	COX7A2L	chr2_42274089_A_G_b38	rs12618609	6.3e-14	-0.3	Testis
ENSG00000115944.14	COX7A2L	chr2_42274813_C_T_b38	rs17029509	6.3e-14	-0.3	Testis
ENSG00000115944.14	COX7A2L	chr2_42275800_A_G_b38	rs10490558	6.3e-14	-0.3	Testis
ENSG00000115944.14	COX7A2L	chr2_42276216_C_T_b38	rs35100043	6.3e-14	-0.3	Testis
ENSG00000115944.14	COX7A2L	chr2_42193750_A_G_b38	rs2719137	6.5e-14	-0.27	Testis
ENSG00000115944.14	COX7A2L	chr2_42194194_T_C_b38	rs2719138	6.5e-14	-0.27	Testis
ENSG00000115944.14	COX7A2L	chr2_42170358_T_C_b38	rs11885075	6.5e-14	0.28	Testis
ENSG00000115944.14	COX7A2L	chr2_42425044_T_G_b38	rs222483	6.6e-14	0.2	Cells - Cultured fibroblasts
ENSG00000115944.14	COX7A2L	chr2_42453679_C_T_b38	rs7579782	6.7e-14	0.26	Muscle - Skeletal
ENSG00000115944.14	COX7A2L	chr2_42381394_T_A_b38	rs2002107	6.7e-14	-0.27	Brain - Cortex
ENSG00000115944.14	COX7A2L	chr2_42309229_G_A_b38	rs7601066	6.9e-14	-0.27	Testis
ENSG00000115944.14	COX7A2L	chr2_42285857_C_A_b38	rs1837357	7e-14	-0.26	Brain - Cortex
ENSG00000115944.14	COX7A2L	chr2_42196209_T_G_b38	rs12465910	7.1e-14	-0.27	Testis
ENSG00000115944.14	COX7A2L	chr2_42559813_G_A_b38	rs62144834	7.2e-14	-0.22	Muscle - Skeletal
ENSG00000115944.14	COX7A2L	chr2_42478436_G_A_b38	rs7595265	7.4e-14	0.24	Colon - Transverse
ENSG00000115944.14	COX7A2L	chr2_42368522_G_A_b38	rs59890734	7.4e-14	0.21	Cells - Cultured fibroblasts
ENSG00000115944.14	COX7A2L	chr2_42213694_A_G_b38	rs6741884	7.5e-14	-0.46	Liver
ENSG00000115944.14	COX7A2L	chr2_42197455_A_C_b38	rs4048	7.5e-14	0.21	Cells - Cultured fibroblasts
ENSG00000115944.14	COX7A2L	chr2_42332116_A_C_b38	rs6716767	7.6e-14	-0.25	Thyroid
ENSG00000115944.14	COX7A2L	chr2_42272936_T_C_b38	rs11124870	7.7e-14	-0.28	Testis
ENSG00000115944.14	COX7A2L	chr2_42398984_C_T_b38	rs10196864	7.8e-14	-0.19	Adipose - Subcutaneous
ENSG00000115944.14	COX7A2L	chr2_42309506_G_C_b38	rs13384885	7.8e-14	0.21	Cells - Cultured fibroblasts
ENSG00000115944.14	COX7A2L	chr2_42309229_G_A_b38	rs7601066	8.3e-14	-0.18	Thyroid
ENSG00000115944.14	COX7A2L	chr2_42202526_A_G_b38	rs10185742	8.3e-14	0.2	Cells - Cultured fibroblasts
ENSG00000115944.14	COX7A2L	chr2_42252525_G_A_b38	rs55728305	8.6e-14	-0.26	Thyroid
ENSG00000115944.14	COX7A2L	chr2_42281885_C_G_b38	rs58282075	9e-14	-0.25	Thyroid
ENSG00000115944.14	COX7A2L	chr2_42282105_T_C_b38	rs10490556	9.1e-14	-0.25	Thyroid
ENSG00000115944.14	COX7A2L	chr2_42282414_A_G_b38	rs10200353	9.2e-14	0.2	Cells - Cultured fibroblasts
ENSG00000115944.14	COX7A2L	chr2_42153857_G_A_b38	rs58230608	9.3e-14	-0.25	Thyroid
ENSG00000115944.14	COX7A2L	chr2_42707448_C_T_b38	rs13423805	9.5e-14	-0.24	Muscle - Skeletal
ENSG00000115944.14	COX7A2L	chr2_42261736_C_T_b38	rs10189828	9.7e-14	-0.18	Thyroid
ENSG00000115944.14	COX7A2L	chr2_42421723_T_C_b38	rs917623	9.7e-14	-0.27	Testis
ENSG00000115944.14	COX7A2L	chr2_42176305_G_A_b38	rs6706129	9.8e-14	0.28	Testis
ENSG00000115944.14	COX7A2L	chr2_42176371_T_A_b38	rs6721443	9.8e-14	0.28	Testis
ENSG00000115944.14	COX7A2L	chr2_42217917_C_T_b38	rs79585748	9.9e-14	-0.25	Thyroid
ENSG00000115944.14	COX7A2L	chr2_42476721_C_A_b38	rs150587687	9.9e-14	0.26	Muscle - Skeletal
ENSG00000115944.14	COX7A2L	chr2_42311747_CAG_C_b38	rs71711186	9.9e-14	0.21	Cells - Cultured fibroblasts
ENSG00000115944.14	COX7A2L	chr2_42260767_C_A_b38	rs1992260	1e-13	-0.19	Thyroid
ENSG00000115944.14	COX7A2L	chr2_42310137_G_A_b38	rs2041355	1e-13	-0.18	Thyroid
ENSG00000115944.14	COX7A2L	chr2_42465093_G_A_b38	rs1496330	1e-13	0.44	Liver
ENSG00000115944.14	COX7A2L	chr2_42463326_GTAGTGAGTGTTATTGT_G_b38	rs375372477	1e-13	-0.2	Cells - Cultured fibroblasts
ENSG00000115944.14	COX7A2L	chr2_42463345_CCTGA_C_b38	rs76046426	1e-13	-0.2	Cells - Cultured fibroblasts
ENSG00000115944.14	COX7A2L	chr2_42290885_T_C_b38	rs6544534	1e-13	-0.19	Esophagus - Mucosa
ENSG00000115944.14	COX7A2L	chr2_42252174_T_C_b38	rs11693238	1e-13	-0.19	Thyroid
ENSG00000115944.14	COX7A2L	chr2_42158011_G_A_b38	rs13399052	1.1e-13	0.2	Cells - Cultured fibroblasts
ENSG00000115944.14	COX7A2L	chr2_42219801_C_G_b38	rs113699723	1.1e-13	-0.25	Thyroid
ENSG00000115944.14	COX7A2L	chr2_42461657_T_C_b38	rs1496329	1.1e-13	-0.2	Cells - Cultured fibroblasts
ENSG00000115944.14	COX7A2L	chr2_42209788_G_T_b38	rs13386385	1.1e-13	0.2	Cells - Cultured fibroblasts
ENSG00000115944.14	COX7A2L	chr2_42369380_C_T_b38	rs1992259	1.1e-13	-0.26	Testis
ENSG00000115944.14	COX7A2L	chr2_42225641_T_C_b38	rs78659698	1.1e-13	-0.25	Thyroid
ENSG00000115944.14	COX7A2L	chr2_42290967_C_T_b38	rs6544535	1.1e-13	-0.22	Thyroid
ENSG00000115944.14	COX7A2L	chr2_42466912_C_G_b38	rs112326020	1.1e-13	0.26	Muscle - Skeletal
ENSG00000115944.14	COX7A2L	chr2_42457870_C_T_b38	rs12466692	1.1e-13	0.17	Thyroid
ENSG00000115944.14	COX7A2L	chr2_42262451_G_C_b38	rs17389310	1.2e-13	-0.25	Thyroid
ENSG00000115944.14	COX7A2L	chr2_42375327_A_G_b38	rs6728241	1.2e-13	-0.19	Adipose - Subcutaneous
ENSG00000115944.14	COX7A2L	chr2_42708566_T_A_b38	rs6544589	1.2e-13	-0.23	Muscle - Skeletal
ENSG00000115944.14	COX7A2L	chr2_42474461_C_G_b38	rs2374434	1.2e-13	-0.2	Cells - Cultured fibroblasts
ENSG00000115944.14	COX7A2L	chr2_42477283_A_C_b38	rs13022188	1.2e-13	-0.2	Cells - Cultured fibroblasts
ENSG00000115944.14	COX7A2L	chr2_42477617_A_G_b38	rs13022848	1.2e-13	-0.2	Cells - Cultured fibroblasts
ENSG00000115944.14	COX7A2L	chr2_42351009_A_G_b38	rs8162	1.2e-13	-0.18	Thyroid
ENSG00000115944.14	COX7A2L	chr2_42227321_A_G_b38	rs12995492	1.2e-13	-0.19	Thyroid
ENSG00000115944.14	COX7A2L	chr2_42325144_G_C_b38	rs56315033	1.2e-13	-0.26	Adipose - Subcutaneous
ENSG00000115944.14	COX7A2L	chr2_42389918_T_C_b38	rs6729281	1.2e-13	-0.19	Adipose - Subcutaneous
ENSG00000115944.14	COX7A2L	chr2_42203260_G_A_b38	rs6544515	1.3e-13	-0.46	Liver
ENSG00000115944.14	COX7A2L	chr2_42286519_C_G_b38	rs3732195	1.3e-13	-0.26	Brain - Cortex
ENSG00000115944.14	COX7A2L	chr2_42138574_T_C_b38	rs4416268	1.3e-13	-0.19	Thyroid
ENSG00000115944.14	COX7A2L	chr2_42138872_G_A_b38	rs7425178	1.3e-13	-0.19	Thyroid
ENSG00000115944.14	COX7A2L	chr2_42426355_C_T_b38	rs222482	1.3e-13	-0.17	Thyroid
ENSG00000115944.14	COX7A2L	chr2_42246832_A_G_b38	rs11675336	1.3e-13	-0.19	Thyroid
ENSG00000115944.14	COX7A2L	chr2_42328496_T_C_b38	rs2286701	1.4e-13	0.2	Cells - Cultured fibroblasts
ENSG00000115944.14	COX7A2L	chr2_42299714_A_G_b38	rs11124872	1.4e-13	-0.49	Liver
ENSG00000115944.14	COX7A2L	chr2_42310137_G_A_b38	rs2041355	1.4e-13	-0.27	Testis
ENSG00000115944.14	COX7A2L	chr2_42210765_A_G_b38	rs12053130	1.4e-13	-0.19	Thyroid
ENSG00000115944.14	COX7A2L	chr2_42160641_G_A_b38	rs62144713	1.5e-13	0.23	Esophagus - Mucosa
ENSG00000115944.14	COX7A2L	chr2_42137671_A_G_b38	rs13405286	1.5e-13	-0.19	Thyroid
ENSG00000115944.14	COX7A2L	chr2_42137785_G_A_b38	rs13431118	1.5e-13	-0.19	Thyroid
ENSG00000115944.14	COX7A2L	chr2_42140970_T_G_b38	rs6720831	1.5e-13	-0.19	Thyroid
ENSG00000115944.14	COX7A2L	chr2_42251798_A_T_b38	rs11124868	1.5e-13	-0.19	Thyroid
ENSG00000115944.14	COX7A2L	chr2_42252341_G_A_b38	rs11687386	1.5e-13	-0.19	Thyroid
ENSG00000115944.14	COX7A2L	chr2_42128588_G_A_b38	rs74715614	1.5e-13	-0.26	Thyroid
ENSG00000115944.14	COX7A2L	chr2_42209885_T_C_b38	rs13020836	1.6e-13	0.22	Muscle - Skeletal
ENSG00000115944.14	COX7A2L	chr2_42185170_A_G_b38	rs2719129	1.6e-13	-0.19	Adipose - Subcutaneous
ENSG00000115944.14	COX7A2L	chr2_42473005_T_C_b38	rs4311098	1.6e-13	-0.21	Cells - Cultured fibroblasts
ENSG00000115944.14	COX7A2L	chr2_42468991_C_T_b38	rs10865182	1.6e-13	-0.2	Cells - Cultured fibroblasts
ENSG00000115944.14	COX7A2L	chr2_42341041_A_AC_b38	rs71408095	1.6e-13	-0.17	Thyroid
ENSG00000115944.14	COX7A2L	chr2_42478436_G_A_b38	rs7595265	1.6e-13	0.19	Esophagus - Mucosa
ENSG00000115944.14	COX7A2L	chr2_42172509_G_A_b38	rs17670190	1.6e-13	-0.25	Thyroid
ENSG00000115944.14	COX7A2L	chr2_42204420_A_G_b38	rs6726608	1.6e-13	-0.26	Testis
ENSG00000115944.14	COX7A2L	chr2_42406144_C_T_b38	rs7608257	1.7e-13	-0.26	Brain - Cortex
ENSG00000115944.14	COX7A2L	chr2_42299714_A_G_b38	rs11124872	1.7e-13	-0.23	Colon - Transverse
ENSG00000115944.14	COX7A2L	chr2_42299714_A_G_b38	rs11124872	1.7e-13	-0.19	Adipose - Subcutaneous
ENSG00000115944.14	COX7A2L	chr2_42179588_T_C_b38	rs72796504	1.7e-13	0.2	Cells - Cultured fibroblasts
ENSG00000115944.14	COX7A2L	chr2_42179953_G_C_b38	rs10171023	1.7e-13	0.2	Cells - Cultured fibroblasts
ENSG00000115944.14	COX7A2L	chr2_42171778_C_A_b38	rs12622910	1.7e-13	0.2	Cells - Cultured fibroblasts
ENSG00000115944.14	COX7A2L	chr2_42217147_T_C_b38	rs17029344	1.8e-13	0.2	Cells - Cultured fibroblasts
ENSG00000115944.14	COX7A2L	chr2_42445591_A_G_b38	rs2088281	1.8e-13	-0.2	Cells - Cultured fibroblasts
ENSG00000115944.14	COX7A2L	chr2_42451118_C_T_b38	rs2132532	1.8e-13	-0.2	Cells - Cultured fibroblasts
ENSG00000115944.14	COX7A2L	chr2_42397070_A_C_b38	rs6544544	1.8e-13	-0.19	Adipose - Subcutaneous
ENSG00000115944.14	COX7A2L	chr2_42383213_T_C_b38	rs17317880	1.8e-13	-0.39	Muscle - Skeletal
ENSG00000115944.14	COX7A2L	chr2_42335681_A_C_b38	rs10194796	1.9e-13	-0.19	Adipose - Subcutaneous
ENSG00000115944.14	COX7A2L	chr2_42322778_C_G_b38	rs2058270	1.9e-13	-0.19	Adipose - Subcutaneous
ENSG00000115944.14	COX7A2L	chr2_42265680_C_A_b38	rs62142565	1.9e-13	-0.17	Thyroid
ENSG00000115944.14	COX7A2L	chr2_42247475_T_C_b38	rs6723009	1.9e-13	-0.28	Colon - Transverse
ENSG00000115944.14	COX7A2L	chr2_42265397_A_G_b38	rs13397781	1.9e-13	-0.17	Thyroid
ENSG00000115944.14	COX7A2L	chr2_42381394_T_A_b38	rs2002107	1.9e-13	-0.19	Adipose - Subcutaneous
ENSG00000115944.14	COX7A2L	chr2_42542499_T_C_b38	rs7570932	2e-13	-0.21	Muscle - Skeletal
ENSG00000115944.14	COX7A2L	chr2_42372842_G_A_b38	rs7594312	2e-13	-0.19	Adipose - Subcutaneous
ENSG00000115944.14	COX7A2L	chr2_42252148_G_A_b38	rs9808348	2e-13	-0.17	Thyroid
ENSG00000115944.14	COX7A2L	chr2_42396312_T_C_b38	rs10170082	2e-13	0.2	Cells - Cultured fibroblasts
ENSG00000115944.14	COX7A2L	chr2_42201641_A_G_b38	rs79921794	2e-13	-0.24	Adipose - Subcutaneous
ENSG00000115944.14	COX7A2L	chr2_42155999_C_T_b38	rs11694068	2.1e-13	0.27	Testis
ENSG00000115944.14	COX7A2L	chr2_42158756_A_G_b38	rs12712836	2.1e-13	0.27	Testis
ENSG00000115944.14	COX7A2L	chr2_42158813_C_G_b38	rs11890964	2.1e-13	0.27	Testis
ENSG00000115944.14	COX7A2L	chr2_42160230_G_A_b38	rs10187139	2.1e-13	0.27	Testis
ENSG00000115944.14	COX7A2L	chr2_42358314_C_T_b38	rs10178208	2.1e-13	-0.26	Brain - Cortex
ENSG00000115944.14	COX7A2L	chr2_42238677_G_A_b38	rs6750394	2.2e-13	-0.27	Colon - Transverse
ENSG00000115944.14	COX7A2L	chr2_42125891_C_T_b38	rs7591141	2.2e-13	-0.24	Muscle - Skeletal
ENSG00000115944.14	COX7A2L	chr2_42558697_G_A_b38	rs10176659	2.3e-13	-0.22	Muscle - Skeletal
ENSG00000115944.14	COX7A2L	chr2_42398984_C_T_b38	rs10196864	2.3e-13	-0.26	Brain - Cortex
ENSG00000115944.14	COX7A2L	chr2_42319946_G_A_b38	rs2053348	2.4e-13	-0.27	Brain - Cortex
ENSG00000115944.14	COX7A2L	chr2_42389918_T_C_b38	rs6729281	2.4e-13	-0.26	Brain - Cortex
ENSG00000115944.14	COX7A2L	chr2_42396371_C_T_b38	rs10204831	2.4e-13	-0.26	Brain - Cortex
ENSG00000115944.14	COX7A2L	chr2_42396854_G_A_b38	rs6544543	2.4e-13	-0.26	Brain - Cortex
ENSG00000115944.14	COX7A2L	chr2_42397614_A_G_b38	rs6753100	2.5e-13	-0.19	Skin - Sun Exposed (Lower leg)
ENSG00000115944.14	COX7A2L	chr2_42235379_GAGC_G_b38	rs35268634	2.5e-13	-0.17	Thyroid
ENSG00000115944.14	COX7A2L	chr2_42261058_A_G_b38	rs2302345	2.5e-13	-0.19	Thyroid
ENSG00000115944.14	COX7A2L	chr2_42182700_A_G_b38	rs72796507	2.6e-13	0.2	Cells - Cultured fibroblasts
ENSG00000115944.14	COX7A2L	chr2_42281219_C_G_b38	rs112828938	2.6e-13	-0.26	Testis
ENSG00000115944.14	COX7A2L	chr2_42239903_C_G_b38	rs2033835	2.7e-13	-0.19	Thyroid
ENSG00000115944.14	COX7A2L	chr2_42181270_A_G_b38	rs80208290	2.7e-13	-0.25	Thyroid
ENSG00000115944.14	COX7A2L	chr2_42182491_C_A_b38	rs10178087	2.7e-13	0.2	Cells - Cultured fibroblasts
ENSG00000115944.14	COX7A2L	chr2_42285498_T_C_b38	rs6544531	2.8e-13	-0.26	Brain - Cortex
ENSG00000115944.14	COX7A2L	chr2_42467333_G_A_b38	rs11124878	2.9e-13	0.25	Muscle - Skeletal
ENSG00000115944.14	COX7A2L	chr2_42169582_A_G_b38	rs7233	2.9e-13	0.26	Testis
ENSG00000115944.14	COX7A2L	chr2_42170025_C_G_b38	rs11900678	2.9e-13	0.26	Testis
ENSG00000115944.14	COX7A2L	chr2_42370128_G_A_b38	rs7586114	2.9e-13	-0.27	Adipose - Subcutaneous
ENSG00000115944.14	COX7A2L	chr2_42406670_T_A_b38	rs67361655	3e-13	-0.26	Brain - Cortex
ENSG00000115944.14	COX7A2L	chr2_42287491_A_G_b38	rs72972029	3.1e-13	-0.28	Testis
ENSG00000115944.14	COX7A2L	chr2_42335647_C_G_b38	rs12613284	3.1e-13	-0.19	Adipose - Subcutaneous
ENSG00000115944.14	COX7A2L	chr2_42540501_C_A_b38	rs6754279	3.2e-13	-0.21	Muscle - Skeletal
ENSG00000115944.14	COX7A2L	chr2_42540721_C_G_b38	rs12994206	3.2e-13	-0.21	Muscle - Skeletal
ENSG00000115944.14	COX7A2L	chr2_42266053_T_G_b38	rs12613216	3.3e-13	-0.17	Thyroid
ENSG00000115944.14	COX7A2L	chr2_42266073_G_A_b38	rs12622719	3.3e-13	-0.17	Thyroid
ENSG00000115944.14	COX7A2L	chr2_42375049_G_A_b38	rs10169971	3.3e-13	0.2	Cells - Cultured fibroblasts
ENSG00000115944.14	COX7A2L	chr2_42335681_A_C_b38	rs10194796	3.3e-13	-0.3	Small Intestine - Terminal Ileum
ENSG00000115944.14	COX7A2L	chr2_42438282_A_C_b38	rs1390608	3.5e-13	-0.19	Skin - Sun Exposed (Lower leg)
ENSG00000115944.14	COX7A2L	chr2_42265397_A_G_b38	rs13397781	3.6e-13	-0.25	Testis
ENSG00000115944.14	COX7A2L	chr2_42247475_T_C_b38	rs6723009	3.6e-13	-0.47	Liver
ENSG00000115944.14	COX7A2L	chr2_42673851_G_A_b38	rs6544586	3.7e-13	-0.22	Muscle - Skeletal
ENSG00000115944.14	COX7A2L	chr2_42289065_G_A_b38	rs2053349	3.7e-13	0.19	Cells - Cultured fibroblasts
ENSG00000115944.14	COX7A2L	chr2_42192689_C_T_b38	rs10193935	3.7e-13	0.2	Cells - Cultured fibroblasts
ENSG00000115944.14	COX7A2L	chr2_42193413_TAA_T_b38	rs72117934	3.7e-13	0.2	Cells - Cultured fibroblasts
ENSG00000115944.14	COX7A2L	chr2_42430167_G_C_b38	rs222477	3.7e-13	0.22	Cells - Cultured fibroblasts
ENSG00000115944.14	COX7A2L	chr2_42410917_T_C_b38	rs222471	3.8e-13	0.2	Cells - Cultured fibroblasts
ENSG00000115944.14	COX7A2L	chr2_42546735_C_T_b38	rs12986795	3.9e-13	-0.21	Muscle - Skeletal
ENSG00000115944.14	COX7A2L	chr2_42372842_G_A_b38	rs7594312	3.9e-13	-0.26	Brain - Cortex
ENSG00000115944.14	COX7A2L	chr2_42298442_C_G_b38	rs997288	3.9e-13	0.2	Cells - Cultured fibroblasts
ENSG00000115944.14	COX7A2L	chr2_42288521_A_G_b38	rs10202848	4e-13	0.2	Cells - Cultured fibroblasts
ENSG00000115944.14	COX7A2L	chr2_42361716_T_A_b38	rs3806584	4e-13	0.22	Thyroid
ENSG00000115944.14	COX7A2L	chr2_42397522_T_C_b38	rs6739614	4e-13	-0.19	Skin - Sun Exposed (Lower leg)
ENSG00000115944.14	COX7A2L	chr2_42215072_T_C_b38	rs10200000	4e-13	0.2	Cells - Cultured fibroblasts
ENSG00000115944.14	COX7A2L	chr2_42380148_T_C_b38	rs7564509	4e-13	-0.26	Brain - Cortex
ENSG00000115944.14	COX7A2L	chr2_42375397_T_A_b38	rs10182583	4e-13	0.22	Muscle - Skeletal
ENSG00000115944.14	COX7A2L	chr2_42383411_C_T_b38	rs12615383	4.2e-13	0.2	Cells - Cultured fibroblasts
ENSG00000115944.14	COX7A2L	chr2_42435771_C_T_b38	rs222472	4.2e-13	0.19	Cells - Cultured fibroblasts
ENSG00000115944.14	COX7A2L	chr2_42172757_G_A_b38	rs2068421	4.2e-13	0.26	Testis
ENSG00000115944.14	COX7A2L	chr2_42253064_T_G_b38	rs17671847	4.2e-13	-0.25	Thyroid
ENSG00000115944.14	COX7A2L	chr2_42302199_C_T_b38	rs62142596	4.2e-13	0.19	Cells - Cultured fibroblasts
ENSG00000115944.14	COX7A2L	chr2_42421430_T_G_b38	rs222488	4.4e-13	0.19	Cells - Cultured fibroblasts
ENSG00000115944.14	COX7A2L	chr2_42281219_C_G_b38	rs112828938	4.4e-13	-0.2	Esophagus - Mucosa
ENSG00000115944.14	COX7A2L	chr2_42539179_G_A_b38	rs2029898	4.5e-13	-0.21	Muscle - Skeletal
ENSG00000115944.14	COX7A2L	chr2_42231223_A_G_b38	rs34693897	4.6e-13	-0.19	Thyroid
ENSG00000115944.14	COX7A2L	chr2_42410609_G_A_b38	rs10169411	4.6e-13	0.19	Cells - Cultured fibroblasts
ENSG00000115944.14	COX7A2L	chr2_42219705_A_G_b38	rs1017467	4.6e-13	-0.19	Adipose - Subcutaneous
ENSG00000115944.14	COX7A2L	chr2_42406333_T_C_b38	rs13405174	4.6e-13	-0.25	Brain - Cortex
ENSG00000115944.14	COX7A2L	chr2_42446853_G_T_b38	rs35843922	4.7e-13	-0.19	Skin - Sun Exposed (Lower leg)
ENSG00000115944.14	COX7A2L	chr2_42311317_A_G_b38	rs1439228	4.7e-13	-0.24	Thyroid
ENSG00000115944.14	COX7A2L	chr2_42140290_C_T_b38	rs112130243	4.9e-13	-0.24	Thyroid
ENSG00000115944.14	COX7A2L	chr2_42140936_G_A_b38	rs111285971	4.9e-13	-0.24	Thyroid
ENSG00000115944.14	COX7A2L	chr2_42350663_T_TAAATACACAC_b38	rs4181	5e-13	-0.3	Small Intestine - Terminal Ileum
ENSG00000115944.14	COX7A2L	chr2_42344346_C_T_b38	rs10183278	5e-13	-0.3	Small Intestine - Terminal Ileum
ENSG00000115944.14	COX7A2L	chr2_42345535_A_T_b38	rs2041354	5e-13	-0.3	Small Intestine - Terminal Ileum
ENSG00000115944.14	COX7A2L	chr2_42289744_C_G_b38	rs1044562	5.1e-13	0.2	Cells - Cultured fibroblasts
ENSG00000115944.14	COX7A2L	chr2_42209885_T_C_b38	rs13020836	5.2e-13	-0.18	Thyroid
ENSG00000115944.14	COX7A2L	chr2_42462617_C_G_b38	rs6724626	5.2e-13	-0.2	Cells - Cultured fibroblasts
ENSG00000115944.14	COX7A2L	chr2_42540055_G_A_b38	rs13385655	5.3e-13	-0.21	Muscle - Skeletal
ENSG00000115944.14	COX7A2L	chr2_42413095_T_C_b38	rs222469	5.3e-13	0.2	Cells - Cultured fibroblasts
ENSG00000115944.14	COX7A2L	chr2_42212905_T_A_b38	rs12472373	5.4e-13	-0.18	Thyroid
ENSG00000115944.14	COX7A2L	chr2_42373797_A_G_b38	rs6720598	5.4e-13	-0.19	Skin - Sun Exposed (Lower leg)
ENSG00000115944.14	COX7A2L	chr2_42346940_T_C_b38	rs7571604	5.4e-13	-0.29	Small Intestine - Terminal Ileum
ENSG00000115944.14	COX7A2L	chr2_42294902_G_A_b38	rs6544536	5.5e-13	0.18	Cells - Cultured fibroblasts
ENSG00000115944.14	COX7A2L	chr2_42153571_T_C_b38	rs6544509	5.5e-13	0.27	Testis
ENSG00000115944.14	COX7A2L	chr2_42168854_C_T_b38	rs4290705	5.6e-13	0.25	Testis
ENSG00000115944.14	COX7A2L	chr2_42333835_A_G_b38	rs7572231	5.6e-13	-0.19	Adipose - Subcutaneous
ENSG00000115944.14	COX7A2L	chr2_42346262_C_A_b38	rs55978605	5.6e-13	0.19	Cells - Cultured fibroblasts
ENSG00000115944.14	COX7A2L	chr2_42440770_G_A_b38	rs1874451	5.7e-13	-0.19	Skin - Sun Exposed (Lower leg)
ENSG00000115944.14	COX7A2L	chr2_42388549_T_G_b38	rs34441457	5.7e-13	-0.19	Skin - Sun Exposed (Lower leg)
ENSG00000115944.14	COX7A2L	chr2_42442480_T_C_b38	rs11684852	5.8e-13	-0.19	Skin - Sun Exposed (Lower leg)
ENSG00000115944.14	COX7A2L	chr2_42260549_T_C_b38	rs6544524	5.8e-13	-0.45	Liver
ENSG00000115944.14	COX7A2L	chr2_42319946_G_A_b38	rs2053348	5.8e-13	-0.19	Adipose - Subcutaneous
ENSG00000115944.14	COX7A2L	chr2_42443258_A_T_b38	rs11691584	5.9e-13	0.18	Skin - Sun Exposed (Lower leg)
ENSG00000115944.14	COX7A2L	chr2_42276519_G_A_b38	rs60203260	5.9e-13	-0.24	Thyroid
ENSG00000115944.14	COX7A2L	chr2_42288361_C_T_b38	rs10179237	6e-13	0.18	Cells - Cultured fibroblasts
ENSG00000115944.14	COX7A2L	chr2_42183965_G_C_b38	rs2579968	6.2e-13	-0.45	Liver
ENSG00000115944.14	COX7A2L	chr2_42403760_T_C_b38	rs13394853	6.2e-13	0.19	Cells - Cultured fibroblasts
ENSG00000115944.14	COX7A2L	chr2_42409412_A_AT_b38	rs113273267	6.2e-13	0.19	Cells - Cultured fibroblasts
ENSG00000115944.14	COX7A2L	chr2_42290719_G_A_b38	rs7570083	6.4e-13	0.18	Cells - Cultured fibroblasts
ENSG00000115944.14	COX7A2L	chr2_42345962_C_G_b38	rs10189710	6.4e-13	0.19	Cells - Cultured fibroblasts
ENSG00000115944.14	COX7A2L	chr2_42259659_A_G_b38	rs9789740	6.4e-13	0.2	Cells - Cultured fibroblasts
ENSG00000115944.14	COX7A2L	chr2_42260530_AT_A_b38	rs57148718	6.4e-13	0.2	Cells - Cultured fibroblasts
ENSG00000115944.14	COX7A2L	chr2_42265680_C_A_b38	rs62142565	6.4e-13	-0.25	Testis
ENSG00000115944.14	COX7A2L	chr2_42266053_T_G_b38	rs12613216	6.4e-13	-0.25	Testis
ENSG00000115944.14	COX7A2L	chr2_42266073_G_A_b38	rs12622719	6.4e-13	-0.25	Testis
ENSG00000115944.14	COX7A2L	chr2_42379633_C_G_b38	rs6751908	6.6e-13	-0.26	Brain - Cortex
ENSG00000115944.14	COX7A2L	chr2_42626144_A_C_b38	rs7561483	6.6e-13	0.17	Thyroid
ENSG00000115944.14	COX7A2L	chr2_42350030_A_G_b38	rs1981664	6.7e-13	-0.29	Small Intestine - Terminal Ileum
ENSG00000115944.14	COX7A2L	chr2_42133986_T_C_b38	rs80317798	6.7e-13	-0.24	Thyroid
ENSG00000115944.14	COX7A2L	chr2_42542617_C_T_b38	rs7557174	6.8e-13	-0.21	Muscle - Skeletal
ENSG00000115944.14	COX7A2L	chr2_42189363_C_T_b38	rs17670415	6.9e-13	-0.24	Adipose - Subcutaneous
ENSG00000115944.14	COX7A2L	chr2_42362781_C_T_b38	rs3755304	6.9e-13	0.19	Cells - Cultured fibroblasts
ENSG00000115944.14	COX7A2L	chr2_42253411_C_T_b38	rs6732071	7e-13	-0.26	Brain - Cortex
ENSG00000115944.14	COX7A2L	chr2_42233627_G_A_b38	rs11124864	7.4e-13	-0.17	Thyroid
ENSG00000115944.14	COX7A2L	chr2_42160551_A_G_b38	rs10210676	7.5e-13	0.25	Testis
ENSG00000115944.14	COX7A2L	chr2_42285067_C_CTTAA_b38	rs71408093	7.6e-13	-0.18	Skin - Sun Exposed (Lower leg)
ENSG00000115944.14	COX7A2L	chr2_42326438_A_C_b38	rs11682029	7.6e-13	-0.26	Brain - Cortex
ENSG00000115944.14	COX7A2L	chr2_42387938_T_C_b38	rs11124874	7.8e-13	-0.18	Adipose - Subcutaneous
ENSG00000115944.14	COX7A2L	chr2_42207314_T_C_b38	rs6544516	7.9e-13	-0.18	Adipose - Subcutaneous
ENSG00000115944.14	COX7A2L	chr2_42208118_A_G_b38	rs17624908	8e-13	-0.24	Adipose - Subcutaneous
ENSG00000115944.14	COX7A2L	chr2_42256078_G_A_b38	rs10779930	8e-13	-0.19	Adipose - Subcutaneous
ENSG00000115944.14	COX7A2L	chr2_42450409_T_G_b38	rs17029732	8.2e-13	-0.19	Skin - Sun Exposed (Lower leg)
ENSG00000115944.14	COX7A2L	chr2_42358715_T_A_b38	rs11124873	8.3e-13	-0.2	Esophagus - Mucosa
ENSG00000115944.14	COX7A2L	chr2_42449267_G_A_b38	rs35955117	8.3e-13	0.44	Liver
ENSG00000115944.14	COX7A2L	chr2_42261736_C_T_b38	rs10189828	8.4e-13	-0.25	Testis
ENSG00000115944.14	COX7A2L	chr2_42196029_A_G_b38	rs1470051	8.5e-13	-0.18	Adipose - Subcutaneous
ENSG00000115944.14	COX7A2L	chr2_42450447_C_T_b38	rs1496328	8.7e-13	0.43	Liver
ENSG00000115944.14	COX7A2L	chr2_42422679_C_T_b38	rs222485	8.7e-13	-0.26	Brain - Cortex
ENSG00000115944.14	COX7A2L	chr2_42423889_C_T_b38	rs222484	8.7e-13	-0.26	Brain - Cortex
ENSG00000115944.14	COX7A2L	chr2_42286519_C_G_b38	rs3732195	9.1e-13	-0.18	Adipose - Subcutaneous
ENSG00000115944.14	COX7A2L	chr2_42320094_T_C_b38	rs2053347	9.1e-13	-0.26	Brain - Cortex
ENSG00000115944.14	COX7A2L	chr2_42397500_A_G_b38	rs6752997	9.2e-13	-0.25	Adipose - Subcutaneous
ENSG00000115944.14	COX7A2L	chr2_42218936_A_C_b38	rs6743809	9.3e-13	-0.22	Esophagus - Mucosa
ENSG00000115944.14	COX7A2L	chr2_42416580_G_A_b38	rs222465	9.4e-13	0.2	Cells - Cultured fibroblasts
ENSG00000115944.14	COX7A2L	chr2_42416749_C_T_b38	rs222464	9.4e-13	0.2	Cells - Cultured fibroblasts
ENSG00000115944.14	COX7A2L	chr2_42433550_A_C_b38	rs222474	9.4e-13	-0.21	Esophagus - Mucosa
ENSG00000115944.14	COX7A2L	chr2_42179930_G_A_b38	rs2579963	9.5e-13	0.17	Thyroid
ENSG00000115944.14	COX7A2L	chr2_42218820_C_G_b38	rs55953144	9.5e-13	-0.23	Thyroid
ENSG00000115944.14	COX7A2L	chr2_42253411_C_T_b38	rs6732071	9.8e-13	-0.18	Adipose - Subcutaneous
ENSG00000115944.14	COX7A2L	chr2_42378055_A_T_b38	rs6718604	9.8e-13	0.22	Muscle - Skeletal
ENSG00000115944.14	COX7A2L	chr2_42198000_A_G_b38	rs10171919	9.9e-13	-0.18	Adipose - Subcutaneous
ENSG00000115944.14	COX7A2L	chr2_42316437_A_C_b38	rs6752455	1e-12	0.19	Cells - Cultured fibroblasts
ENSG00000115944.14	COX7A2L	chr2_42220448_T_C_b38	rs76740029	1e-12	-0.24	Thyroid
ENSG00000115944.14	COX7A2L	chr2_42341833_C_A_b38	rs17389687	1e-12	-0.25	Adipose - Subcutaneous
ENSG00000115944.14	COX7A2L	chr2_42160984_C_T_b38	rs4528816	1e-12	0.17	Thyroid
ENSG00000115944.14	COX7A2L	chr2_42302560_G_T_b38	rs13429757	1.1e-12	0.21	Cells - Cultured fibroblasts
ENSG00000115944.14	COX7A2L	chr2_42340757_G_C_b38	rs35574134	1.1e-12	-0.19	Skin - Sun Exposed (Lower leg)
ENSG00000115944.14	COX7A2L	chr2_42192021_T_C_b38	rs12712838	1.1e-12	-0.18	Adipose - Subcutaneous
ENSG00000115944.14	COX7A2L	chr2_42208508_G_C_b38	rs6544517	1.1e-12	-0.21	Esophagus - Mucosa
ENSG00000115944.14	COX7A2L	chr2_42375327_A_G_b38	rs6728241	1.1e-12	-0.17	Skin - Sun Exposed (Lower leg)
ENSG00000115944.14	COX7A2L	chr2_42397070_A_C_b38	rs6544544	1.2e-12	-0.18	Skin - Sun Exposed (Lower leg)
ENSG00000115944.14	COX7A2L	chr2_42397070_A_C_b38	rs6544544	1.2e-12	-0.26	Brain - Cortex
ENSG00000115944.14	COX7A2L	chr2_42464461_T_A_b38	rs11695203	1.2e-12	-0.19	Skin - Sun Exposed (Lower leg)
ENSG00000115944.14	COX7A2L	chr2_42255789_C_A_b38	rs12622152	1.2e-12	0.2	Cells - Cultured fibroblasts
ENSG00000115944.14	COX7A2L	chr2_42257484_CCAAA_C_b38	rs72455872	1.2e-12	0.2	Cells - Cultured fibroblasts
ENSG00000115944.14	COX7A2L	chr2_42213610_C_T_b38	rs6713259	1.2e-12	-0.44	Liver
ENSG00000115944.14	COX7A2L	chr2_42333248_T_A_b38	rs10490551	1.2e-12	-0.27	Testis
ENSG00000115944.14	COX7A2L	chr2_42183579_A_G_b38	rs2579969	1.2e-12	-0.28	Testis
ENSG00000115944.14	COX7A2L	chr2_42559394_C_A_b38	rs13018088	1.3e-12	-0.21	Muscle - Skeletal
ENSG00000115944.14	COX7A2L	chr2_42278162_A_G_b38	rs17029516	1.3e-12	-0.2	Esophagus - Mucosa
ENSG00000115944.14	COX7A2L	chr2_42478495_T_G_b38	rs7609170	1.3e-12	-0.2	Cells - Cultured fibroblasts
ENSG00000115944.14	COX7A2L	chr2_42320094_T_C_b38	rs2053347	1.3e-12	-0.19	Adipose - Subcutaneous
ENSG00000115944.14	COX7A2L	chr2_42130947_A_G_b38	rs111358044	1.4e-12	-0.24	Thyroid
ENSG00000115944.14	COX7A2L	chr2_42457870_C_T_b38	rs12466692	1.4e-12	0.24	Testis
ENSG00000115944.14	COX7A2L	chr2_42425932_G_A_b38	rs12477017	1.4e-12	-0.21	Esophagus - Mucosa
ENSG00000115944.14	COX7A2L	chr2_42411189_A_G_b38	rs222470	1.4e-12	-0.25	Brain - Cortex
ENSG00000115944.14	COX7A2L	chr2_42275192_C_T_b38	rs7605782	1.4e-12	0.2	Cells - Cultured fibroblasts
ENSG00000115944.14	COX7A2L	chr2_42350931_T_C_b38	rs17389715	1.5e-12	-0.25	Adipose - Subcutaneous
ENSG00000115944.14	COX7A2L	chr2_42352603_T_C_b38	rs56851715	1.5e-12	-0.25	Adipose - Subcutaneous
ENSG00000115944.14	COX7A2L	chr2_42452523_G_A_b38	rs6725693	1.5e-12	-0.19	Skin - Sun Exposed (Lower leg)
ENSG00000115944.14	COX7A2L	chr2_42226424_CCGAGGCGGGCGGATCATGAGGTCAGGAGAT_C_b38	rs200055218	1.5e-12	0.2	Cells - Cultured fibroblasts
ENSG00000115944.14	COX7A2L	chr2_42199384_A_G_b38	rs12614424	1.6e-12	-0.29	Testis
ENSG00000115944.14	COX7A2L	chr2_42233627_G_A_b38	rs11124864	1.6e-12	-0.24	Testis
ENSG00000115944.14	COX7A2L	chr2_42216122_G_A_b38	rs28730428	1.6e-12	0.2	Muscle - Skeletal
ENSG00000115944.14	COX7A2L	chr2_42395790_T_TA_b38	rs34582491	1.6e-12	-0.19	Skin - Sun Exposed (Lower leg)
ENSG00000115944.14	COX7A2L	chr2_42376969_C_T_b38	rs7592036	1.6e-12	-0.19	Skin - Sun Exposed (Lower leg)
ENSG00000115944.14	COX7A2L	chr2_42341547_G_A_b38	rs57774557	1.6e-12	-0.25	Adipose - Subcutaneous
ENSG00000115944.14	COX7A2L	chr2_42232667_T_G_b38	rs10174872	1.6e-12	0.2	Cells - Cultured fibroblasts
ENSG00000115944.14	COX7A2L	chr2_42168854_C_T_b38	rs4290705	1.6e-12	0.17	Thyroid
ENSG00000115944.14	COX7A2L	chr2_42252734_A_C_b38	rs2374405	1.6e-12	0.19	Cells - Cultured fibroblasts
ENSG00000115944.14	COX7A2L	chr2_42221291_G_T_b38	rs6724049	1.7e-12	-0.25	Brain - Cortex
ENSG00000115944.14	COX7A2L	chr2_42293776_C_A_b38	rs6731520	1.7e-12	-0.26	Brain - Cortex
ENSG00000115944.14	COX7A2L	chr2_42287096_C_T_b38	rs13394134	1.7e-12	0.21	Muscle - Skeletal
ENSG00000115944.14	COX7A2L	chr2_42160863_C_T_b38	rs56398784	1.7e-12	0.22	Esophagus - Mucosa
ENSG00000115944.14	COX7A2L	chr2_42173138_T_A_b38	rs58962161	1.7e-12	0.17	Cells - Cultured fibroblasts
ENSG00000115944.14	COX7A2L	chr2_42614925_C_G_b38	rs13020724	1.7e-12	-0.21	Muscle - Skeletal
ENSG00000115944.14	COX7A2L	chr2_42410523_T_C_b38	rs6544546	1.7e-12	-0.25	Brain - Cortex
ENSG00000115944.14	COX7A2L	chr2_42253411_C_T_b38	rs6732071	1.7e-12	-0.29	Small Intestine - Terminal Ileum
ENSG00000115944.14	COX7A2L	chr2_42390409_T_G_b38	rs13417597	1.7e-12	0.22	Muscle - Skeletal
ENSG00000115944.14	COX7A2L	chr2_42243654_C_T_b38	rs6713242	1.8e-12	0.2	Cells - Cultured fibroblasts
ENSG00000115944.14	COX7A2L	chr2_42212209_G_A_b38	rs10177857	1.8e-12	-0.43	Liver
ENSG00000115944.14	COX7A2L	chr2_42335647_C_G_b38	rs12613284	1.8e-12	-0.26	Brain - Cortex
ENSG00000115944.14	COX7A2L	chr2_42285067_C_CTTAA_b38	rs71408093	1.8e-12	-0.27	Brain - Cortex
ENSG00000115944.14	COX7A2L	chr2_42315744_G_A_b38	rs1439231	1.9e-12	0.18	Cells - Cultured fibroblasts
ENSG00000115944.14	COX7A2L	chr2_42332116_A_C_b38	rs6716767	1.9e-12	-0.25	Adipose - Subcutaneous
ENSG00000115944.14	COX7A2L	chr2_42193591_G_T_b38	rs2579966	2e-12	-0.25	Brain - Cortex
ENSG00000115944.14	COX7A2L	chr2_42406670_T_A_b38	rs67361655	2e-12	-0.18	Adipose - Subcutaneous
ENSG00000115944.14	COX7A2L	chr2_42425932_G_A_b38	rs12477017	2e-12	-0.19	Skin - Sun Exposed (Lower leg)
ENSG00000115944.14	COX7A2L	chr2_42335647_C_G_b38	rs12613284	2e-12	-0.29	Small Intestine - Terminal Ileum
ENSG00000115944.14	COX7A2L	chr2_42421723_T_C_b38	rs917623	2.1e-12	-0.18	Skin - Sun Exposed (Lower leg)
ENSG00000115944.14	COX7A2L	chr2_42252148_G_A_b38	rs9808348	2.1e-12	-0.25	Testis
ENSG00000115944.14	COX7A2L	chr2_42196505_A_G_b38	rs10183344	2.1e-12	-0.18	Adipose - Subcutaneous
ENSG00000115944.14	COX7A2L	chr2_42154467_T_C_b38	rs11674707	2.2e-12	0.17	Thyroid
ENSG00000115944.14	COX7A2L	chr2_42241331_A_G_b38	rs7583046	2.2e-12	-0.25	Testis
ENSG00000115944.14	COX7A2L	chr2_42171333_G_A_b38	rs11902328	2.2e-12	0.17	Skin - Sun Exposed (Lower leg)
ENSG00000115944.14	COX7A2L	chr2_42196543_A_G_b38	rs10183437	2.2e-12	-0.18	Adipose - Subcutaneous
ENSG00000115944.14	COX7A2L	chr2_42153368_A_G_b38	rs6544508	2.3e-12	0.2	Thyroid
ENSG00000115944.14	COX7A2L	chr2_42361055_T_C_b38	rs3764906	2.3e-12	-0.19	Skin - Sun Exposed (Lower leg)
ENSG00000115944.14	COX7A2L	chr2_42362982_C_G_b38	rs3755303	2.3e-12	-0.19	Skin - Sun Exposed (Lower leg)
ENSG00000115944.14	COX7A2L	chr2_42415466_C_A_b38	rs222467	2.3e-12	-0.25	Brain - Cortex
ENSG00000115944.14	COX7A2L	chr2_42375067_CCAAA_C_b38	rs879444951	2.4e-12	-0.19	Skin - Sun Exposed (Lower leg)
ENSG00000115944.14	COX7A2L	chr2_42375072_G_GCC_b38	rs371630028	2.4e-12	-0.19	Skin - Sun Exposed (Lower leg)
ENSG00000115944.14	COX7A2L	chr2_42406333_T_C_b38	rs13405174	2.5e-12	-0.18	Adipose - Subcutaneous
ENSG00000115944.14	COX7A2L	chr2_42282689_T_C_b38	rs6723361	2.5e-12	-0.2	Esophagus - Mucosa
ENSG00000115944.14	COX7A2L	chr2_42397183_A_G_b38	rs6544545	2.6e-12	-0.25	Testis
ENSG00000115944.14	COX7A2L	chr2_42421839_A_T_b38	rs222487	2.7e-12	-0.17	Skin - Sun Exposed (Lower leg)
ENSG00000115944.14	COX7A2L	chr2_42428881_A_G_b38	rs222480	2.7e-12	-0.25	Brain - Cortex
ENSG00000115944.14	COX7A2L	chr2_42347208_G_C_b38	rs35379082	2.7e-12	-0.19	Skin - Sun Exposed (Lower leg)
ENSG00000115944.14	COX7A2L	chr2_42370269_G_T_b38	rs12475725	2.7e-12	-0.19	Skin - Sun Exposed (Lower leg)
ENSG00000115944.14	COX7A2L	chr2_42240494_C_A_b38	rs6758198	2.7e-12	-0.25	Testis
ENSG00000115944.14	COX7A2L	chr2_42403092_A_T_b38	rs13032887	2.7e-12	-0.18	Skin - Sun Exposed (Lower leg)
ENSG00000115944.14	COX7A2L	chr2_42411189_A_G_b38	rs222470	2.7e-12	-0.18	Adipose - Subcutaneous
ENSG00000115944.14	COX7A2L	chr2_42406144_C_T_b38	rs7608257	2.7e-12	-0.18	Adipose - Subcutaneous
ENSG00000115944.14	COX7A2L	chr2_42288530_A_C_b38	rs13017804	2.7e-12	-0.2	Esophagus - Mucosa
ENSG00000115944.14	COX7A2L	chr2_42286519_C_G_b38	rs3732195	2.7e-12	-0.29	Small Intestine - Terminal Ileum
ENSG00000115944.14	COX7A2L	chr2_42166003_A_AT_b38	rs34416252	2.8e-12	0.17	Thyroid
ENSG00000115944.14	COX7A2L	chr2_42358314_C_T_b38	rs10178208	2.8e-12	-0.18	Adipose - Subcutaneous
ENSG00000115944.14	COX7A2L	chr2_42391792_T_C_b38	rs12621350	2.9e-12	-0.25	Brain - Cortex
ENSG00000115944.14	COX7A2L	chr2_42388245_G_A_b38	rs17029631	2.9e-12	-0.19	Skin - Sun Exposed (Lower leg)
ENSG00000115944.14	COX7A2L	chr2_42425518_G_A_b38	rs13015280	3e-12	-0.18	Skin - Sun Exposed (Lower leg)
ENSG00000115944.14	COX7A2L	chr2_42244007_CAGTT_C_b38	rs112635812	3.1e-12	-0.25	Brain - Cortex
ENSG00000115944.14	COX7A2L	chr2_42444802_A_G_b38	rs35882655	3.1e-12	0.17	Skin - Sun Exposed (Lower leg)
ENSG00000115944.14	COX7A2L	chr2_42235379_GAGC_G_b38	rs35268634	3.1e-12	-0.24	Testis
ENSG00000115944.14	COX7A2L	chr2_42245754_G_A_b38	rs17671409	3.1e-12	-0.26	Adipose - Subcutaneous
ENSG00000115944.14	COX7A2L	chr2_42404300_GGAA_G_b38	rs34365706	3.1e-12	-0.19	Skin - Sun Exposed (Lower leg)
ENSG00000115944.14	COX7A2L	chr2_42218036_C_T_b38	rs10179838	3.1e-12	-0.18	Adipose - Subcutaneous
ENSG00000115944.14	COX7A2L	chr2_42390731_T_C_b38	rs17029636	3.2e-12	-0.19	Skin - Sun Exposed (Lower leg)
ENSG00000115944.14	COX7A2L	chr2_42539066_T_G_b38	rs3933910	3.3e-12	-0.2	Muscle - Skeletal
ENSG00000115944.14	COX7A2L	chr2_42348786_T_G_b38	rs6726129	3.3e-12	-0.2	Esophagus - Mucosa
ENSG00000115944.14	COX7A2L	chr2_42174904_G_T_b38	rs35692656	3.4e-12	0.16	Thyroid
ENSG00000115944.14	COX7A2L	chr2_42174927_C_G_b38	rs34514834	3.4e-12	0.16	Thyroid
ENSG00000115944.14	COX7A2L	chr2_42415391_C_T_b38	rs222468	3.4e-12	0.19	Cells - Cultured fibroblasts
ENSG00000115944.14	COX7A2L	chr2_42260905_G_A_b38	rs2302346	3.4e-12	-0.18	Esophagus - Mucosa
ENSG00000115944.14	COX7A2L	chr2_42348680_A_G_b38	rs10202845	3.4e-12	0.2	Cells - Cultured fibroblasts
ENSG00000115944.14	COX7A2L	chr2_42282208_G_C_b38	rs17389422	3.4e-12	-0.26	Adipose - Subcutaneous
ENSG00000115944.14	COX7A2L	chr2_42308906_C_T_b38	rs56271935	3.4e-12	-0.26	Adipose - Subcutaneous
ENSG00000115944.14	COX7A2L	chr2_42364198_C_T_b38	rs71441196	3.5e-12	-0.19	Skin - Sun Exposed (Lower leg)
ENSG00000115944.14	COX7A2L	chr2_42145617_C_T_b38	rs4325807	3.6e-12	0.23	Testis
ENSG00000115944.14	COX7A2L	chr2_42445438_G_A_b38	rs6718870	3.6e-12	0.17	Skin - Sun Exposed (Lower leg)
ENSG00000115944.14	COX7A2L	chr2_42242515_G_A_b38	rs7560627	3.7e-12	-0.17	Thyroid
ENSG00000115944.14	COX7A2L	chr2_42410523_T_C_b38	rs6544546	3.7e-12	-0.18	Adipose - Subcutaneous
ENSG00000115944.14	COX7A2L	chr2_42313617_T_C_b38	rs12053082	3.8e-12	-0.19	Skin - Sun Exposed (Lower leg)
ENSG00000115944.14	COX7A2L	chr2_42240494_C_A_b38	rs6758198	3.8e-12	-0.17	Thyroid
ENSG00000115944.14	COX7A2L	chr2_42433550_A_C_b38	rs222474	3.8e-12	-0.24	Testis
ENSG00000115944.14	COX7A2L	chr2_42352931_T_C_b38	rs3764907	3.9e-12	-0.19	Skin - Sun Exposed (Lower leg)
ENSG00000115944.14	COX7A2L	chr2_42379633_C_G_b38	rs6751908	3.9e-12	-0.18	Adipose - Subcutaneous
ENSG00000115944.14	COX7A2L	chr2_42178929_A_C_b38	rs11895590	3.9e-12	0.18	Adipose - Subcutaneous
ENSG00000115944.14	COX7A2L	chr2_42367506_G_A_b38	rs17317838	4e-12	-0.28	Adipose - Subcutaneous
ENSG00000115944.14	COX7A2L	chr2_42478142_C_G_b38	rs7594734	4e-12	-0.18	Cells - Cultured fibroblasts
ENSG00000115944.14	COX7A2L	chr2_42145617_C_T_b38	rs4325807	4e-12	0.23	Colon - Transverse
ENSG00000115944.14	COX7A2L	chr2_42347476_T_G_b38	rs12986823	4.1e-12	-0.19	Skin - Sun Exposed (Lower leg)
ENSG00000115944.14	COX7A2L	chr2_42345946_G_C_b38	rs12472029	4.1e-12	-0.19	Skin - Sun Exposed (Lower leg)
ENSG00000115944.14	COX7A2L	chr2_42398446_C_T_b38	rs12619348	4.2e-12	0.19	Cells - Cultured fibroblasts
ENSG00000115944.14	COX7A2L	chr2_42427437_T_TCTA_b38	rs10661918	4.2e-12	-0.18	Skin - Sun Exposed (Lower leg)
ENSG00000115944.14	COX7A2L	chr2_42386132_C_T_b38	rs12988139	4.3e-12	-0.2	Esophagus - Mucosa
ENSG00000115944.14	COX7A2L	chr2_42270981_G_T_b38	rs10204778	4.3e-12	0.19	Cells - Cultured fibroblasts
ENSG00000115944.14	COX7A2L	chr2_42450409_T_G_b38	rs17029732	4.3e-12	-0.2	Esophagus - Mucosa
ENSG00000115944.14	COX7A2L	chr2_42179930_G_A_b38	rs2579963	4.4e-12	0.24	Testis
ENSG00000115944.14	COX7A2L	chr2_42297449_A_G_b38	rs17317550	4.4e-12	0.26	Testis
ENSG00000115944.14	COX7A2L	chr2_42385166_T_C_b38	rs17029629	4.4e-12	-0.19	Skin - Sun Exposed (Lower leg)
ENSG00000115944.14	COX7A2L	chr2_42207314_T_C_b38	rs6544516	4.4e-12	-0.25	Brain - Cortex
ENSG00000115944.14	COX7A2L	chr2_42213948_A_G_b38	rs6744964	4.4e-12	0.19	Cells - Cultured fibroblasts
ENSG00000115944.14	COX7A2L	chr2_42201710_G_A_b38	rs11693605	4.5e-12	-0.25	Brain - Cortex
ENSG00000115944.14	COX7A2L	chr2_42421839_A_T_b38	rs222487	4.5e-12	-0.25	Brain - Cortex
ENSG00000115944.14	COX7A2L	chr2_42192021_T_C_b38	rs12712838	4.5e-12	-0.24	Brain - Cortex
ENSG00000115944.14	COX7A2L	chr2_42415466_C_A_b38	rs222467	4.5e-12	-0.18	Adipose - Subcutaneous
ENSG00000115944.14	COX7A2L	chr2_42462222_C_T_b38	rs1988650	4.6e-12	-0.29	Testis
ENSG00000115944.14	COX7A2L	chr2_42238005_A_G_b38	rs6544522	4.6e-12	-0.18	Adipose - Subcutaneous
ENSG00000115944.14	COX7A2L	chr2_42255148_C_T_b38	rs4375914	4.6e-12	0.21	Muscle - Skeletal
ENSG00000115944.14	COX7A2L	chr2_42344346_C_T_b38	rs10183278	4.6e-12	-0.22	Brain - Frontal Cortex (BA9)
ENSG00000115944.14	COX7A2L	chr2_42447581_T_C_b38	rs34904438	4.6e-12	0.23	Testis
ENSG00000115944.14	COX7A2L	chr2_42221291_G_T_b38	rs6724049	4.7e-12	-0.18	Adipose - Subcutaneous
ENSG00000115944.14	COX7A2L	chr2_42452523_G_A_b38	rs6725693	4.8e-12	-0.2	Esophagus - Mucosa
ENSG00000115944.14	COX7A2L	chr2_42649800_A_G_b38	rs11900994	4.9e-12	-0.23	Muscle - Skeletal
ENSG00000115944.14	COX7A2L	chr2_42256078_G_A_b38	rs10779930	5e-12	-0.25	Brain - Cortex
ENSG00000115944.14	COX7A2L	chr2_42244007_CAGTT_C_b38	rs112635812	5e-12	-0.29	Small Intestine - Terminal Ileum
ENSG00000115944.14	COX7A2L	chr2_42422524_C_T_b38	rs222486	5e-12	0.19	Cells - Cultured fibroblasts
ENSG00000115944.14	COX7A2L	chr2_42535900_CATGAGCCCAGGAGTTTGAGACCAGCCTGGGCATTAT_C_b38	rs72005169	5e-12	-0.2	Muscle - Skeletal
ENSG00000115944.14	COX7A2L	chr2_42421340_C_T_b38	rs222489	5e-12	-0.25	Brain - Cortex
ENSG00000115944.14	COX7A2L	chr2_42363725_C_A_b38	rs79265057	5.1e-12	-0.32	Thyroid
ENSG00000115944.14	COX7A2L	chr2_42697939_TTTC_T_b38	rs148782944	5.1e-12	-0.23	Muscle - Skeletal
ENSG00000115944.14	COX7A2L	chr2_42242515_G_A_b38	rs7560627	5.1e-12	-0.24	Testis
ENSG00000115944.14	COX7A2L	chr2_42474336_T_C_b38	rs12615095	5.1e-12	-0.19	Skin - Sun Exposed (Lower leg)
ENSG00000115944.14	COX7A2L	chr2_42333835_A_G_b38	rs7572231	5.1e-12	-0.25	Brain - Cortex
ENSG00000115944.14	COX7A2L	chr2_42218036_C_T_b38	rs10179838	5.2e-12	-0.25	Brain - Cortex
ENSG00000115944.14	COX7A2L	chr2_42427437_T_TCTA_b38	rs10661918	5.2e-12	-0.2	Esophagus - Mucosa
ENSG00000115944.14	COX7A2L	chr2_42439090_G_T_b38	rs1390609	5.2e-12	-0.18	Cells - Cultured fibroblasts
ENSG00000115944.14	COX7A2L	chr2_42171333_G_A_b38	rs11902328	5.3e-12	0.45	Liver
ENSG00000115944.14	COX7A2L	chr2_42270539_A_G_b38	rs7560860	5.3e-12	-0.18	Adipose - Subcutaneous
ENSG00000115944.14	COX7A2L	chr2_42445438_G_A_b38	rs6718870	5.4e-12	0.25	Brain - Cortex
ENSG00000115944.14	COX7A2L	chr2_42278403_A_G_b38	rs11684297	5.5e-12	-0.25	Brain - Cortex
ENSG00000115944.14	COX7A2L	chr2_42278893_A_G_b38	rs7571347	5.5e-12	-0.25	Brain - Cortex
ENSG00000115944.14	COX7A2L	chr2_42174904_G_T_b38	rs35692656	5.5e-12	0.24	Testis
ENSG00000115944.14	COX7A2L	chr2_42174927_C_G_b38	rs34514834	5.5e-12	0.24	Testis
ENSG00000115944.14	COX7A2L	chr2_42646450_C_G_b38	rs7570659	5.8e-12	0.17	Thyroid
ENSG00000115944.14	COX7A2L	chr2_42404854_C_T_b38	rs76610486	5.8e-12	-0.3	Thyroid
ENSG00000115944.14	COX7A2L	chr2_42676354_C_T_b38	rs8179838	6e-12	-0.21	Muscle - Skeletal
ENSG00000115944.14	COX7A2L	chr2_42468739_A_G_b38	rs77367395	6e-12	-0.19	Skin - Sun Exposed (Lower leg)
ENSG00000115944.14	COX7A2L	chr2_42468740_G_A_b38	rs74782153	6e-12	-0.19	Skin - Sun Exposed (Lower leg)
ENSG00000115944.14	COX7A2L	chr2_42299372_A_G_b38	rs12466769	6.2e-12	-0.18	Adipose - Subcutaneous
ENSG00000115944.14	COX7A2L	chr2_42252504_T_C_b38	rs9808509	6.2e-12	0.2	Cells - Cultured fibroblasts
ENSG00000115944.14	COX7A2L	chr2_42296471_TTA_T_b38	rs10604697	6.2e-12	0.21	Muscle - Skeletal
ENSG00000115944.14	COX7A2L	chr2_42281394_A_C_b38	rs10197110	6.2e-12	0.2	Cells - Cultured fibroblasts
ENSG00000115944.14	COX7A2L	chr2_42151252_G_A_b38	rs72794590	6.4e-12	0.18	Cells - Cultured fibroblasts
ENSG00000115944.14	COX7A2L	chr2_42395454_C_G_b38	rs10201586	6.4e-12	0.18	Cells - Cultured fibroblasts
ENSG00000115944.14	COX7A2L	chr2_42230726_G_C_b38	rs7588806	6.5e-12	-0.25	Brain - Cortex
ENSG00000115944.14	COX7A2L	chr2_42372842_G_A_b38	rs7594312	6.5e-12	-0.28	Small Intestine - Terminal Ileum
ENSG00000115944.14	COX7A2L	chr2_42317681_C_T_b38	rs7558501	6.6e-12	-0.17	Thyroid
ENSG00000115944.14	COX7A2L	chr2_42540924_G_C_b38	rs6754983	6.6e-12	-0.2	Muscle - Skeletal
ENSG00000115944.14	COX7A2L	chr2_42196029_A_G_b38	rs1470051	6.6e-12	-0.24	Brain - Cortex
ENSG00000115944.14	COX7A2L	chr2_42358039_T_C_b38	rs11685888	6.7e-12	-0.19	Skin - Sun Exposed (Lower leg)
ENSG00000115944.14	COX7A2L	chr2_42209583_T_A_b38	rs10180528	6.8e-12	0.19	Cells - Cultured fibroblasts
ENSG00000115944.14	COX7A2L	chr2_42290967_C_T_b38	rs6544535	6.8e-12	0.24	Muscle - Skeletal
ENSG00000115944.14	COX7A2L	chr2_42440770_G_A_b38	rs1874451	6.8e-12	-0.2	Esophagus - Mucosa
ENSG00000115944.14	COX7A2L	chr2_42446853_G_T_b38	rs35843922	6.8e-12	-0.2	Esophagus - Mucosa
ENSG00000115944.14	COX7A2L	chr2_42531115_C_A_b38	rs13016823	6.9e-12	-0.2	Muscle - Skeletal
ENSG00000115944.14	COX7A2L	chr2_42526930_T_G_b38	rs12712848	6.9e-12	-0.2	Muscle - Skeletal
ENSG00000115944.14	COX7A2L	chr2_42278403_A_G_b38	rs11684297	6.9e-12	-0.18	Adipose - Subcutaneous
ENSG00000115944.14	COX7A2L	chr2_42278893_A_G_b38	rs7571347	6.9e-12	-0.18	Adipose - Subcutaneous
ENSG00000115944.14	COX7A2L	chr2_42408238_T_G_b38	rs2109377	7.1e-12	-0.25	Testis
ENSG00000115944.14	COX7A2L	chr2_42263490_T_C_b38	rs13429735	7.1e-12	-0.25	Brain - Cortex
ENSG00000115944.14	COX7A2L	chr2_42318200_C_T_b38	rs2374407	7.1e-12	-0.25	Brain - Cortex
ENSG00000115944.14	COX7A2L	chr2_42386132_C_T_b38	rs12988139	7.1e-12	-0.19	Skin - Sun Exposed (Lower leg)
ENSG00000115944.14	COX7A2L	chr2_42534422_C_G_b38	rs6544559	7.2e-12	-0.2	Muscle - Skeletal
ENSG00000115944.14	COX7A2L	chr2_42251910_A_C_b38	rs17029408	7.3e-12	-0.22	Thyroid
ENSG00000115944.14	COX7A2L	chr2_42245045_T_C_b38	rs79277224	7.4e-12	-0.25	Adipose - Subcutaneous
ENSG00000115944.14	COX7A2L	chr2_42397183_A_G_b38	rs6544545	7.4e-12	-0.25	Colon - Transverse
ENSG00000115944.14	COX7A2L	chr2_42275418_T_C_b38	rs17389408	7.4e-12	-0.25	Adipose - Subcutaneous
ENSG00000115944.14	COX7A2L	chr2_42191958_G_A_b38	rs12997585	7.5e-12	-0.28	Testis
ENSG00000115944.14	COX7A2L	chr2_42468832_G_A_b38	rs35821754	7.6e-12	-0.19	Skin - Sun Exposed (Lower leg)
ENSG00000115944.14	COX7A2L	chr2_42391792_T_C_b38	rs12621350	7.6e-12	-0.18	Adipose - Subcutaneous
ENSG00000115944.14	COX7A2L	chr2_42231500_A_C_b38	rs10182302	7.6e-12	-0.27	Testis
ENSG00000115944.14	COX7A2L	chr2_42311296_A_G_b38	rs1439227	7.6e-12	-0.18	Adipose - Subcutaneous
ENSG00000115944.14	COX7A2L	chr2_42416940_A_G_b38	rs222463	7.8e-12	0.19	Cells - Cultured fibroblasts
ENSG00000115944.14	COX7A2L	chr2_42589030_A_G_b38	rs6738967	7.8e-12	-0.2	Muscle - Skeletal
ENSG00000115944.14	COX7A2L	chr2_42402892_A_G_b38	rs6716562	7.8e-12	-0.24	Adipose - Subcutaneous
ENSG00000115944.14	COX7A2L	chr2_42247420_G_A_b38	rs17671445	7.8e-12	-0.27	Adipose - Subcutaneous
ENSG00000115944.14	COX7A2L	chr2_42542936_A_G_b38	rs6544561	7.8e-12	-0.2	Muscle - Skeletal
ENSG00000115944.14	COX7A2L	chr2_42187417_G_C_b38	rs2374393	7.9e-12	-0.17	Skin - Sun Exposed (Lower leg)
ENSG00000115944.14	COX7A2L	chr2_42533250_G_A_b38	rs62144827	7.9e-12	0.17	Thyroid
ENSG00000115944.14	COX7A2L	chr2_42280029_T_C_b38	rs7565617	7.9e-12	-0.19	Esophagus - Mucosa
ENSG00000115944.14	COX7A2L	chr2_42361055_T_C_b38	rs3764906	7.9e-12	-0.2	Esophagus - Mucosa
ENSG00000115944.14	COX7A2L	chr2_42362982_C_G_b38	rs3755303	7.9e-12	-0.2	Esophagus - Mucosa
ENSG00000115944.14	COX7A2L	chr2_42339800_C_A_b38	rs1530108	8e-12	-0.23	Colon - Transverse
ENSG00000115944.14	COX7A2L	chr2_42338441_A_G_b38	rs17029598	8.1e-12	-0.2	Esophagus - Mucosa
ENSG00000115944.14	COX7A2L	chr2_42156305_G_C_b38	rs35657103	8.1e-12	0.16	Thyroid
ENSG00000115944.14	COX7A2L	chr2_42319540_A_C_b38	rs10221927	8.1e-12	0.18	Cells - Cultured fibroblasts
ENSG00000115944.14	COX7A2L	chr2_42203260_G_A_b38	rs6544515	8.2e-12	-0.25	Brain - Cortex
ENSG00000115944.14	COX7A2L	chr2_42252148_G_A_b38	rs9808348	8.3e-12	-0.23	Colon - Transverse
ENSG00000115944.14	COX7A2L	chr2_42272761_G_T_b38	rs13430111	8.3e-12	0.19	Cells - Cultured fibroblasts
ENSG00000115944.14	COX7A2L	chr2_42272828_C_T_b38	rs13430031	8.3e-12	0.19	Cells - Cultured fibroblasts
ENSG00000115944.14	COX7A2L	chr2_42545097_A_G_b38	rs13027757	8.4e-12	-0.2	Muscle - Skeletal
ENSG00000115944.14	COX7A2L	chr2_42166003_A_AT_b38	rs34416252	8.5e-12	0.23	Testis
ENSG00000115944.14	COX7A2L	chr2_42469715_T_C_b38	rs13030483	8.5e-12	-0.2	Esophagus - Mucosa
ENSG00000115944.14	COX7A2L	chr2_42375067_CCAAA_C_b38	rs879444951	8.5e-12	-0.2	Esophagus - Mucosa
ENSG00000115944.14	COX7A2L	chr2_42375072_G_GCC_b38	rs371630028	8.5e-12	-0.2	Esophagus - Mucosa
ENSG00000115944.14	COX7A2L	chr2_42229672_G_A_b38	rs1371197	8.6e-12	-0.18	Esophagus - Mucosa
ENSG00000115944.14	COX7A2L	chr2_42428881_A_G_b38	rs222480	8.6e-12	-0.18	Adipose - Subcutaneous
ENSG00000115944.14	COX7A2L	chr2_42153481_G_C_b38	rs147518030	8.6e-12	-0.26	Muscle - Skeletal
ENSG00000115944.14	COX7A2L	chr2_42263698_T_C_b38	rs34888618	8.6e-12	-0.25	Brain - Cortex
ENSG00000115944.14	COX7A2L	chr2_42284763_A_G_b38	rs6744779	8.7e-12	-0.18	Skin - Sun Exposed (Lower leg)
ENSG00000115944.14	COX7A2L	chr2_42212209_G_A_b38	rs10177857	8.9e-12	-0.25	Brain - Cortex
ENSG00000115944.14	COX7A2L	chr2_42381394_T_A_b38	rs2002107	9e-12	-0.17	Skin - Sun Exposed (Lower leg)
ENSG00000115944.14	COX7A2L	chr2_42395790_T_TA_b38	rs34582491	9e-12	-0.2	Esophagus - Mucosa
ENSG00000115944.14	COX7A2L	chr2_42226546_A_ACT_b38	rs143952672	9.2e-12	-0.24	Adipose - Subcutaneous
ENSG00000115944.14	COX7A2L	chr2_42243107_T_A_b38	rs58429920	9.2e-12	-0.24	Adipose - Subcutaneous
ENSG00000115944.14	COX7A2L	chr2_42140981_G_A_b38	rs4953654	9.3e-12	0.18	Thyroid
ENSG00000115944.14	COX7A2L	chr2_42427458_T_C_b38	rs12476521	9.3e-12	-0.18	Skin - Sun Exposed (Lower leg)
ENSG00000115944.14	COX7A2L	chr2_42607606_A_G_b38	rs7563635	9.4e-12	-0.24	Muscle - Skeletal
ENSG00000115944.14	COX7A2L	chr2_42448105_A_G_b38	rs1979754	9.4e-12	0.22	Testis
ENSG00000115944.14	COX7A2L	chr2_42399319_G_A_b38	rs61255466	9.4e-12	-0.24	Adipose - Subcutaneous
ENSG00000115944.14	COX7A2L	chr2_42399632_G_C_b38	rs74674217	9.4e-12	-0.24	Adipose - Subcutaneous
ENSG00000115944.14	COX7A2L	chr2_42419545_G_A_b38	rs74261302	9.5e-12	-0.18	Skin - Sun Exposed (Lower leg)
ENSG00000115944.14	COX7A2L	chr2_42543013_A_C_b38	rs6737072	9.8e-12	-0.2	Muscle - Skeletal
ENSG00000115944.14	COX7A2L	chr2_42544007_A_C_b38	rs6544562	9.8e-12	-0.2	Muscle - Skeletal
ENSG00000115944.14	COX7A2L	chr2_42629068_A_G_b38	rs6757976	1e-11	-0.24	Muscle - Skeletal
ENSG00000115944.14	COX7A2L	chr2_42468739_A_G_b38	rs77367395	1e-11	-0.2	Esophagus - Mucosa
ENSG00000115944.14	COX7A2L	chr2_42468740_G_A_b38	rs74782153	1e-11	-0.2	Esophagus - Mucosa
[truncated: 7,412 more rows]

## Sheet: S3_Tissue_Abbreviations
Tissue_full_name	Tissue_short_name
Muscle_Skeletal	Muscle
Thyroid	Thyroid
Testis	Testis
Esophagus_Mucosa	Esophagus Muc
Skin_Sun_Exposed_Lower_leg	Skin SE
Colon_Transverse	Colon
Liver	Liver
Adipose_Subcutaneous	Adipose S
Heart_Atrial_Appendage	Heart AA
Heart_Left_Ventricle	Heart LV
Cells_Cultured_fibroblasts	Fibroblasts
Pancreas	Pancreas
Breast_Mammary_Tissue	Breast
Prostate	Prostate
Spleen	Spleen
Brain_Cortex	Brain C
Brain_Frontal_Cortex_BA9	Brain FC
Pituitary	Pituitary
Small_Intestine_Terminal_Ileum	Ileum
Adipose_Visceral_Omentum	Adipose V
Skin_Not_Sun_Exposed_Suprapubic	Skin NSE
Stomach	Stomach
Brain_Cerebellum	Cerebellum
Cells_EBV-transformed_lymphocytes	Lymphocytes
Lung	Lung
Esophagus_Muscularis	Esophagus Mus
Minor_Salivary_Gland	Salivary G
Artery_Tibial	Artery T
Nerve_Tibial	Nerve T
Brain_Hypothalamus	Hypothalamus
Whole_Blood	Blood
Brain_Amygdala	Amygdala

## Sheet: S4_rs4181_1000genomesproject
Database	Phase	Population	Super_pop	Description	REF_frequency	REF_N	ALT_frequency	ALT_N	HOMO_ALT_frequency	HOMO_ALT_N	HOMO_REF_frequency	HOMO_REF_N	HET_frequency	HET_N
1000GENOMES	phase_3	ALL			0.383	1920	0.617	3088	0.399	999	0.166	415	0.435	1090
1000GENOMES	phase_3	AFR			0.244	322	0.756	1000	0.582	385	0.07	46	0.348	230
1000GENOMES	phase_3	ACB	AFR	African Caribbeans in Barbados	0.245	47	0.755	145	0.594	57	0.083	8	0.323	31
1000GENOMES	phase_3	ASW	AFR	African Ancestry in Southwest US	0.303	37	0.697	85	0.475	29	0.082	5	0.443	27
1000GENOMES	phase_3	ESN	AFR	Esan in Nigeria	0.293	58	0.707	140	0.515	51	0.101	10	0.384	38
1000GENOMES	phase_3	GWD	AFR	Gambian in Western Divisions in the Gambia	0.296	67	0.704	159	0.504	57	0.097	11	0.398	45
1000GENOMES	phase_3	LWK	AFR	Luhya in Webuye, Kenya	0.232	46	0.768	152	0.596	59	0.061	6	0.343	34
1000GENOMES	phase_3	MSL	AFR	Mende in Sierra Leone	0.112	19	0.888	151	0.8	68	0.024	2	0.176	15
1000GENOMES	phase_3	YRI	AFR	Yoruba in Ibadan, Nigeria	0.222	48	0.778	168	0.593	64	0.037	4	0.37	40
1000GENOMES	phase_3	AMR			0.614	426	0.386	268	0.153	53	0.38	132	0.467	162
1000GENOMES	phase_3	CLM	AMR	Colombians from Medellin, Colombia	0.628	118	0.372	70	0.106	10	0.362	34	0.532	50
1000GENOMES	phase_3	MXL	AMR	Mexican Ancestry from Los Angeles USA	0.656	84	0.344	44	0.094	6	0.406	26	0.5	32
1000GENOMES	phase_3	PEL	AMR	Peruvians from Lima, Peru	0.818	139	0.182	31	0.035	3	0.671	57	0.294	25
1000GENOMES	phase_3	PUR	AMR	Puerto Ricans from Puerto Rico	0.409	85	0.591	123	0.327	34	0.144	15	0.529	55
1000GENOMES	phase_3	EAS			0.273	275	0.727	733	0.526	265	0.071	36	0.403	203
1000GENOMES	phase_3	CDX	EAS	Chinese Dai in Xishuangbanna, China	0.339	63	0.661	123	0.43	40	0.108	10	0.462	43
1000GENOMES	phase_3	CHB	EAS	Han Chinese in Beijing, China	0.243	50	0.757	156	0.573	59	0.058	6	0.369	38
1000GENOMES	phase_3	CHS	EAS	Southern Han Chinese	0.271	57	0.729	153	0.505	53	0.048	5	0.448	47
1000GENOMES	phase_3	JPT	EAS	Japanese in Tokyo, Japan	0.284	59	0.716	149	0.519	54	0.087	9	0.394	41
1000GENOMES	phase_3	KHV	EAS	Kinh in Ho Chi Minh City, Vietnam	0.232	46	0.768	152	0.596	59	0.061	6	0.343	34
1000GENOMES	phase_3	EUR			0.412	414	0.588	592	0.336	169	0.159	80	0.505	254
1000GENOMES	phase_3	CEU	EUR	Utah Residents (CEPH) with Northern and Western European Ancestry	0.439	87	0.561	111	0.273	27	0.152	15	0.576	57
1000GENOMES	phase_3	FIN	EUR	Finnish in Finland	0.384	76	0.616	122	0.354	35	0.121	12	0.525	52
1000GENOMES	phase_3	GBR	EUR	British in England and Scotland	0.423	77	0.577	105	0.352	32	0.198	18	0.451	41
1000GENOMES	phase_3	IBS	EUR	Iberian Population in Spain	0.453	97	0.547	117	0.28	30	0.187	20	0.533	57
1000GENOMES	phase_3	TSI	EUR	Toscani in Italia	0.36	77	0.64	137	0.421	45	0.14	15	0.439	47
1000GENOMES	phase_3	SAS			0.494	483	0.506	495	0.26	127	0.247	121	0.493	241
1000GENOMES	phase_3	BEB	SAS	Bengali from Bangladesh	0.547	94	0.453	78	0.198	17	0.291	25	0.512	44
1000GENOMES	phase_3	GIH	SAS	Gujarati Indian from Houston, Texas	0.466	96	0.534	110	0.252	26	0.184	19	0.563	58
1000GENOMES	phase_3	ITU	SAS	Indian Telugu from the UK	0.426	87	0.574	117	0.343	35	0.196	20	0.461	47
1000GENOMES	phase_3	PJL	SAS	Punjabi from Lahore, Pakistan	0.547	105	0.453	87	0.219	21	0.312	30	0.469	45
1000GENOMES	phase_3	STU	SAS	Sri Lankan Tamil from the UK	0.495	101	0.505	103	0.275	28	0.265	27	0.461	47

## Sheet: S4_rs4181_gnomad
Population	Population	REF_frequency	REF_N	ALT_frequency	ALT_N
gnomAD	ALL	0.393	56048	0.607	86546
gnomAD	afr	0.302	12606	0.698	29170
gnomAD	ami	0.434	380	0.566	496
gnomAD	amr	0.551	7500	0.449	6114
gnomAD	asj	0.421	1396	0.579	1916
gnomAD	eas	0.263	809	0.737	2263
gnomAD	fin	0.386	4022	0.614	6388
gnomAD	nfe	0.422	27143	0.578	37207
gnomAD	oth	0.407	872	0.593	1268
gnomAD	sas	0.434	1320	0.566	1724

## Sheet: S5_MR_UKBB
SNP	effect_allele.exposure	other_allele.exposure	effect_allele.outcome	other_allele.outcome	beta.exposure	beta.outcome	eaf.exposure	eaf.outcome	remove	palindromic	ambiguous	chr	pos	se.outcome	samplesize.outcome	pval.outcome	originalname.outcome	outcome.deprecated	mr_keep.outcome	data_source.outcome	proxy.outcome	target_snp.outcome	proxy_snp.outcome	target_a1.outcome	target_a2.outcome	proxy_a1.outcome	proxy_a2.outcome	rsid	se.exposure	samplesize.exposure	mr_keep.exposure	pval.exposure	pval_origin.exposure	data_source.exposure	tissue_id	id	action	mr_keep	ncase.outcome	id.exposure	id.outcome	outcome	exposure	method	nsnp	beta.MR	se.MR	lower limit 95% CI	upper limit 95% CI
rs10183278	T	C	T	C	0.442936	-0.00584106		0.56159	FALSE	FALSE	FALSE	2	42571486	0.00161206	454846	0.000290001	Leg fat mass (right)	Leg fat mass (right) || ||	TRUE	igd								rs10183278	0.022409	706	TRUE	3.71541e-68	inferred	gtex_eqtl	muscle_skeletal	ENSG00000115944.14 - Muscle - Skeletal	2	TRUE		ENSG00000115944.14 - Muscle - Skeletal	ukb-b-18096	Leg fat mass (right) || id:ukb-b-18096	ENSG00000115944.14 - Muscle - Skeletal	Wald ratio	1	-0.0131871	0.00363949	-0.0203204	-0.00605388
rs10183278	T	C	T	C	0.442936	-0.00611858		0.56156	FALSE	FALSE	FALSE	2	42571486	0.00174431	461632	0.000449997	Weight	Weight || ||	TRUE	igd								rs10183278	0.022409	706	TRUE	3.71541e-68	inferred	gtex_eqtl	muscle_skeletal	ENSG00000115944.14 - Muscle - Skeletal	2	TRUE		ENSG00000115944.14 - Muscle - Skeletal	ukb-b-11842	Weight || id:ukb-b-11842	ENSG00000115944.14 - Muscle - Skeletal	Wald ratio	1	-0.0138137	0.00393806	-0.0215322	-0.00609523
rs10183278	T	C	T	C	0.442936	-0.00421488		0.561594	FALSE	FALSE	FALSE	2	42571486	0.00123819	454746	0.000659994	Arm predicted mass (right)	Arm predicted mass (right) || ||	TRUE	igd								rs10183278	0.022409	706	TRUE	3.71541e-68	inferred	gtex_eqtl	muscle_skeletal	ENSG00000115944.14 - Muscle - Skeletal	2	TRUE		ENSG00000115944.14 - Muscle - Skeletal	ukb-b-16698	Arm predicted mass (right) || id:ukb-b-16698	ENSG00000115944.14 - Muscle - Skeletal	Wald ratio	1	-0.00951578	0.00279542	-0.0149947	-0.00403686
rs10183278	T	C	T	C	0.442936	-0.00418877		0.561593	FALSE	FALSE	FALSE	2	42571486	0.00124236	454753	0.000749998	Arm fat-free mass (right)	Arm fat-free mass (right) || ||	TRUE	igd								rs10183278	0.022409	706	TRUE	3.71541e-68	inferred	gtex_eqtl	muscle_skeletal	ENSG00000115944.14 - Muscle - Skeletal	2	TRUE		ENSG00000115944.14 - Muscle - Skeletal	ukb-b-19520	Arm fat-free mass (right) || id:ukb-b-19520	ENSG00000115944.14 - Muscle - Skeletal	Wald ratio	1	-0.00945683	0.00280483	-0.0149542	-0.00395946
rs10183278	T	C	T	C	0.442936	-0.00633067		0.561605	FALSE	FALSE	FALSE	2	42571486	0.00196532	454137	0.00129999	Whole body fat mass	Whole body fat mass || ||	TRUE	igd								rs10183278	0.022409	706	TRUE	3.71541e-68	inferred	gtex_eqtl	muscle_skeletal	ENSG00000115944.14 - Muscle - Skeletal	2	TRUE		ENSG00000115944.14 - Muscle - Skeletal	ukb-b-19393	Whole body fat mass || id:ukb-b-19393	ENSG00000115944.14 - Muscle - Skeletal	Wald ratio	1	-0.0142925	0.00443703	-0.0229889	-0.0055961
rs10183278	T	C	T	C	0.442936	-0.00400358		0.561596	FALSE	FALSE	FALSE	2	42571486	0.00126169	454655	0.0015	Arm predicted mass (left)	Arm predicted mass (left) || ||	TRUE	igd								rs10183278	0.022409	706	TRUE	3.71541e-68	inferred	gtex_eqtl	muscle_skeletal	ENSG00000115944.14 - Muscle - Skeletal	2	TRUE		ENSG00000115944.14 - Muscle - Skeletal	ukb-b-9093	Arm predicted mass (left) || id:ukb-b-9093	ENSG00000115944.14 - Muscle - Skeletal	Wald ratio	1	-0.00903873	0.00284847	-0.0146216	-0.00345583
rs10183278	T	C	T	C	0.442936	-0.00400249		0.561591	FALSE	FALSE	FALSE	2	42571486	0.00126669	454672	0.0016	Arm fat-free mass (left)	Arm fat-free mass (left) || ||	TRUE	igd								rs10183278	0.022409	706	TRUE	3.71541e-68	inferred	gtex_eqtl	muscle_skeletal	ENSG00000115944.14 - Muscle - Skeletal	2	TRUE		ENSG00000115944.14 - Muscle - Skeletal	ukb-b-19925	Arm fat-free mass (left) || id:ukb-b-19925	ENSG00000115944.14 - Muscle - Skeletal	Wald ratio	1	-0.00903627	0.00285976	-0.0146413	-0.00343125
rs10183278	T	C	T	C	0.442936	-0.00888		0.558	FALSE	FALSE	FALSE	2	42571486	0.00282	315347	0.0017	Body mass index	Body mass index || ||	TRUE	igd								rs10183278	0.022409	706	TRUE	3.71541e-68	inferred	gtex_eqtl	muscle_skeletal	ENSG00000115944.14 - Muscle - Skeletal	2	TRUE		ENSG00000115944.14 - Muscle - Skeletal	ebi-a-GCST006368	Body mass index || id:ebi-a-GCST006368	ENSG00000115944.14 - Muscle - Skeletal	Wald ratio	1	-0.020048	0.00636661	-0.0325264	-0.00756972
rs10183278	T	C	T	C	0.442936	-0.00498322		0.56159	FALSE	FALSE	FALSE	2	42571486	0.00159304	454823	0.00179999	Leg fat mass (left)	Leg fat mass (left) || ||	TRUE	igd								rs10183278	0.022409	706	TRUE	3.71541e-68	inferred	gtex_eqtl	muscle_skeletal	ENSG00000115944.14 - Muscle - Skeletal	2	TRUE		ENSG00000115944.14 - Muscle - Skeletal	ukb-b-7212	Leg fat mass (left) || id:ukb-b-7212	ENSG00000115944.14 - Muscle - Skeletal	Wald ratio	1	-0.0112504	0.00359655	-0.0182995	-0.00420133
rs10183278	T	C	T	C	0.442936	0.00394985		0.561542	FALSE	FALSE	FALSE	2	42571486	0.00127646	459915	0.002	Usual walking pace	Usual walking pace || ||	TRUE	igd								rs10183278	0.022409	706	TRUE	3.71541e-68	inferred	gtex_eqtl	muscle_skeletal	ENSG00000115944.14 - Muscle - Skeletal	2	TRUE		ENSG00000115944.14 - Muscle - Skeletal	ukb-b-4711	Usual walking pace || id:ukb-b-4711	ENSG00000115944.14 - Muscle - Skeletal	Wald ratio	1	0.00891743	0.00288182	0.00326917	0.0145657
rs10183278	T	C	T	C	0.442936	-0.0011176		0.561486	FALSE	FALSE	FALSE	2	42571486	0.000368879	461880	0.00239999	Vascular/heart problems diagnosed by doctor: Angina	Vascular/heart problems diagnosed by doctor: Angina || ||	TRUE	igd								rs10183278	0.022409	706	TRUE	3.71541e-68	inferred	gtex_eqtl	muscle_skeletal	ENSG00000115944.14 - Muscle - Skeletal	2	TRUE		ENSG00000115944.14 - Muscle - Skeletal	ukb-b-8468	Vascular/heart problems diagnosed by doctor: Angina || id:ukb-b-8468	ENSG00000115944.14 - Muscle - Skeletal	Wald ratio	1	-0.00252316	0.000832804	-0.00415543	-0.000890897
rs10183278	T	C	T	C	0.442936	-0.0061215		0.561598	FALSE	FALSE	FALSE	2	42571486	0.00202668	454588	0.0025	Trunk fat mass	Trunk fat mass || ||	TRUE	igd								rs10183278	0.022409	706	TRUE	3.71541e-68	inferred	gtex_eqtl	muscle_skeletal	ENSG00000115944.14 - Muscle - Skeletal	2	TRUE		ENSG00000115944.14 - Muscle - Skeletal	ukb-b-20044	Trunk fat mass || id:ukb-b-20044	ENSG00000115944.14 - Muscle - Skeletal	Wald ratio	1	-0.0138203	0.00457556	-0.0227882	-0.00485235
rs10183278	T	C	T	C	0.442936	-0.00557464		0.561553	FALSE	FALSE	FALSE	2	42571486	0.00198727	461460	0.005	Body mass index (BMI)	Body mass index (BMI) || ||	TRUE	igd								rs10183278	0.022409	706	TRUE	3.71541e-68	inferred	gtex_eqtl	muscle_skeletal	ENSG00000115944.14 - Muscle - Skeletal	2	TRUE		ENSG00000115944.14 - Muscle - Skeletal	ukb-b-19953	Body mass index (BMI) || id:ukb-b-19953	ENSG00000115944.14 - Muscle - Skeletal	Wald ratio	1	-0.0125857	0.00448658	-0.0213792	-0.00379211
rs10183278	T	C	T	C	0.442936	-0.00363527		0.561591	FALSE	FALSE	FALSE	2	42571486	0.00130085	454799	0.00519996	Leg predicted mass (left)	Leg predicted mass (left) || ||	TRUE	igd								rs10183278	0.022409	706	TRUE	3.71541e-68	inferred	gtex_eqtl	muscle_skeletal	ENSG00000115944.14 - Muscle - Skeletal	2	TRUE		ENSG00000115944.14 - Muscle - Skeletal	ukb-b-17271	Leg predicted mass (left) || id:ukb-b-17271	ENSG00000115944.14 - Muscle - Skeletal	Wald ratio	1	-0.00820721	0.00293688	-0.0139634	-0.00245103
rs10183278	T	C	T	C	0.442936	-0.00341364		0.561592	FALSE	FALSE	FALSE	2	42571486	0.00124818	454850	0.00619998	Whole body fat-free mass	Whole body fat-free mass || ||	TRUE	igd								rs10183278	0.022409	706	TRUE	3.71541e-68	inferred	gtex_eqtl	muscle_skeletal	ENSG00000115944.14 - Muscle - Skeletal	2	TRUE		ENSG00000115944.14 - Muscle - Skeletal	ukb-b-13354	Whole body fat-free mass || id:ukb-b-13354	ENSG00000115944.14 - Muscle - Skeletal	Wald ratio	1	-0.00770685	0.00281797	-0.01323	-0.00218373
rs10183278	T	C	T	C	0.442936	-0.00357899		0.56159	FALSE	FALSE	FALSE	2	42571486	0.00130942	454805	0.00629999	Leg fat-free mass (left)	Leg fat-free mass (left) || ||	TRUE	igd								rs10183278	0.022409	706	TRUE	3.71541e-68	inferred	gtex_eqtl	muscle_skeletal	ENSG00000115944.14 - Muscle - Skeletal	2	TRUE		ENSG00000115944.14 - Muscle - Skeletal	ukb-b-16099	Leg fat-free mass (left) || id:ukb-b-16099	ENSG00000115944.14 - Muscle - Skeletal	Wald ratio	1	-0.00808015	0.00295623	-0.0138743	-0.00228605
rs10183278	T	C	T	C	0.442936	-0.00539602		0.561601	FALSE	FALSE	FALSE	2	42571486	0.00197699	454757	0.00629999	Arm fat mass (right)	Arm fat mass (right) || ||	TRUE	igd								rs10183278	0.022409	706	TRUE	3.71541e-68	inferred	gtex_eqtl	muscle_skeletal	ENSG00000115944.14 - Muscle - Skeletal	2	TRUE		ENSG00000115944.14 - Muscle - Skeletal	ukb-b-6704	Arm fat mass (right) || id:ukb-b-6704	ENSG00000115944.14 - Muscle - Skeletal	Wald ratio	1	-0.0121824	0.00446338	-0.0209304	-0.00343434
rs10183278	T	C	T	C	0.442936	-0.00339345		0.561593	FALSE	FALSE	FALSE	2	42571486	0.00125022	454888	0.00659994	Whole body water mass	Whole body water mass || ||	TRUE	igd								rs10183278	0.022409	706	TRUE	3.71541e-68	inferred	gtex_eqtl	muscle_skeletal	ENSG00000115944.14 - Muscle - Skeletal	2	TRUE		ENSG00000115944.14 - Muscle - Skeletal	ukb-b-14540	Whole body water mass || id:ukb-b-14540	ENSG00000115944.14 - Muscle - Skeletal	Wald ratio	1	-0.00766126	0.00282257	-0.0131934	-0.00212912
rs10183278	T	C	T	C	0.442936	-0.065		0.55	FALSE	FALSE	FALSE	2	42571486	0.025	15727	0.0109999	Extreme body mass index	Extreme body mass index || ||	TRUE	igd								rs10183278	0.022409	706	TRUE	3.71541e-68	inferred	gtex_eqtl	muscle_skeletal	ENSG00000115944.14 - Muscle - Skeletal	2	TRUE		ENSG00000115944.14 - Muscle - Skeletal	ieu-a-85	Extreme body mass index || id:ieu-a-85	ENSG00000115944.14 - Muscle - Skeletal	Wald ratio	1	-0.146748	0.0564416	-0.257371	-0.0361246
rs10183278	T	C	T	C	0.442936	-0.00321362		0.561596	FALSE	FALSE	FALSE	2	42571486	0.00124322	454508	0.00969996	Trunk fat-free mass	Trunk fat-free mass || ||	TRUE	igd								rs10183278	0.022409	706	TRUE	3.71541e-68	inferred	gtex_eqtl	muscle_skeletal	ENSG00000115944.14 - Muscle - Skeletal	2	TRUE		ENSG00000115944.14 - Muscle - Skeletal	ukb-b-17409	Trunk fat-free mass || id:ukb-b-17409	ENSG00000115944.14 - Muscle - Skeletal	Wald ratio	1	-0.00725527	0.00280677	-0.0127564	-0.0017541
rs10183278	T	C	T	C	0.442936	-0.00306952		0.561592	FALSE	FALSE	FALSE	2	42571486	0.00123924	454463	0.0129999	Trunk predicted mass	Trunk predicted mass || ||	TRUE	igd								rs10183278	0.022409	706	TRUE	3.71541e-68	inferred	gtex_eqtl	muscle_skeletal	ENSG00000115944.14 - Muscle - Skeletal	2	TRUE		ENSG00000115944.14 - Muscle - Skeletal	ukb-b-9685	Trunk predicted mass || id:ukb-b-9685	ENSG00000115944.14 - Muscle - Skeletal	Wald ratio	1	-0.00692994	0.00279779	-0.0124135	-0.00144638
rs10183278	T	C	T	C	0.442936	-0.0048054		0.561594	FALSE	FALSE	FALSE	2	42571486	0.00197694	454684	0.015	Arm fat mass (left)	Arm fat mass (left) || ||	TRUE	igd								rs10183278	0.022409	706	TRUE	3.71541e-68	inferred	gtex_eqtl	muscle_skeletal	ENSG00000115944.14 - Muscle - Skeletal	2	TRUE		ENSG00000115944.14 - Muscle - Skeletal	ukb-b-8338	Arm fat mass (left) || id:ukb-b-8338	ENSG00000115944.14 - Muscle - Skeletal	Wald ratio	1	-0.010849	0.00446326	-0.0195968	-0.00210114
rs10183278	T	C	T	C	0.442936	-0.00428398		0.561543	FALSE	FALSE	FALSE	2	42571486	0.00180031	462166	0.017	Waist circumference	Waist circumference || ||	TRUE	igd								rs10183278	0.022409	706	TRUE	3.71541e-68	inferred	gtex_eqtl	muscle_skeletal	ENSG00000115944.14 - Muscle - Skeletal	2	TRUE		ENSG00000115944.14 - Muscle - Skeletal	ukb-b-9405	Waist circumference || id:ukb-b-9405	ENSG00000115944.14 - Muscle - Skeletal	Wald ratio	1	-0.00967178	0.00406449	-0.017638	-0.00170552
rs10183278	T	C	T	C	0.442936	-0.021		0.55	FALSE	FALSE	FALSE	2	42571486	0.009	158281	0.02	Overweight	Overweight || ||	TRUE	igd								rs10183278	0.022409	706	TRUE	3.71541e-68	inferred	gtex_eqtl	muscle_skeletal	ENSG00000115944.14 - Muscle - Skeletal	2	TRUE		ENSG00000115944.14 - Muscle - Skeletal	ieu-a-93	Overweight || id:ieu-a-93	ENSG00000115944.14 - Muscle - Skeletal	Wald ratio	1	-0.0474109	0.020319	-0.0872353	-0.00758648
rs10183278	T	C	T	C	0.442936	-0.0046736		0.561552	FALSE	FALSE	FALSE	2	42571486	0.00200501	462117	0.02	Hip circumference	Hip circumference || ||	TRUE	igd								rs10183278	0.022409	706	TRUE	3.71541e-68	inferred	gtex_eqtl	muscle_skeletal	ENSG00000115944.14 - Muscle - Skeletal	2	TRUE		ENSG00000115944.14 - Muscle - Skeletal	ukb-b-15590	Hip circumference || id:ukb-b-15590	ENSG00000115944.14 - Muscle - Skeletal	Wald ratio	1	-0.0105514	0.00452664	-0.0194235	-0.00167937
rs10183278	T	C	T	C	0.442936	-0.00124038		0.560769	FALSE	FALSE	FALSE	2	42571486	0.00054245	361194	0.0222177	Ischaemic heart disease, wide definition	Ischaemic heart disease, wide definition || ||	TRUE	igd								rs10183278	0.022409	706	TRUE	3.71541e-68	inferred	gtex_eqtl	muscle_skeletal	ENSG00000115944.14 - Muscle - Skeletal	2	TRUE		ENSG00000115944.14 - Muscle - Skeletal	ukb-d-I9_IHD	Ischaemic heart disease, wide definition || id:ukb-d-I9_IHD	ENSG00000115944.14 - Muscle - Skeletal	Wald ratio	1	-0.00280036	0.00122467	-0.00520067	-0.000400052
rs10183278	T	C	T	C	0.442936	-0.000226404		0.56154	FALSE	FALSE	FALSE	2	42571486	0.000106419	463010	0.0329997	Diagnoses - main ICD10: I25.9 Chronic ischaemic heart disease, unspecified	Diagnoses - main ICD10: I25.9 Chronic ischaemic heart disease, unspecified || ||	TRUE	igd								rs10183278	0.022409	706	TRUE	3.71541e-68	inferred	gtex_eqtl	muscle_skeletal	ENSG00000115944.14 - Muscle - Skeletal	2	TRUE		ENSG00000115944.14 - Muscle - Skeletal	ukb-b-3983	Diagnoses - main ICD10: I25.9 Chronic ischaemic heart disease, unspecified || id:ukb-b-3983	ENSG00000115944.14 - Muscle - Skeletal	Wald ratio	1	-0.000511144	0.000240258	-0.000982041	-4.02464e-05
rs10183278	T	C	T	C	0.442936	-0.00276042		0.561589	FALSE	FALSE	FALSE	2	42571486	0.00130876	454835	0.0350002	Leg fat-free mass (right)	Leg fat-free mass (right) || ||	TRUE	igd								rs10183278	0.022409	706	TRUE	3.71541e-68	inferred	gtex_eqtl	muscle_skeletal	ENSG00000115944.14 - Muscle - Skeletal	2	TRUE		ENSG00000115944.14 - Muscle - Skeletal	ukb-b-12828	Leg fat-free mass (right) || id:ukb-b-12828	ENSG00000115944.14 - Muscle - Skeletal	Wald ratio	1	-0.0062321	0.00295474	-0.0120233	-0.000440916
rs10183278	T	C	T	C	0.442936	-0.00269921		0.561588	FALSE	FALSE	FALSE	2	42571486	0.00130032	454834	0.0379997	Leg predicted mass (right)	Leg predicted mass (right) || ||	TRUE	igd								rs10183278	0.022409	706	TRUE	3.71541e-68	inferred	gtex_eqtl	muscle_skeletal	ENSG00000115944.14 - Muscle - Skeletal	2	TRUE		ENSG00000115944.14 - Muscle - Skeletal	ukb-b-14310	Leg predicted mass (right) || id:ukb-b-14310	ENSG00000115944.14 - Muscle - Skeletal	Wald ratio	1	-0.00609391	0.00293568	-0.0118477	-0.000340071
rs10183278	T	C	T	C	0.442936	-0.0117185			FALSE	FALSE	FALSE	2	42571486	0.00580944	54137	0.0439997	Heart rate increase in response to exercise	Heart rate increase in response to exercise || ||	TRUE	igd								rs10183278	0.022409	706	TRUE	3.71541e-68	inferred	gtex_eqtl	muscle_skeletal	ENSG00000115944.14 - Muscle - Skeletal	2	TRUE		ENSG00000115944.14 - Muscle - Skeletal	ebi-a-GCST005845	Heart rate increase in response to exercise || id:ebi-a-GCST005845	ENSG00000115944.14 - Muscle - Skeletal	Wald ratio	1	-0.0264564	0.0131158	-0.0521628	-0.000750011
rs10183278	T	C	T	C	0.442936	-0.000443956		0.56154	FALSE	FALSE	FALSE	2	42571486	0.000234159	463010	0.0580003	Diagnoses - secondary ICD10: I25.9 Chronic ischaemic heart disease, unspecified	Diagnoses - secondary ICD10: I25.9 Chronic ischaemic heart disease, unspecified || ||	TRUE	igd								rs10183278	0.022409	706	TRUE	3.71541e-68	inferred	gtex_eqtl	muscle_skeletal	ENSG00000115944.14 - Muscle - Skeletal	2	TRUE		ENSG00000115944.14 - Muscle - Skeletal	ukb-b-8184	Diagnoses - secondary ICD10: I25.9 Chronic ischaemic heart disease, unspecified || id:ukb-b-8184	ENSG00000115944.14 - Muscle - Skeletal	Wald ratio	1	-0.0010023	0.000528652	-0.00203844	3.38361e-05
rs10183278	T	C	T	C	0.442936	-0.0002722		0.561538	FALSE	FALSE	FALSE	2	42571486	0.000155119	462933	0.0790005	Non-cancer illness code, self-reported: heart arrhythmia	Non-cancer illness code, self-reported: heart arrhythmia || ||	TRUE	igd								rs10183278	0.022409	706	TRUE	3.71541e-68	inferred	gtex_eqtl	muscle_skeletal	ENSG00000115944.14 - Muscle - Skeletal	2	TRUE		ENSG00000115944.14 - Muscle - Skeletal	ukb-b-3703	Non-cancer illness code, self-reported: heart arrhythmia || id:ukb-b-3703	ENSG00000115944.14 - Muscle - Skeletal	Wald ratio	1	-0.000614536	0.000350206	-0.00130093	7.18561e-05
rs10183278	T	C	T	C	0.442936	-0.00067433		0.560085	FALSE	FALSE	FALSE	2	42571486	0.000388733	337199	0.082798	Diagnoses - main ICD10: I25 Chronic ischaemic heart disease	Diagnoses - main ICD10: I25 Chronic ischaemic heart disease || ||	TRUE	igd								rs10183278	0.022409	706	TRUE	3.71541e-68	inferred	gtex_eqtl	muscle_skeletal	ENSG00000115944.14 - Muscle - Skeletal	2	TRUE		ENSG00000115944.14 - Muscle - Skeletal	ukb-a-534	Diagnoses - main ICD10: I25 Chronic ischaemic heart disease || id:ukb-a-534	ENSG00000115944.14 - Muscle - Skeletal	Wald ratio	1	-0.00152241	0.000877628	-0.00324253	0.00019771
rs10183278	T	C	T	C	0.442936	-0.00249623		0.56154	FALSE	FALSE	FALSE	2	42571486	0.00149593	461026	0.0949992	Hand grip strength (left)	Hand grip strength (left) || ||	TRUE	igd								rs10183278	0.022409	706	TRUE	3.71541e-68	inferred	gtex_eqtl	muscle_skeletal	ENSG00000115944.14 - Muscle - Skeletal	2	TRUE		ENSG00000115944.14 - Muscle - Skeletal	ukb-b-7478	Hand grip strength (left) || id:ukb-b-7478	ENSG00000115944.14 - Muscle - Skeletal	Wald ratio	1	-0.00563564	0.00337731	-0.012255	0.000983751
rs10183278	T	C	T	C	0.442936	0.000238655		0.560769	FALSE	FALSE	FALSE	2	42571486	0.000147638	361194	0.10599	Heart failure	Heart failure || ||	TRUE	igd								rs10183278	0.022409	706	TRUE	3.71541e-68	inferred	gtex_eqtl	muscle_skeletal	ENSG00000115944.14 - Muscle - Skeletal	2	TRUE		ENSG00000115944.14 - Muscle - Skeletal	ukb-d-HEARTFAIL	Heart failure || id:ukb-d-HEARTFAIL	ENSG00000115944.14 - Muscle - Skeletal	Wald ratio	1	0.000538802	0.000333317	-0.000114486	0.00119209
rs10183278	T	C	T	C	0.442936	0.000238655		0.560769	FALSE	FALSE	FALSE	2	42571486	0.000147638	361194	0.10599	Heart failure,strict	Heart failure,strict || ||	TRUE	igd								rs10183278	0.022409	706	TRUE	3.71541e-68	inferred	gtex_eqtl	muscle_skeletal	ENSG00000115944.14 - Muscle - Skeletal	2	TRUE		ENSG00000115944.14 - Muscle - Skeletal	ukb-d-I9_HEARTFAIL	Heart failure,strict || id:ukb-d-I9_HEARTFAIL	ENSG00000115944.14 - Muscle - Skeletal	Wald ratio	1	0.000538802	0.000333317	-0.000114486	0.00119209
rs10183278	T	C	T	C	0.442936	0.000238655		0.560769	FALSE	FALSE	FALSE	2	42571486	0.000147638	361194	0.10599	Heart failure, not strict	Heart failure, not strict || ||	TRUE	igd								rs10183278	0.022409	706	TRUE	3.71541e-68	inferred	gtex_eqtl	muscle_skeletal	ENSG00000115944.14 - Muscle - Skeletal	2	TRUE		ENSG00000115944.14 - Muscle - Skeletal	ukb-d-I9_HEARTFAIL_NS	Heart failure, not strict || id:ukb-d-I9_HEARTFAIL_NS	ENSG00000115944.14 - Muscle - Skeletal	Wald ratio	1	0.000538802	0.000333317	-0.000114486	0.00119209
rs10183278	T	C	T	C	0.442936	-0.000521921		0.56154	FALSE	FALSE	FALSE	2	42571486	0.000333429	463010	0.12	Diagnoses - main ICD10: I25.1 Atherosclerotic heart disease	Diagnoses - main ICD10: I25.1 Atherosclerotic heart disease || ||	TRUE	igd								rs10183278	0.022409	706	TRUE	3.71541e-68	inferred	gtex_eqtl	muscle_skeletal	ENSG00000115944.14 - Muscle - Skeletal	2	TRUE		ENSG00000115944.14 - Muscle - Skeletal	ukb-b-1668	Diagnoses - main ICD10: I25.1 Atherosclerotic heart disease || id:ukb-b-1668	ENSG00000115944.14 - Muscle - Skeletal	Wald ratio	1	-0.00117832	0.00075277	-0.00265372	0.000297081
rs10183278	T	C	T	C	0.442936	-0.000334268		0.56154	FALSE	FALSE	FALSE	2	42571486	0.000232176	463010	0.15	Diagnoses - secondary ICD10: I25.1 Atherosclerotic heart disease	Diagnoses - secondary ICD10: I25.1 Atherosclerotic heart disease || ||	TRUE	igd								rs10183278	0.022409	706	TRUE	3.71541e-68	inferred	gtex_eqtl	muscle_skeletal	ENSG00000115944.14 - Muscle - Skeletal	2	TRUE		ENSG00000115944.14 - Muscle - Skeletal	ukb-b-7436	Diagnoses - secondary ICD10: I25.1 Atherosclerotic heart disease || id:ukb-b-7436	ENSG00000115944.14 - Muscle - Skeletal	Wald ratio	1	-0.000754664	0.000524175	-0.00178203	0.0002727
rs10183278	T	C	T	C	0.442936	0.000194091		0.560769	FALSE	FALSE	FALSE	2	42571486	0.000145375	361194	0.181843	Diagnoses - main ICD10: I50 Heart failure	Diagnoses - main ICD10: I50 Heart failure || ||	TRUE	igd								rs10183278	0.022409	706	TRUE	3.71541e-68	inferred	gtex_eqtl	muscle_skeletal	ENSG00000115944.14 - Muscle - Skeletal	2	TRUE		ENSG00000115944.14 - Muscle - Skeletal	ukb-d-I50	Diagnoses - main ICD10: I50 Heart failure || id:ukb-d-I50	ENSG00000115944.14 - Muscle - Skeletal	Wald ratio	1	0.000438192	0.000328208	-0.000205083	0.00108147
rs10183278	T	C	T	C	0.442936	-0.000153633		0.561538	FALSE	FALSE	FALSE	2	42571486	0.000118672	462933	0.2	Non-cancer illness code, self-reported: heart/cardiac problem	Non-cancer illness code, self-reported: heart/cardiac problem || ||	TRUE	igd								rs10183278	0.022409	706	TRUE	3.71541e-68	inferred	gtex_eqtl	muscle_skeletal	ENSG00000115944.14 - Muscle - Skeletal	2	TRUE		ENSG00000115944.14 - Muscle - Skeletal	ukb-b-8315	Non-cancer illness code, self-reported: heart/cardiac problem || id:ukb-b-8315	ENSG00000115944.14 - Muscle - Skeletal	Wald ratio	1	-0.000346851	0.000267921	-0.000871968	0.000178265
rs10183278	T	C	T	C	0.442936	-0.00173316		0.561526	FALSE	FALSE	FALSE	2	42571486	0.00149824	461089	0.25	Hand grip strength (right)	Hand grip strength (right) || ||	TRUE	igd								rs10183278	0.022409	706	TRUE	3.71541e-68	inferred	gtex_eqtl	muscle_skeletal	ENSG00000115944.14 - Muscle - Skeletal	2	TRUE		ENSG00000115944.14 - Muscle - Skeletal	ukb-b-10215	Hand grip strength (right) || id:ukb-b-10215	ENSG00000115944.14 - Muscle - Skeletal	Wald ratio	1	-0.00391289	0.00338252	-0.0105425	0.00271673
rs10183278	T	C	T	C	0.442936	-0.000334838		0.56154	FALSE	FALSE	FALSE	2	42571486	0.000294524	463010	0.26	Diagnoses - secondary ICD10: Z82.4 Family history of ischaemic heart disease and other diseases of the circulatory system	Diagnoses - secondary ICD10: Z82.4 Family history of ischaemic heart disease and other diseases of the circulatory system || ||	TRUE	igd								rs10183278	0.022409	706	TRUE	3.71541e-68	inferred	gtex_eqtl	muscle_skeletal	ENSG00000115944.14 - Muscle - Skeletal	2	TRUE		ENSG00000115944.14 - Muscle - Skeletal	ukb-b-2205	Diagnoses - secondary ICD10: Z82.4 Family history of ischaemic heart disease and other diseases of the circulatory system || id:ukb-b-2205	ENSG00000115944.14 - Muscle - Skeletal	Wald ratio	1	-0.000755951	0.000664936	-0.0020592	0.000547299
rs10183278	T	C	T	C	0.442936	-0.00122336		0.560171	FALSE	FALSE	FALSE	2	42571486	0.0011316	150308	0.28	Shortness of breath walking on level ground	Shortness of breath walking on level ground || ||	TRUE	igd								rs10183278	0.022409	706	TRUE	3.71541e-68	inferred	gtex_eqtl	muscle_skeletal	ENSG00000115944.14 - Muscle - Skeletal	2	TRUE		ENSG00000115944.14 - Muscle - Skeletal	ukb-b-9543	Shortness of breath walking on level ground || id:ukb-b-9543	ENSG00000115944.14 - Muscle - Skeletal	Wald ratio	1	-0.00276193	0.00255477	-0.00776919	0.00224532
rs10183278	T	C	T	C	0.442936	0.000274988		0.561486	FALSE	FALSE	FALSE	2	42571486	0.000257454	461880	0.29	Vascular/heart problems diagnosed by doctor: Stroke	Vascular/heart problems diagnosed by doctor: Stroke || ||	TRUE	igd								rs10183278	0.022409	706	TRUE	3.71541e-68	inferred	gtex_eqtl	muscle_skeletal	ENSG00000115944.14 - Muscle - Skeletal	2	TRUE		ENSG00000115944.14 - Muscle - Skeletal	ukb-b-8714	Vascular/heart problems diagnosed by doctor: Stroke || id:ukb-b-8714	ENSG00000115944.14 - Muscle - Skeletal	Wald ratio	1	0.00062083	0.000581244	-0.000518388	0.00176005
rs10183278	T	C	T	C	0.442936	-0.000387278		0.560085	FALSE	FALSE	FALSE	2	42571486	0.000366021	337159	0.290022	Non-cancer illness code self-reported: heart attack/myocardial infarction	Non-cancer illness code self-reported: heart attack/myocardial infarction || ||	TRUE	igd								rs10183278	0.022409	706	TRUE	3.71541e-68	inferred	gtex_eqtl	muscle_skeletal	ENSG00000115944.14 - Muscle - Skeletal	2	TRUE		ENSG00000115944.14 - Muscle - Skeletal	ukb-a-63	Non-cancer illness code self-reported: heart attack/myocardial infarction || id:ukb-a-63	ENSG00000115944.14 - Muscle - Skeletal	Wald ratio	1	-0.000874343	0.000826352	-0.00249396	0.000745277
rs10183278	T	C	T	C	0.442936	-0.00270286		0.560823	FALSE	FALSE	FALSE	2	42571486	0.00260372	57944	0.3	Chest pain or discomfort when walking uphill or hurrying	Chest pain or discomfort when walking uphill or hurrying || ||	TRUE	igd								rs10183278	0.022409	706	TRUE	3.71541e-68	inferred	gtex_eqtl	muscle_skeletal	ENSG00000115944.14 - Muscle - Skeletal	2	TRUE		ENSG00000115944.14 - Muscle - Skeletal	ukb-b-4106	Chest pain or discomfort when walking uphill or hurrying || id:ukb-b-4106	ENSG00000115944.14 - Muscle - Skeletal	Wald ratio	1	-0.00610215	0.00587832	-0.0176234	0.00541915
rs10183278	T	C	T	C	0.442936	-0.0178493		0.557626	FALSE	FALSE	FALSE	2	42571486	0.0173321	5278	0.303133	Weight, manual entry	Weight, manual entry || ||	TRUE	igd								rs10183278	0.022409	706	TRUE	3.71541e-68	inferred	gtex_eqtl	muscle_skeletal	ENSG00000115944.14 - Muscle - Skeletal	2	TRUE		ENSG00000115944.14 - Muscle - Skeletal	ukb-d-3160_irnt	Weight, manual entry || id:ukb-d-3160_irnt	ENSG00000115944.14 - Muscle - Skeletal	Wald ratio	1	-0.0402977	0.03913	-0.116991	0.0363958
rs10183278	T	C	T	C	0.442936	-0.00204122		0.560743	FALSE	FALSE	FALSE	2	42571486	0.00201844	72395	0.31	Chest pain or discomfort walking normally	Chest pain or discomfort walking normally || ||	TRUE	igd								rs10183278	0.022409	706	TRUE	3.71541e-68	inferred	gtex_eqtl	muscle_skeletal	ENSG00000115944.14 - Muscle - Skeletal	2	TRUE		ENSG00000115944.14 - Muscle - Skeletal	ukb-b-11578	Chest pain or discomfort walking normally || id:ukb-b-11578	ENSG00000115944.14 - Muscle - Skeletal	Wald ratio	1	-0.00460839	0.00455696	-0.0135399	0.00432308
rs10183278	T	C	T	C	0.442936	0.000152055		0.56154	FALSE	FALSE	FALSE	2	42571486	0.000161218	463010	0.35	Diagnoses - secondary ICD10: R63.4 Abnormal weight loss	Diagnoses - secondary ICD10: R63.4 Abnormal weight loss || ||	TRUE	igd								rs10183278	0.022409	706	TRUE	3.71541e-68	inferred	gtex_eqtl	muscle_skeletal	ENSG00000115944.14 - Muscle - Skeletal	2	TRUE		ENSG00000115944.14 - Muscle - Skeletal	ukb-b-13845	Diagnoses - secondary ICD10: R63.4 Abnormal weight loss || id:ukb-b-13845	ENSG00000115944.14 - Muscle - Skeletal	Wald ratio	1	0.000343289	0.000363976	-0.000370091	0.00105667
[truncated: 25 more rows]
[truncated: 4 more columns]

## Sheet: S5_MR_HBCS
id.exposure	id.outcome	outcome	exposure	method	nsnp	b	se	pval	qval
[truncated: 10 more rows]

## Sheet: S6_primers
Gene	Name	Sequence (5'-3')	Type of experiment	Species
[truncated: 40 more rows]

[truncated: 3 more sheets: S6_plasmid inserts, S7_Settings, S7_rs10183278_PhenoScanner_GWAS]
