# Supplementary material for: COX7A2L genetic variants determine cardiorespiratory fitness in mice and human
Source: Nat Metab. 2022 Oct 17;4(10):1336–51. doi: 10.1038/s42255-022-00655-0 (PMC9584823; doi:10.1038/s42255-022-00655-0)
Supplement: Source Data Fig. 2 — Statistical Source Data. [file 42255_2022_655_MOESM3_ESM.xlsx]

## Sheet: Figure_2F
empty	3'UTR 100bp REF	3'UTR 100bp ALT
0.647094	0.743804	0.721592
0.627011	0.593035	0.730892
0.647899	0.643451	0.739677
0.586189	0.645104	0.717753
0.681539	0.636557	0.748136
0.636191	0.617774	0.755938
0.692774	0.664324	0.758702
0.645184	0.634868	0.757497

## Sheet: Figure_2G
	ALT				REF
0h	1	1	1	1	1	1	1
1h	0.882703	1.04729	0.963707	0.840896	0.703847	0.868541	0.819794
