# Supplementary material for: COX7A2L genetic variants determine cardiorespiratory fitness in mice and human
Source: Nat Metab. 2022 Oct 17;4(10):1336–51. doi: 10.1038/s42255-022-00655-0 (PMC9584823; doi:10.1038/s42255-022-00655-0)
Supplement: Source Data Fig. 3 — Statistical Source Data. [file 42255_2022_655_MOESM4_ESM.xlsx]

## Sheet: Figure_3A
	ALT				REF
0d	0.939523	1.02337	1.11214	0.844791	1.18372	0.852635	0.990801
1d	1.15402	1.47427	1.49831	0.941696	1.02811	0.897095	1.11987
4d	1.70527	2.50244	2.42839	2.18859	1.66632	1.60214	1.83189
7d	2.23974	2.51984	2.43964	2.28153	1.99078	1.71713	2.31873
10d	2.06575	2.78949	2.64512	2.50822	1.83613	2.25012	1.98618

## Sheet: Figure_3C
Time (minutes)	ALT				REF
1.40564	18.2253	14.7749	20.0798	17.1863	15.4679	12.7526	9.6695
7.93018	16.5898	13.5686	18.2842	16.8287	14.0343	11.7078	8.61413
14.4507	16.2571	13.1824	17.5978	16.6013	13.5941	11.237	8.17166
21.0511	8.82565	8.2732	9.55994	9.44371	7.61418	6.44167	4.52167
27.5706	9.04711	7.67103	9.64517	9.06442	7.95073	6.42251	4.75394
34.0915	8.67623	7.58324	9.39282	8.96853	7.6338	6.53317	4.50168
40.6817	22.2185	17.4637	24.3898	21.5934	18.4245	14.6515	10.5276
47.2037	21.8538	16.9552	24.3682	22.3503	18.2107	14.822	10.305
53.7305	22.6562	17.2414	24.5408	22.6096	18.3427	15.1796	10.7744
60.3201	7.44183	6.177	7.59702	7.44353	6.50742	5.3447	3.71493
66.84	7.7828	6.44227	7.73065	7.62686	6.74057	5.69708	4.03806
73.3624	7.814	6.53683	7.68955	7.36447	6.72462	6.00894	4.19209

## Sheet: Figure_3D
Basal Respiration			ATP-linked Respiration			Maximal Respiration
ALT	REF		ALT	REF		ALT	REF
17.0241	14.3654		8.17441	6.63253		22.2429	18.326
13.842	11.8991		5.99946	5.43336		17.2201	14.8843
18.654	8.81843		9.12131	4.226		24.4329	10.5357
16.8721			7.71322			22.1844

## Sheet: Figure_3F
COX7A2L		CI(NDUFB8)		CII(SDHB)		CIII(UQCRC2)		CIV(MTCO1)		CV(ATP5A)		PGC1a		TFAM		VDAC1
ALT	REF	ALT	REF	ALT	REF	ALT	REF	ALT	REF	ALT	REF	ALT	REF	ALT	REF	ALT	REF
0.120381	0.0786018	0.336822	0.27492	0.250701	0.232846	0.0893357	0.10802	0.210712	0.284911	0.14981	0.179019	0.149221	0.1373	0.0810248	0.084445	0.0991419	0.177877
0.162344	0.0679371	0.306597	0.173023	0.2681	0.180957	0.0956418	0.0907291	0.225414	0.195448	0.174744	0.132604	0.135409	0.140185	0.0953533	0.107128	0.205588	0.155625
0.252273	0.110874	0.252222	0.232036	0.266111	0.297071	0.112927	0.126441	0.229446	0.250143	0.13713	0.174775	0.13472	0.143827	0.0835353	0.1004	0.205082	0.170817
0.155804		0.41075		0.246896		0.115274		0.227532		0.153179		0.164227		0.0917927		0.177229
