# Supplementary material for: COX7A2L genetic variants determine cardiorespiratory fitness in mice and human
Source: Nat Metab. 2022 Oct 17;4(10):1336–51. doi: 10.1038/s42255-022-00655-0 (PMC9584823; doi:10.1038/s42255-022-00655-0)
Supplement: Source Data Fig. 5 — Statistical Source Data. [file 42255_2022_655_MOESM6_ESM.xlsx]

## Sheet: Figure_5B
VO2max
B6	B6+Cox7a2l
121	119
121	144
122	126
107	130
100	118
126	112
118	112
121	126
119	122
124	124
116	139
122	123
119	135
110	133
126	128
111	124
121	101
109	115
122	115
	137
Run Distance
C57BL/6J	C57BL/6J+Cox7a2l
433	542.2
420	542.4
426.3	524.4
264	537.6
281.1	242.5
532	526.8
480.5	419.5
469	515
442	366
572.9	697.3
489.3	573.7
516.1	643.1
354.2	597.6
426.4	456.8
543.2	493.5
355.3	497.8
375.6	340.8
303.7	292.8
281.5	446.5
	402

## Sheet: Figure_5C
C57BL/6J	C57BL/6JCox7a2l
27.73	26.5
25.19	28.23
25.2	26.35
23.74	25.47
26.85	27.83
28.27	24.49
27.18	27.8
27.6	24.24
27.97	25.81
29.45	27.54
27.92	26
26.67	25.42
26.5	22.18
27.64	22.58
29.13	22.31
29.27	23.29
28.95

## Sheet: Figure_5D
Fat(g)			Lean(g)			Fat(%)			Lean(%)
C57BL/6J	C57BL/6JCox7a2l		C57BL/6J	C57BL/6JCox7a2l		C57BL/6J	C57BL/6JCox7a2l		C57BL/6J	C57BL/6JCox7a2l
4.397	4.476		19.036	17.761		15.858	16.892		68.649	67.021
4.141	5.437		17.223	19.048		16.441	19.259		68.374	67.473
3.914	3.782		17.497	19.174		15.532	14.354		69.431	72.768
2.364	2.938		17.727	19.142		9.957	11.537		74.671	75.155
4.024	4.019		18.698	19.808		14.987	14.442		69.639	71.174
3.93	1.543		19.953	19.115		13.903	6.3		70.579	78.053
2.28	3.606		20.611	19.866		8.389	12.972		75.832	71.461
3.715	2.274		19.757	18.245		13.46	9.38		71.585	75.269
3.909	2.903		20.181	18.98		13.976	11.249		72.152	73.537
2.92	2.989		22.407	20.645		9.915	10.855		76.086	74.963
4.975	3.37		18.9	18.543		17.82	12.96		67.695	71.318
3.728	2.467		18.833	19.64		13.977	9.707		70.616	77.262
3.555	1.744		18.946	17.144		13.417	7.863		71.496	77.297
3.766	2.585		19.289	16.771		13.624	11.45		69.786	74.273
4.49	2.814		20.093	16.178		15.414	12.615		68.978	72.514
5.949	2.155		19.229	17.774		20.325	9.252		65.695	76.315
3.303			21.426			11.408			74.009

## Sheet: Figure_5E
Liver			Heart			Gastrocnemius			Quadriceps			epiWAT
C57BL/6J	C57BL/6J+Cox7a2l		C57BL/6J	C57BL/6J+Cox7a2l		C57BL/6J	C57BL/6J+Cox7a2l		C57BL/6J	C57BL/6J+Cox7a2l		C57BL/6J	C57BL/6J+Cox7a2l
43.2732	42.4087		4.31945	4.73994		8.24022	9.8452		10.1422	10.6347		49.6191	34.1641
36.5044	43.1955		5.40653	5.35539		10.3457	11.6422		10.9043	11.9332		38.0835	29.1513
35.8082	41.078		4.77534	4.75932		9.74795	11.1254		11.4384	12.5458		41.2712	32.261
40.6346	29.6089		3.96703	5.99812		9.87637	11.4831		11.5934	14.7685		48.25	25.0907
40.5076	40.2119		4.11621	4.59459		10.0581	11.3851		10.7676	12.9914		36.7951	33.3784
41.8419	41.1272		5.47164	4.33292		11.5137	10.5312		10.9465	12.0136		32.782	40.7381
45.341	43.408		6.16635	4.51643		11.5902	12.2198		12.4697	11.9466		55.7043	32.7111
41.4436	43.2091		4.59847	5.64691		10.6628	12.7725		10.3059	13.1039		40.4366	21.4085
47.986	42.8426		5.79669	5.45889		11.7336	12.2785		12.6832	12.5366		39.4806	19.5634
46.6189	54.5029		4.68133	5.58636		10.4398	11.262		12.2849	13.1963		30.7489	43.4353
41.5615	52.2467		4.30529	5.21033		9.51562	11.8037		9.70682	12.6259		27.4315	41.4723
42.0076	34.3085		4.80561	5.75207		10.1657	11.2333		11.6284	13.2505		37.9509	27.3008
38.0402			5.86361			11.4468			14.7068			44.4583
49.2192			5.12428			10.9592			13.464			52.696
43.2441			4.39133			10.3027			11.0835			48.8432

## Sheet: Figure_5F_upper
Time (h)	C57BL/6J															C57BL/6JCox7a2l
1	21.0472	21.5024	21.0956	20.5279	18.3312	20.3515	17.5165	16.8241	19.8274	20.1531	21.5822	20.3485	20.0085	21.3137	23.3814	20.351	18.9411	20.6683	20.7118	19.8825	18.6555	20.7803	20.7992	22.56	24.522	25.1418	22.7804	26.6154	23.5821	26.2255
2	19.1788	18.5101	19.8518	19.0784	18.9245	14.1285	18.5098	18.27	14.5126	16.9637	19.0743	18.7883	18.056	17.6495	19.6596	18.1419	18.9656	19.7308	18.1232	19.7219	20.1344	18.9122	20.0217	20.2857	21.3162	18.4121	21.5078	25.8167	21.7784	24.3735
3	18.4886	20.9911	19.5961	19.2268	17.2475	16.5813	14.0598	16.7215	20.0051	18.8488	15.7701	16.8147	15.9565	14.2014	21.1168	19.0502	15.8487	18.229	19.9601	19.7649	13.6772	16.9395	12.7302	17.7198	20.7815	23.9017	19.4401	21.7613	19.6697	22.2524
4	18.6239	18.2249	17.7335	19.2947	18.3473	15.0314	18.2081	14.4249	20.637	18.621	16.3665	15.8732	16.6738	19.5864	17.6421	20.773	18.4374	16.847	19.8038	20.8617	21.3722	12.8943	19.4964	20.8005	20.9954	19.6515	20.7785	16.1486	18.4414	20.8464
5	19.9569	19.655	17.9513	20.9248	18.0721	13.0695	20.0707	16.1315	19.2476	20.3276	19.3197	18.9487	19.6581	21.7415	19.1521	21.9063	17.6489	21.3401	22.7409	20.552	20.5811	19.2143	22.2435	21.2904	15.9802	24.0009	21.9506	24.9166	22.8868	25.505
6	19.0826	16.8249	16.3665	21.1039	18.9169	15.6398	19.726	21.1376	14.9198	20.6167	15.9334	13.4087	16.401	21.2162	20.5487	22.8998	15.8313	20.049	16.0941	20.0451	11.9705	19.5686	19.2666	21.6946	22.8153	22.0979	24.0749	23.8041	22.9063	23.3048
7	18.2147	16.2183	15.9692	14.649	16.2083	12.7648	14.0859	20.0948	14.3152	19.8512	12.7235	19.7529	18.9286	20.1353	19.1589	20.7122	14.6586	19.4813	20.9916	17.9804	17.5301	15.9746	12.0733	15.6954	22.0307	17.4331	23.3091	22.9792	21.3469	19.3555
8	15.6589	15.2738	15.5347	17.852	17.0153	13.2389	12.6234	21.1424	13.5531	13.9157	14.2821	18.1218	15.2101	19.65	15.759	22.0867	18.805	17.2978	19.673	15.538	22.556	12.5869	14.0095	18.646	20.8833	22.882	21.4088	21.6251	20.7462	20.3031
9	17.2648	13.3061	12.4303	16.5975	14.9505	11.8897	12.4271	19.2956	13.2245	15.8489	20.8926	14.0525	19.6541	15.1973	16.5932	19.4742	19.8055	17.2218	15.2372	16.045	22.0952	14.1803	20.691	21.8878	14.8594	18.8156	18.1745	16.872	15.3667	23.2681
10	15.8902	19.5989	17.3349	14.9228	16.8089	14.9632	19.7748	15.2322	17.6357	18.1032	17.1552	13.3207	15.9262	13.9379	19.7752	18.221	17.7333	16.2822	21.157	16.9402	20.8224	19.4303	13.4502	20.3758	14.2751	15.8566	16.1384	15.1532	17.2202	16.599
11	16.8948	12.5164	13.5093	15.6929	17.4007	11.724	16.2529	13.9499	11.9481	19.2975	14.2988	12.0458	15.448	17.4113	15.3371	17.2041	14.57	13.2108	16.0357	14.7327	20.1937	11.9403	13.8859	15.4541	19.2516	15.5478	21.3518	15.9381	17.4768	17.0393
12	16.2515	16.71	13.2891	18.0872	15.3471	14.3659	12.6509	13.2178	13.0644	15.0014	18.3548	19.0911	15.8198	16.2567	17.6724	17.7155	13.2821	14.0681	13.3357	18.9055	14.0064	14.1043	11.3615	19.4173	15.2228	18.7633	17.269	16.8216	17.5147	17.2167
13	15.4471	13.378	13.7703	16.3153	15.5973	12.449	17.9519	13.5463	15.9018	13.4381	15.7191	13.3499	13.9621	15.0578	16.371	14.9237	14.4014	14.4359	15.3984	16.9945	15.3442	18.3149	15.2941	17.5857	12.7154	17.8535	18.5301	21.1645	18.3723	15.7413
14	12.4752	10.8776	10.8595	14.9387	11.6089	10.369	12.1581	19.4886	11.7197	12.4198	12.7957	11.7008	14.3563	12.6723	13.9634	11.3377	11.749	12.9681	12.6704	13.6786	18.3091	11.2972	11.5727	12.8412	14.9227	18.5348	14.8799	17.3717	13.8603	14.7145
15	13.1342	10.9245	10.2833	11.813	11.5035	11.2736	12.8626	13.1466	11.8169	15.9806	14.0296	16.3202	13.4658	16.5	14.9183	13.8509	12.5097	13.0287	11.2161	15.5256	12.7716	11.201	11.7603	13.123	13.127	21.2142	16.1459	14.7645	16.6444	19.6012
16	12.1259	10.5238	11.9177	13.9703	12.2324	9.70863	12.1995	11.8735	16.8544	12.7976	17.4018	12.6781	16.6642	11.8525	14.7164	11.6569	12.6844	12.0178	13.8088	13.0504	12.4151	11.1873	11.5477	14.0968	19.1817	15.4103	16.1377	15.5801	14.0829	14.2409
17	12.2598	13.733	10.5901	20.5007	11.0455	10.4727	12.8753	13.7445	12.6711	15.1196	12.8539	12.7686	13.0805	11.8002	13.3313	10.5347	10.7836	10.5359	15.3328	11.3945	14.9969	14.179	18.6283	16.0476	14.8439	15.0059	14.0067	14.2674	13.9477	14.9298
18	11.0983	12.9834	11.9695	13.4531	13.0004	10.7282	10.6489	12.0961	11.2117	12.29	12.8792	13.3883	12.2298	13.2348	14.3568	12.3544	12.9735	10.7661	11.5169	15.354	11.7493	10.4457	12.804	16.169	13.009	16.2563	19.7578	19.2308	17.8698	15.1142
19	12.3797	10.9527	10.378	12.4638	10.4777	16.8611	10.3486	11.5096	10.4842	12.1285	15.7476	11.2395	16.1599	11.7843	15.9007	10.975	10.7761	10.8527	13.1659	12.5943	11.8839	11.6555	10.5144	13.6125	16.4479	19.2206	14.6004	15.7901	15.5429	13.4036
20	12.6324	12.4059	11.3759	11.4707	10.5705	14.2617	16.7575	16.3892	14.4978	16.3945	12.8309	11.3548	14.1557	11.5344	13.6073	12.0391	12.5499	13.5459	12.4319	12.3245	14.8798	9.8436	12.4096	15.5062	16.5911	15.3119	17.1435	13.8564	13.8832	17.1244
21	10.6486	10.4614	12.6926	17.3891	11.2723	9.81755	12.2214	11.7592	17.0403	14.2196	12.3996	14.7165	11.7917	13.4991	15.2676	11.2087	11.0942	10.9467	12.6296	13.7882	17.2958	9.84314	17.7944	18.1723	13.1979	14.8501	15.5599	15.4319	16.6346	16.9165
22	12.2983	10.8876	10.7187	10.2865	11.1449	13.699	10.3787	10.6834	11.4286	12.8299	14.378	12.8913	13.0728	16.634	13.2489	10.7429	11.6114	12.7187	17.0061	12.4414	11.5988	12.0046	10.5623	14.1318	14.8181	17.5578	16.6496	14.8343	13.7744	13.7089
23	15.0393	11.9776	14.2298	16.5226	14.5019	18.5037	15.9797	12.3816	11.674	12.6449	16.1331	12.564	12.1893	11.9515	16.5864	9.90546	13.8653	11.1417	11.7153	11.6283	12.6239	10.0957	10.5764	14.0135	13.5502	16.3739	15.6749	17.4737	17.3695	16.5999
24	13.1018	13.102	12.6164	14.2679	12.4744	12.1282	12.7422	14.0487	16.1349	14.7085	16.3504	16.1247	13.8981	12.8168	15.9847	13.0099	14.4039	15.3511	17.0832	15.1722	15.2156	12.9533	18.8845	18.092	16.892	18.432	19.2648	16.3991	17.1805	20.4962
25	16.6835	19.013	19.9061	21.3851	19.848	18.4171	18.5921	18.9741	16.767	20.7912	18.9759	20.0813	19.8335	19.4222	21.9464	18.1743	16.9572	19.5502	20.8683	18.985	21.7854	19.2766	17.8597	20.4791	21.5108	24.8617	23.808	24.2637	23.7519	22.7842
26	15.2137	16.4966	18.9033	18.191	16.6752	19.397	15.9481	19.9058	20.3903	18.1131	16.6667	20.3407	18.6896	15.8052	20.9834	17.5425	16.7981	21.9218	21.5577	21.0033	22.0383	18.8109	21.7986	21.6317	19.9677	22.7709	23.9408	24.0487	20.6762	19.372
27	18.9958	19.7661	18.4873	20.4589	21.0903	19.1835	20.4437	20.1461	20.588	18.4612	19.9497	19.6153	18.3869	15.6377	19.4125	18.5618	17.5032	18.1893	21.4263	21.8199	21.2977	20.0584	19.1573	20.9065	20.4375	19.0907	22.4783	23.1384	18.9477	18.9831
28	18.0862	17.7153	19.2231	17.1651	18.8794	18.7223	19.9099	18.892	19.6835	18.1266	17.2488	19.6678	19.8449	16.9145	19.7567	18.5398	18.6154	20.7555	22.1903	20.8756	21.9276	20.0471	20.2989	22.4206	20.6507	23.388	22.5598	21.3784	22.0526	21.2462
29	17.9221	16.8008	18.965	22.0275	18.5155	18.6847	20.4138	19.111	20.3636	20.0911	19.9781	20.139	20.1319	21.4691	16.369	16.6287	18.8479	15.409	21.2761	19.6182	22.1258	17.6994	17.3531	22.5864	17.8197	24.0313	20.0222	23.9008	18.9563	24.7683
30	16.5859	19.1798	18.0934	21.2935	18.0325	12.6045	19.8989	17.2089	20.556	20.3243	18.8251	18.8602	18.9155	21.1898	18.1062	17.7607	18.707	20.4448	20.161	18.5427	15.9134	19.8061	13.7177	21.0018	17.8478	22.7978	21.0726	23.1237	22.5382	22.0194
31	15.8528	15.21	13.2145	20.3878	16.3696	13.3169	18.5451	14.0389	17.9904	18.4456	16.6507	15.2144	16.6108	22.3289	20.7508	16.1246	19.9556	14.2452	12.9845	17.3899	16.27	15.2998	17.3165	15.9227	21.3697	18.0342	23.5451	22.7873	20.7068	20.8024
32	15.6986	14.8352	19.7568	13.1719	17.4214	15.9369	15.202	18.9544	14.6523	16.0066	16.8285	17.3236	14.9429	21.0115	16.5821	20.4335	14.4003	20.933	23.4778	16.742	22.3902	15.3606	21.7213	20.3306	15.4783	15.3287	21.867	19.0815	17.5197	17.5
33	15.8506	16.5857	14.1446	13.2855	15.9311	20.3415	12.658	22.1242	12.7054	18.6505	18.6954	13.0822	18.9672	19.2153	16.7074	18.7774	14.6244	17.1166	20.4727	17.2026	22.4378	16.5994	15.5195	18.0268	22.8978	23.0288	19.1597	15.2205	21.1517	15.7485
34	17.26	16.889	15.8734	18.8308	16.8369	13.8752	19.5519	15.6283	17.1031	15.6251	17.4319	16.3733	12.9229	15.1026	18.4871	16.4961	18.2934	18.6948	13.5567	16.4311	22.2509	17.4523	18.6887	18.4673	19.1856	16.5184	18.1526	21.5432	17.0742	22.3288
35	15.5676	13.1791	18.0408	14.3986	15.678	12.5852	18.3433	12.8256	14.0681	16.8714	16.4097	15.1444	13.7757	18.9674	15.9134	13.2742	16.1258	18.1814	13.5807	17.3035	20.2132	17.4103	18.6673	19.8434	17.0237	15.4531	21.1727	21.9818	19.5535	21.8775
36	18.3836	16.6854	13.5186	17.2407	16.1341	13.475	16.6172	17.8035	14.8279	15.9842	18.3665	14.6826	14.3133	17.8303	16.2061	18.1507	13.7384	17.5302	21.5297	15.6793	16.9919	14.1382	15.136	14.0656	17.1835	18.8898	18.1914	19.1926	18.4527	15.4791
37	15.8408	11.9583	14.9039	14.7448	12.7046	12.2777	16.215	18.5702	17.2916	14.6713	17.3167	15.695	18.2613	14.2075	16.3376	12.078	11.9509	13.9204	15.7437	14.3638	19.0485	14.326	20.161	14.3828	14.4664	20.8135	17.7612	15.6151	14.2366	14.2818
38	12.6701	11.2642	11.8235	12.3833	11.2687	15.5515	13.3882	12.6392	12.4108	12.4313	15.0683	11.4646	12.4652	14.0315	13.1521	17.8549	14.0406	16.4689	11.9221	11.7134	14.783	12.6523	14.3433	17.9816	17.1603	15.9059	14.6668	14.2133	15.1961	21.082
39	13.5059	12.0416	12.4257	11.228	11.2857	11.9563	15.5758	13.1852	16.3519	13.1636	16.8591	13.8145	15.4055	13.3942	15.0136	12.7365	12.1877	13.4969	17.6596	14.8462	13.7753	11.0185	12.653	13.8111	14.7596	18.7864	15.0914	19.767	16.7685	15.2853
40	11.5231	14.0969	12.0215	17.0317	14.1864	17.1741	13.9431	11.2012	11.1222	12.5913	15.0212	12.5409	13.4128	16.4401	13.1611	14.9059	10.7477	13.2552	14.8741	11.7106	17.2837	10.6617	16.0089	17.7616	14.7019	15.1569	17.6329	19.0793	14.3476	14.6607
41	13.6563	11.1817	15.2941	12.4391	11.2593	12.2298	12.4172	14.6262	12.2023	12.7039	14.9855	11.4335	12.4173	13.5871	13.457	13.4843	11.4693	14.1099	12.7009	12.9653	12.4429	13.0562	12.034	14.2757	13.3128	15.8194	14.4418	14.1924	16.4551	19.2589
42	15.1521	11.0556	11.3098	11.8815	10.5702	10.9442	12.3123	14.4751	16.2861	16.5383	13.0843	14.1922	14.8729	12.5588	17.1876	10.7131	11.3982	13.0598	14.156	10.6577	12.3726	10.2128	16.0787	15.138	15.9546	13.3418	18.1408	14.7567	15.8207	14.1808
43	11.8365	14.925	11.3599	11.383	13.2793	15.1249	17.2113	11.323	11.2244	14.1716	15.3515	10.9893	12.5821	12.8853	13.6701	13.1756	13.1651	11.9016	12.6308	12.6734	17.9264	13.454	11.6735	14.5478	16.9537	18.1585	13.9192	17.9633	13.4982	15.4582
44	11.7337	14.0996	14.193	15.1931	10.2513	10.8597	12.0405	11.8982	11.8104	12.5002	15.8683	11.9316	12.9001	12.8295	14.5951	10.4766	11.5398	14.2901	11.3616	14.9699	12.1709	10.4561	13.4204	18.5005	13.721	13.5183	14.9626	13.7987	16.8478	13.3349
45	14.0606	11.0743	12.1613	11.737	10.0042	12.917	11.627	12.8842	11.2103	15.7918	16.7571	14.5117	16.609	16.012	16.6499	12.8757	10.3857	12.7841	19.3491	11.4102	12.3516	10.287	16.6482	15.658	15.9928	22.2813	19.1775	19.808	17.814	19.4682
46	12.2984	12.0489	12.6108	11.794	11.1237	18.2335	13.9886	15.9435	16.0221	14.8888	13.7818	11.1943	13.6295	18.2191	15.9152	11.3469	13.7705	13.3997	13.7105	14.5202	14.8466	13.3545	12.1704	15.6574	13.3293	24.224	15.856	19.3475	18.0618	19.29
47	13.2488	12.2233	16.1318	15.3772	12.6689	11.4676	11.9889	11.0083	11.2105	13.484	17.2649	15.2113	14.1128	13.0682	15.2279	10.6474	11.9252	13.8123	11.0963	12.1848	18.8032	13.7041	13.8576	23.3742	15.5446	16.2436	16.374	15.6545	17.3881	23.0075
48	14.1185	15.5328	13.4394	13.3128	12.9482	15.2004	16.6616	13.9973	13.678	15.285	17.7376	14.0916	13.2246	15.914	15.2571	14.0818	15.0986	15.6661	17.3642	18.0939	15.4549	13.5075	12.9017	17.7913	15.9042	22.7057	17.1097	18.3712	16.8521	19.2973
49	20.448	21.8066	21.1151	21.9184	19.5517	22.3605	21.6639	21.3999	21.7018	21.3414	21.855	20.8643	16.986	21.4514	23.1944	15.6801	20.238	21.0043	22.2496	21.987	23.4862	20.6181	21.5667	19.9388	23.6679	26.5184	24.7472	24.8022	23.7061	25.924
50	21.4101	22.8973	21.741	23.7386	21.3497	23.1568	22.3648	22.7942	22.0221	23.8003	21.5056	22.5552	18.0631	22.27	23.5335	18.6288	21.2596	22.7243	25.6695	23.4463	24.8582	22.911	23.1848	24.1481	25.44	26.8979	25.23	27.6205	26.1686	29.6469
51	23.2203	24.1495	21.1715	25.5317	21.8072	22.9638	23.2944	23.9633	23.1802	23.7313	22.1376	23.6897	18.2478	21.5874	24.4569	19.3326	21.6573	24.7038	27.9644	22.7363	25.5233	24.2042	24.86	26.5258	26.0248	27.4118	25.0776	26.7886	26.0948	29.32
52	24.4506	24.2318	22.1195	25.882	20.6215	24.8652	23.2874	24.6906	23.6961	24.0417	20.8611	24.0008	17.7844	22.6815	24.3948	18.3149	23.4	25.2888	27.8717	24.3355	25.7431	26.1258	26.0235	27.1001	26.9709	27.7696	25.7317	27.0032	28.7458	30.7048
53	25.0564	24.0969	22.5636	25.7582	22.0638	23.9714	23.3707	23.7238	23.1136	25.4375	22.0664	23.7005	20.8905	21.8076	24.3009	14.4984	24.132	25.9282	27.6766	25.3181	23.5343	26.5914	26.6275	22.0393	25.9038	25.6703	25.1364	27.8143	28.1118	30.6341
54	23.5303	25.0842	23.7869	26.4711	23.2469	22.7288	22.7181	21.2251	23.5621	25.5498	20.0152	25.4011	21.0414	20.2087	23.4286	16.6255	23.1754	24.899	29.7652	24.7962	18.351	25.4845	27.2127	26.1768	26.2923	24.2774	25.1051	25.9797	29.8978	30.1113
55	23.7796	18.196	22.5916	26.1091	22.831	21.3445	20.4827	19.3008	21.6578	24.9904	14.7495	23.5928	21.667	17.4361	21.5823	22.8865	23.1282	25.3013	29.4594	23.2827	21.805	25.6311	27.3703	24.0859	26.6365	18.2532	24.6249	25.79	30.1892	20.1907
56	22.0188	13.4855	22.193	24.5796	20.9164	19.98	19.2142	14.0945	20.4922	23.5464	21.1699	24.3667	21.6502	22.3058	16.622	23.5444	21.6177	25.8561	28.4731	19.6534	24.4999	24.4866	26.4779	18.3561	26.4059	14.4913	22.338	25.4128	28.5229	31.5126
57	16.9727	17.527	21.7772	23.5496	19.4596	16.3351	14.2448	14.7777	16.0305	22.0452	17.7503	21.8802	19.7349	20.6676	23.2848	23.072	19.5642	25.4696	22.7749	15.6157	24.3249	21.0562	27.4779	14.6202	26.132	15.1548	20.9594	21.7679	19.8872	29.1989
58	18.1734	13.4887	18.3713	15.9512	15.9177	18.4109	19.1456	24.6416	15.9344	20.4884	16.3762	14.5473	18.0588	16.1743	20.1332	22.4399	13.6912	16.0596	13.9005	17.5342	23.3566	14.194	23.4319	15.7057	23.7283	25.4772	15.5815	14.935	17.7092	21.9699
59	21.1627	14.9542	16.2409	15.6195	19.4377	15.9458	24.1097	24.9432	22.1642	14.6446	18.5697	12.7646	14.3392	16.233	15.0591	18.8002	13.7728	15.296	17.2052	23.3417	16.7623	13.8706	17.4705	25.3753	15.0468	24.0456	17.7489	20.5451	18.5454	16.5175
60	17.4586	16.7056	20.645	23.7685	20.324	16.2837	20.9578	25.0927	22.267	21.8997	21.2877	19.5886	17.2645	21.2019	20.575	15.2587	19.6314	22.882	24.3311	16.5445	24.9921	20.9059	15.944	21.0833	18.7604	18.424	23.7591	25.8951	22.819	16.7649
61	17.8205	13.549	18.0532	18.3155	16.9521	17.4262	15.3203	19.9944	15.8448	16.5804	14.6962	16.0618	12.9062	15.3055	13.8754	18.3272	19.1118	22.3188	15.266	19.5645	22.4078	20.6514	15.8335	15.6954	17.5758	14.9264	19.0751	24.1103	15.0445	21.8151
62	14.7051	12.95	14.4959	12.4483	13.6488	18.5201	16.1506	14.2828	12.8955	12.8789	16.205	11.0391	13.1052	13.3579	13.6859	16.7333	14.3615	13.8819	14.0342	14.5144	14.7799	14.3745	19.4114	15.7095	14.2333	22.3934	14.347	14.8573	15.4077	23.9894
63	13.899	15.5065	13.8907	13.116	12.0823	13.4012	13.2208	13.2562	12.6131	12.9275	16.3731	11.7611	12.1907	13.3361	13.6718	14.1028	12.3368	14.5171	15.2099	12.9022	16.5943	13.3907	13.6501	15.1462	16.5684	16.1552	15.1556	15.2797	17.3785	15.8929
64	13.2419	11.8177	12.805	13.442	11.7907	12.365	13.1553	12.5087	14.2903	12.8886	13.8166	12.7841	16.2248	17.2332	14.1305	14.4601	12.225	15.2757	12.2511	14.5905	14.5652	14.0367	13.206	15.3285	13.7032	13.9743	14.9112	14.1069	14.3146	16.1797
65	13.9246	12.3238	13.2765	11.9188	13.93	16.6555	15.6318	17.7042	11.486	15.425	14.1929	12.3888	12.1916	13.0951	17.0837	14.5361	15.3859	13.7662	15.323	12.0092	12.9075	12.5583	17.1687	14.2144	14.8375	15.4651	16.3655	17.0923	14.2814	19.4134
66	11.7562	11.9299	12.2553	12.9748	10.3255	12.1162	13.4801	12.9453	14.1926	11.6505	16.6039	11.3804	12.3243	13.8469	13.4753	11.7871	14.4387	12.8838	13.5532	13.8808	16.486	13.4923	12.5309	14.9624	16.3601	16.2377	14.1208	14.2572	17.5024	15.4548
67	11.7697	16.8912	13.2451	14.7032	11.655	12.496	12.4055	15.1854	12.2725	11.9245	13.094	11.248	16.3735	16.6978	16.3945	11.2743	12.5038	11.7043	11.9251	12.0418	13.6066	14.467	12.4733	15.0016	13.6761	13.6427	17.6134	13.8863	14.8332	14.8472
68	12.9529	11.6352	12.6463	11.0681	10.6095	16.8521	13.815	12.2511	11.583	15.094	16.5937	14.0013	12.0761	12.8812	12.6804	14.0317	11.2801	12.4583	11.4061	11.6464	13.0369	12.5063	13.0895	16.0461	14.5297	14.7882	14.6934	14.1655	14.91	18.4618
69	11.0075	10.5298	10.7657	10.7558	11.5624	11.6072	11.7237	15.5181	13.9732	11.7442	12.9635	11.8324	13.0507	14.8247	17.4058	10.6168	12.2421	12.6125	19.8128	10.8461	13.1363	14.4761	11.7331	13.2228	17.677	14.6855	14.466	13.3931	15.911	15.0613
70	10.1827	13.49	12.4366	11.6332	10.6194	16.5637	15.3069	14.3548	11.4707	11.772	12.8353	10.8432	12.5562	12.301	12.6772	12.5412	11.0916	15.8161	11.5231	11.2579	16.2667	13.3479	16.2351	16.2986	13.2765	16.0539	15.9728	15.223	14.7119	15.1269
71	13.1086	10.7957	10.006	12.9438	10.2127	17.3297	14.2378	12.0941	15.4424	12.1416	18.3121	16.5844	12.8017	16.707	13.6463	10.6359	11.6445	11.8867	12.8919	16.0632	11.888	14.0245	11.7054	13.2591	14.6935	17.8004	14.1714	17.4534	16.3253	15.8118
72	12.3941	12.6274	11.8297	12.4085	11.9384	15.2712	14.1018	14.4778	13.187	13.7697	16.6132	13.7209	13.7627	14.6894	15.8579	13.0807	13.2691	12.7756	15.3173	12.4367	16.6486	13.9502	15.0361	17.1869	18.2153	18.6565	17.0752	14.5727	19.1256	19.6993
73	21.4106	23.4219	19.9254	21.0757	18.2198	23.2274	23.3736	24.543	21.501	22.7038	21.0452	21.9092	19.1693	21.7543	22.9915	19.4877	21.1889	22.5409	22.0289	21.2167	24.0653	24.4352	23.7977	26.2898	24.6335	27.4436	25.449	26.3809	27.8937	28.964
74	21.7592	26.1278	22.2607	22.659	19.6531	24.4547	24.7083	25.7673	18.7821	22.7068	18.4386	22.8446	18.626	21.2444	22.5221	18.5002	22.7125	23.5397	25.0505	23.2875	26.0843	23.9693	26.0327	25.2688	23.9441	27.063	25.5778	27.1066	27.1902	29.2899
75	25.3401	25.2717	23.1957	16.7257	21.2161	24.6675	24.6748	24.879	22.7834	21.6519	20.6141	23.1581	16.6246	22.3015	18.1588	18.8131	23.5797	18.6284	26.3103	24.4698	25.9046	25.6947	27.8918	25.4724	25.3657	28.2918	25.5623	24.2673	28.6236	30.6583
76	25.9675	27.409	22.3563	23.5402	21.4123	23.4221	25.1934	26.9089	23.7748	23.5221	16.0712	23.7512	19.8025	22.4833	23.8494	19.6037	23.4764	19.714	26.4961	24.6536	25.0771	25.6642	28.6604	26.2217	25.5733	27.8235	26.5365	23.1229	29.2749	31.0526
77	26.7347	27.8054	23.4925	23.8415	23.337	21.1176	26.2758	26.3694	24.6674	23.5848	20.071	20.5722	17.4104	20.2533	23.8943	20.915	25.252	21.3691	25.5591	25.3779	24.9708	25.3125	29.687	27.4804	20.0034	29.047	26.7507	26.0612	28.1219	30.0468
78	25.1938	27.3466	22.4487	24.034	21.9021	16.6448	24.5676	28.3732	24.1778	23.951	22.5798	20.972	18.377	16.0539	20.215	20.001	24.1605	18.1691	26.7653	22.7886	22.4645	26.8686	30.0554	24.7587	21.2248	27.1224	27.0473	25.901	21.515	31.2392
79	25.4821	24.9233	20.7561	22.0659	21.0356	15.4774	21.0674	24.8035	22.1337	25.7193	17.9157	22.1577	21.1769	22.0465	19.7538	23.0858	24.1408	22.9767	26.0072	21.0629	15.9676	27.4587	28.8256	21.8889	26.2094	20.4602	26.3675	25.1453	19.8976	30.3078
80	24.5141	27.1398	14.5274	14.4509	18.23	23.1839	14.6271	17.5177	19.9382	26.2252	18.1052	22.4277	21.3574	21.1467	20.1274	22.7072	23.4566	21.8978	24.7146	14.5645	25.4853	26.9983	29.2453	14.3337	24.5693	16.2754	24.5511	23.7673	27.2229	27.4303
81	17.6786	22.2955	17.3702	19.9136	14.8504	16.8154	19.2516	13.5156	12.8663	27.349	19.6873	14.9115	20.2963	14.4201	18.658	21.3622	25.6036	18.0995	24.1515	15.9146	25.851	20.6765	27.0527	19.2367	22.1371	19.9749	23.5145	15.5618	24.8118	23.0095
82	18.2332	16.5129	22.5015	24.4103	20.2015	14.4933	24.4943	17.6565	14.1473	26.2057	16.6604	13.7078	15.4495	16.7653	22.3085	21.5522	23.1354	13.0914	13.6003	24.3418	25.7008	15.4157	26.2602	25.0794	14.7116	27.4653	17.7516	19.0551	18.9471	16.1084
83	21.2047	21.6812	19.8067	18.7262	21.1936	20.2768	20.9976	24.2784	23.235	19.514	16.9058	20.4927	17.8123	23.3096	16.459	21.0519	21.4525	20.7859	15.142	22.119	25.8689	24.3309	19.3965	20.0553	20.9561	22.9285	18.9078	27.0242	18.2518	16.0931
84	15.342	21.4835	16.3598	22.3711	17.6355	18.3981	15.7521	21.9432	22.4517	15.0335	18.2068	15.1007	17.3269	19.7596	19.4546	20.2756	16.7566	20.7224	25.0757	16.104	24.5568	24.6322	17.4152	15.1072	24.7431	15.1606	24.6616	26.8645	23.5102	18.8533

## Sheet: Figure_5F_lower
	C57BL/6J															C57BL/6JCox7a2l															C57BL/6J wheel															C57BL/6JCox7a2l wheel
day	13.0119	12.2379	12.4615	13.8291	11.9575	13.092	13.5206	13.4341	13.4273	13.883	15.109	13.1736	13.955	13.8536	14.9115	12.3715	12.3784	13.1031	14.0227	13.5023	14.5976	12.0713	13.9291	15.928	15.0458	17.624	16.3952	16.6138	15.9354	16.7165	13.0636	12.8372	12.9755	12.9773	12.1106	15.0504	14.0458	14.5477	13.2709	13.2331	15.1916	12.8038	13.297	14.523	14.5487	13.5106	13.3242	14.1581	14.0428
night	17.4439	17.1537	17.0329	18.1581	17.4576	15.4287	17.1679	17.5856	16.7744	18.1266	17.5742	17.1288	17.2948	18.4663	18.6257	18.7083	17.0456	18.2249	19.0394	18.4401	19.5515	17.0202	17.386	19.6462	19.3461	20.2791	21.0064	21.1713	20.0132	20.8	21.9392	22.0017	20.8049	22.1955	20.2673	20.4386	21.6599	22.3835	21.095	22.9035	19.3602	20.7899	18.7149	20.2318	21.2066	19.8516	21.6743	21.5395	24.0934
[truncated: 11 more columns]

## Sheet: Figure_5G
	C57BL/6J					C57BL/6JCox7a2l
before	37.2	37.1	37.3	37.5	37.1	35.3	36	36.4	36.7	36.7
after	38.2	38.2	38	38.4	38.4	38.4	38.5	39.8	38.7	38.6

## Sheet: Figure_5H
C57BL/6J	C57BL/6JCox7a2l
2.68817	8.78187
2.96496	6.94444
1.87668	9.34066
2.4	5.44959
3.50404	5.17711

## Sheet: Figure_5I
Total Food Intake (g)			Food Intake (g)/Body Weight (g)
C57BL/6J	C57BL/6JCox7a2l		C57BL/6J	C57BL/6JCox7a2l
8.61	12.39		0.310494	0.467547
8.08	9.12		0.320762	0.323061
8.27	11.14		0.328175	0.42277
9.69	11.57		0.408172	0.45426
8.66	11.64		0.322533	0.418254
12.38	14.04		0.43792	0.573295
13.47	11.47		0.495585	0.41259
12.92	13.34		0.468116	0.55033
12.74	12.55		0.455488	0.486246
14.92	13.87		0.506621	0.503631
9.74	11.89		0.348854	0.457308
11.87	14.5		0.445069	0.570417
12.25	13.1		0.462264	0.590622
12.24	11.98		0.442836	0.530558
9.8	11.87		0.336423	0.532048
10.04	12.92		0.343013	0.554745
12.41			0.42867
