# Supplementary material for: COX7A2L genetic variants determine cardiorespiratory fitness in mice and human
Source: Nat Metab. 2022 Oct 17;4(10):1336–51. doi: 10.1038/s42255-022-00655-0 (PMC9584823; doi:10.1038/s42255-022-00655-0)
Supplement: Source Data Fig. 6 — Statistical Source Data. [file 42255_2022_655_MOESM7_ESM.xlsx]

## Sheet: Figure_6B
Cox7a2l
	C57BL/6J			C57BL/6JCox7a2l
sedentary				0.0290784	0.0223134	0.0377288
exercise				0.0500441	0.0890138	0.0682746
CI(Ndufb8)
	C57BL/6J			C57BL/6JCox7a2l
sedentary	0.0565872	0.0514309	0.0373344	0.0296162	0.0529144	0.0293278
exercise	0.159392	0.135626	0.0752959	0.113249	0.0902684	0.0967478
CII(Sdhb)
	C57BL/6J			C57BL/6JCox7a2l
sedentary	0.0576424	0.0593141	0.0318602	0.053497	0.0636739	0.0497168
exercise	0.144793	0.156023	0.103851	0.127794	0.108909	0.146688
CIII(Uqcrc2)
	C57BL/6J			C57BL/6JCox7a2l
sedentary	0.0748243	0.102503	0.0687594	0.0771312	0.0909986	0.0527582
exercise	0.171096	0.17139	0.119403	0.1484	0.113032	0.144025
CIV(Mtco1)
	C57BL/6J			C57BL/6JCox7a2l
sedentary	0.0522691	0.0291177	0.0450167	0.016928	0.0382761	0.0292271
exercise	0.184474	0.104063	0.0212512	0.126934	0.0287072	0.042572
CV(Atp5a)
	C57BL/6J			C57BL/6JCox7a2l
sedentary	0.242604	0.241246	0.268893	0.286312	0.269237	0.256232
exercise	0.311865	0.321517	0.30775	0.30342	0.31736	0.331733
Pgc1a
	C57BL/6J			C57BL/6JCox7a2l
sedentary	0.0800413	0.0837088	0.0858799	0.0969906	0.142263	0.106979
exercise	0.176807	0.168847	0.148768	0.193898	0.142484	0.137074
Tfam
	C57BL/6J			C57BL/6JCox7a2l
sedentary	0.0944749	0.0865782	0.0909862	0.0839078	0.0899363	0.0887002
exercise	0.116905	0.122491	0.124642	0.125081	0.0997133	0.0912152

## Sheet: Figure_6G
Skeletal Muscle
	C57BL/6J							C57BL/6J+Cox7a2l
sedentary	0.781689	1.18619	0.850471	1.7407	0.7285			1.57243	1.57243	0.530834	1.28907	1.13787
exercise	1.16446	0.609768	0.804594	1.17799	0.924236	0.47511		0.848508	0.992863	0.665726	0.167202	0.671907	0.641565	0.922103
