# Supplementary material for: COX7A2L genetic variants determine cardiorespiratory fitness in mice and human
Source: Nat Metab. 2022 Oct 17;4(10):1336–51. doi: 10.1038/s42255-022-00655-0 (PMC9584823; doi:10.1038/s42255-022-00655-0)
Supplement: Source Data Extended Data Fig. 2 — Statistical Source Data. [file 42255_2022_655_MOESM9_ESM.xlsx]

## Sheet: Source_Data_Extended_Data_Fig2C
	Cox7a2l promoter guide			EV
Cox7a2l promoter	24.761	124.5	60.9688	0.959264	15.6707	8.9383
rs4181_total	2.02792	2.94854	1.24833	3.63008	2.75108	1.64718
rs4181_REF	1.34723	1.37554	0.993092	2.56685	2.28153	0.528509
rs4181_ALT	1.22264	1.51572	0.965936	2.44528	1.75321	1.37554
rs7572231	2.28153	2.53151	1.52626	1.60214	3.27161	1.30134
