# Supplementary material for: COX7A2L genetic variants determine cardiorespiratory fitness in mice and human
Source: Nat Metab. 2022 Oct 17;4(10):1336–51. doi: 10.1038/s42255-022-00655-0 (PMC9584823; doi:10.1038/s42255-022-00655-0)
Supplement: Source Data Extended Data Fig. 3 — Statistical Source Data [file 42255_2022_655_MOESM10_ESM.xlsx]

## Sheet: Extended_Data_Fig3A
Time (minutes)	ALT				REF
1.40564	13.1999	11.9602	14.5934	17.5084	10.522	7.79677	15.1374
7.93018	12.2199	11.021	13.3119	15.9948	9.9759	7.36044	13.8166
14.4507	11.4402	10.1456	12.2073	15.4905	9.15728	6.42942	13.4631
21.0511	7.46921	6.92015	8.05477	7.92879	6.58511	4.22358	7.5851
27.5706	7.58691	6.8951	7.77515	8.44033	6.36468	4.13161	7.49135
34.0915	7.49354	6.50721	7.78322	8.10624	6.07866	3.85408	7.6605
40.6817	14.6292	13.4472	15.5716	18.1284	12.6792	7.63648	18.484
47.2037	14.1474	12.8099	14.8769	17.6302	12.1397	7.47781	17.8252
53.7305	14.2032	12.7388	14.2936	17.4808	12.009	7.30681	17.6908
60.3201	6.78403	5.28665	6.2147	6.27146	5.72357	3.81051	6.04295
66.84	6.53703	5.40277	6.25984	6.34577	5.92369	4.05444	5.9728
73.3624	6.69655	5.40458	6.39862	6.07386	5.90865	3.86218	5.68358

## Sheet: Extended_Data_Fig3B
Basal Respiration			ATP-linked Respiration			Maximal Respiration
ALT	REF		ALT	REF		ALT	REF
12.2866	9.88507		4.77008	3.54225		14.3266	12.276
11.0423	7.19554		4.2681	3.12579		12.9987	7.4737
13.3709	14.139		5.49981	6.56006		14.914	18
16.3312			8.17277			17.7465

## Sheet: Extended_Data_Fig3D
PGC1a		TFAM		UQCRC1		NDUFV2
ALT	REF	ALT	REF	ALT	REF	ALT	REF
0.47221	2.66506	1.05885	1.57553	0.937896	0.962039	0.895025	1.04488
1.61422	0.126525	0.878126	1.30661	0.756546	0.753058	0.817902	0.797377
2.72106	0.937896	0.952088	1.20511	0.767107	0.684996	0.988514	1.0693
2.7911		0.76977		0.640602		0.768438

## Sheet: Extended_Data_Fig3E
ND1/SLCO2B1		ND5/SERPINA
ALT	REF	ALT	REF
374.806	513.778	570.072	687.397
344.892	382.681	506.704	663.982
1318.79	1105.13	1833.01	1499.22
