# Supplementary material for: COX7A2L genetic variants determine cardiorespiratory fitness in mice and human
Source: Nat Metab. 2022 Oct 17;4(10):1336–51. doi: 10.1038/s42255-022-00655-0 (PMC9584823; doi:10.1038/s42255-022-00655-0)
Supplement: Source Data Extended Data Fig. 4 — Statistical Source Data. [file 42255_2022_655_MOESM12_ESM.xlsx]

## Sheet: Extended_Data_Fig4B_left
Sample	Cox7a2l_allele	Cox7a2l_RNA
BXD73b (BXD103)	D	8.311
BXD70	D	8.377
BXD73a (BXD80)	D	8.412
BXD69	D	8.521
BXD99	B	8.656
BXD89	D	8.667
BXD85	B	8.683
BXD87	D	8.751
BXD45	B	8.776
BXD73	D	8.777
BXD101	B	8.789
BXD84	D	8.799
BXD71	D	8.809
DBA/2J	D	8.811
BXD95	D	8.858
BXD56	D	8.874
BXD81	B	8.892
BXD43	B	8.903
BXD65a (BXD97)	D	8.917
BXD55	B	8.926
BXD65	D	8.945
BXD65b (BXD92)	D	8.979
BXD60	B	8.991
BXD100	D	9.036
BXD79	D	9.068
C57BL/6J	B	9.073
BXD44	B	9.153
BXD61	B	9.179
BXD75	D	9.191
BXD51	B	9.212
BXD48	B	9.22
BXD68	B	9.265
BXD49	B	9.342
BXD48a (BXD96)	B	9.356
BXD62	B	9.366
BXD90	D	9.369
BXD98	B	9.399
BXD64	B	9.404
BXD83	B	9.545
BXD66	B	9.547
BXD63	B	9.554

## Sheet: Extended_Data_Fig4B_middle
Sample	Cox7a2l_allele	Cox7a2l_prot
C57BL/6J	B	-1.747
BXD61	B	-1.604
BXD101	B	-1.525
BXD45	B	-1.499
BXD43	B	-1.496
BXD98	B	-1.495
BXD62	B	-1.444
BXD68	B	-1.394
BXD60	B	-1.367
BXD48	B	-1.354
BXD48a (BXD96)	B	-1.325
BXD44	B	-1.275
BXD85	B	-1.242
BXD66	B	-1.225
BXD81	B	-1.209
BXD55	B	-1.124
BXD64	B	-1.096
BXD49	B	-1.039
BXD99	B	-1.035
BXD51	B	-1.006
BXD83	B	-0.698
BXD65a (BXD97)	D	-0.675
BXD89	D	-0.563
BXD73b (BXD103)	D	-0.548
BXD79	D	-0.548
BXD65b (BXD92)	D	-0.538
BXD90	D	-0.525
BXD70	D	-0.521
BXD95	D	-0.447
BXD73	D	-0.419
BXD69	D	-0.397
BXD73a (BXD80)	D	-0.382
BXD84	D	-0.369
DBA/2J	D	-0.368
BXD75	D	-0.36
BXD100	D	-0.342
BXD71	D	-0.32
BXD87	D	-0.242

## Sheet: Extended_Data_Fig4B_right
Sample	Cox7a2l_allele	VO2ma_trained_HFD	VO2ma_trained_HFD_SE
BXD66	B	62.4	1.503
BXD44	B	63	1.78
BXD60	B	66.4	1.57
BXD65	D	68.25	0.479
BXD48	B	68.5	4.5
BXD65a (BXD97)	D	69.75	3.01
BXD16	B	70.4	2.112
BXD79	D	71	0.89
BXD98	B	71.6	1.69
BXD67	B	72.6	4.02
BXD49	B	73.8	4.4
BXD48a (BXD96)	B	74.667	3.712
BXD51	B	75	3.342
BXD62	B	76.5	2.723
BXD81	B	77	9.037
BXD85	B	77	2.6
BXD71	D	77.33	2.91
BXD50	B	79.8	2.035
BXD61	B	81.4	1.288
BXD64	B	82.75	6.11
BXD101	B	82.75	5.6
BXD39	B	83.4	2.088
BXD95	D	84.4	8.43
BXD6	B	86.2	3.382
BXD63	B	88	5
BXD73b (BXD103)	D	88.4	3.415
BXD53	B	90	3.701
BXD84	D	92.67	15.6
BXD100	D	93.2	6.756
BXD73a (BXD80)	D	96.25	3.568
BXD32	D	96.7	19.3
BXD90	D	98.5	11.843
BXD83	B	98.75	6.115
C57BL/6J	B	99.25	4.008
BXD69	D	99.33	5.8
BXD56	D	100.5	5.5
BXD99	B	101.6	6.73
BXD77	D	102.6	9.9
BXD89	D	105	7.88
BXD68	B	106.5	8.51
BXD75	D	106.6	5.555
BXD1	B	107.4	5.94
BXD73	D	109	6.245
BXD43	B	110	2.082
BXD45	B	116.25	3.425
BXD87	D	120	5.874
BXD70	D	120.25	12.658
BXD55	B	124.25	4.571
BXD40	D	127	7.94
DBA/2J	D	135.8	7.703
