# Supplementary material for: COX7A2L genetic variants determine cardiorespiratory fitness in mice and human
Source: Nat Metab. 2022 Oct 17;4(10):1336–51. doi: 10.1038/s42255-022-00655-0 (PMC9584823; doi:10.1038/s42255-022-00655-0)
Supplement: Source Data Extended Data Fig. 5 — Statistical Source Data. [file 42255_2022_655_MOESM13_ESM.xlsx]

## Sheet: Extended_Data_Fig5A_left
Time (h)	C57BL/6J															C57BL/6JCox7a2l
1	44.2587	42.6664	41.0471	33.1061	18.2581	19.9119	14.0351	3.49149	19.9838	28.3536	31.2454	60.4264	16.6673	44.1368	71.7913	25.1758	23.9607	25.9815	22.1195	27.781	38.8244	34.8293	27.4856	32.3144	52.9626	32.0136	34.5537	24.2466	36.5664	27.1373
2	30.0365	17.3762	42.8669	18.9725	20.8439	1.0075	21.652	15.8974	6.71975	14.2307	21.7685	48.1854	15.3509	26.0295	39.4295	19.4629	14.6816	19.6714	15.6127	21.9525	44.7179	19.8049	28.8124	26.3894	43.0966	7.95236	33.4812	34.5691	22.844	26.8452
3	24.4643	27.3982	37.174	14.9775	9.52106	9.74983	4.37823	10.1446	12.5654	21.9234	13.158	27.8526	6.4176	8.14526	35.6378	18.4004	6.34936	13.118	22.9976	15.8395	6.83731	12.9674	4.2919	8.81523	55.3434	18.562	10.1393	19.1896	16.4748	23.8518
4	17.1463	13.7982	25.9422	13.0031	19.3236	7.46021	18.9726	2.56475	18.5513	18.1153	7.57306	28.0877	10.4402	33.7075	45.477	21.4373	11.9871	5.74794	13.5227	23.0577	41.9961	1.1081	14.1278	24.8267	59.0074	10.6975	16.1186	1.70282	13.2588	11.3827
5	27.8005	19.9656	36.7244	12.2575	20.2116	0.883537	28.3424	6.56707	11.2977	25.9373	21.2124	29.7742	19.1186	30.7051	37.3897	20.6295	9.10152	24.3685	22.623	29.1621	34.5705	20.5616	60.6814	33.7901	10.1795	27.5446	33.277	14.6735	28.9444	24.0337
6	28.5444	7.50323	21.0006	18.9479	24.675	8.68105	32.5934	28.3079	1.83186	35.4404	12.8378	6.62547	4.3967	51.4087	55.319	20.0199	5.96727	25.7293	9.35701	21.0487	0.62944	27.137	61.4691	29.2588	48.8604	18.431	39.9887	27.6575	34.0634	36.231
7	34.8169	11.6575	16.3008	2.12808	9.9483	2.40659	5.8647	25.3621	0	30.0367	0.50499	31.625	16.4391	28.8772	71.2929	24.1888	1.62584	28.4971	16.8692	19.7604	12.5736	15.2497	1.05499	9.69812	36.7695	5.94014	50.6432	34.6857	32.6772	7.98525
8	9.90875	6.75436	24.1664	6.38922	16.2803	1.42717	0.367172	32.1348	0	6.79291	4.40524	44.6917	1.35716	14.2425	25.1228	26.4715	17.9558	19.7322	9.94945	2.14276	25.505	0.0950012	15.2667	14.543	48.9929	20.4957	49.0439	28.1758	24.0137	3.84427
9	20.115	1.53143	7.83096	5.30113	4.06348	1.24504	0.999191	26.535	0	8.42578	16.9074	14.7095	26.5767	8.35986	19.7926	33.2092	24.6664	13.889	4.62126	10.7968	48.8978	2.03101	42.7881	28.1991	32.7214	14.8114	17.656	5.85596	1.66528	30.1369
10	2.6275	18.8159	36.5585	3.24022	10.8919	6.13293	13.6488	1.11499	6.3711	16.8638	18.3537	2.69916	12.6498	1.47205	56.4238	31.654	34.0882	7.95009	13.2307	9.04179	31.5649	17.9772	7.07141	27.9332	15.0873	0.994522	2.035	1.76495	9.72763	2.8688
11	10.8884	3.69501	20.819	2.13554	19.728	1.465	9.64725	1.29176	0	26.1383	0.212509	1.26843	4.39223	14.6709	25.5851	32.9523	13.369	0.929062	13.6208	1.36688	31.2171	0.125	14.2779	4.88315	44.5034	1.50122	36.2567	2.5715	7.54773	0.916687
12	10.7775	9.89621	9.52338	10.7448	9.72061	7.37907	0.67717	1.44249	0.324852	5.04748	13.4696	24.0859	10.0079	10.6303	38.1224	15.2161	2.5575	1.72801	0.215775	11.8219	3.57608	4.92441	3.21994	12.7302	39.0018	8.47746	3.92718	5.37131	7.72784	4.88263
13	8.00247	9.68158	25.5694	4.26329	9.47366	3.66544	14.4623	1.21394	6.10844	2.99796	9.40552	26.7137	0.53923	27.3075	43.1238	5.01474	13.4505	9.52864	7.62961	16.4203	6.60825	18.0948	13.3871	16.0815	12.8225	10.1229	21.1996	22.281	12.9992	2.64392
14	0.443756	0.395004	9.57751	2.8694	2.8259	1.875	0.304306	23.5475	0	0.494965	0.0475006	1.32712	3.10921	0.759308	0.373108	0.0350037	3.23749	3.70625	2.36206	1.06624	21.4471	0.800308	0.788544	1.24411	23.4872	6.2002	2.33502	12.1615	0	0.569946
15	4.97574	1.34999	8.55249	0.142487	0.163528	3.20101	3.45866	1.62366	0.831001	11.6678	2.1124	18.3334	0.788116	44.5439	15.2469	7.15677	7.41463	5.84357	0.0581055	12.2219	1.47003	1.24919	6.88937	1.65298	13.7352	23.9557	6.99103	1.74261	9.45035	16.7256
16	1.50388	0.505005	17.6338	2.55521	4.11485	1.625	2.64272	0.717499	9.64281	0.990509	19.4729	3.63361	11.7038	2.50497	35.4446	0.119995	9.74995	3.38492	3.62221	1.98437	1.91895	0.485016	1.29251	4.37845	43.4087	6.11789	14.403	3.09805	1.44604	1.1759
17	5.25189	12.7173	7.94751	24.2684	0.307617	2.715	3.06143	10.3698	2.24366	9.62378	0.662506	4.37091	0.474533	0.581665	10.2518	0.287537	1.745	0.869293	10.2665	0.353729	12.5885	12.9976	57.1452	9.44876	29.7863	1.41989	1.33002	1.05432	0.0931091	2.21838
18	0.783081	3.36761	24.433	4.51482	9.19923	4.0275	0.190155	0.400009	0.262497	0.789581	1.48505	12.4461	0.671738	9.6882	17.1313	2.82443	10.0728	1.29181	0.173248	14.2429	3.59366	0.719132	8.75275	11.8036	12.2183	4.86975	19.2201	23.3581	16.4226	2.55951
19	8.978	0.889984	9.34827	0.742493	0.582306	12.7525	0.20224	1.38249	0.412498	1.08853	5.2937	1.88614	14.4893	0.645294	44.3891	0.599976	2.44751	1.0314	4.79085	1.181	4.47498	4.52702	0.108154	0.362518	30.9318	18.472	0.432495	2.18539	5.92865	0.700043
20	7.54282	5.75537	22.7814	0.907501	0.212982	7.523	15.943	20.3692	6.94004	11.141	0.38501	1.70294	3.21037	0.896576	0.512512	1.15775	6.479	10.9038	2.39803	3.38296	9.51294	0.107513	7.85303	7.38736	29.019	3.6604	8.95422	0.387512	0.412506	8.19986
21	0.856537	1.08734	21.8195	12.8135	0.535538	2.6525	3.69241	1.5925	9.07815	5.29904	1.35287	16.3069	0.638489	18.124	21.7139	0.389984	0.57251	1.49045	2.04901	6.30295	18.7693	0.214981	38.2723	17.4538	9.25342	1.46417	2.21503	1.81317	10.7648	5.62131
22	7.39044	1.24612	12.6473	0.680252	1.62718	6.29549	0.441101	0.774994	0.25	0.643982	3.00751	5.17288	4.51189	35.4625	0.11499	0.244995	2.13	4.13638	5.74986	3.87643	2.36749	4.90599	1.06	0.592621	13.337	5.4314	6.84796	1.38556	0.294983	0.391449
23	14.5409	4.4025	20.586	14.6605	14.7402	12.5234	12.4177	6.30208	0.344994	1.40033	6.94516	2.9433	1.1675	1.02112	39.3376	0.245026	8.41937	2.33881	0.930069	1.00864	5.44	1.19754	0.610016	1.5665	12.2296	4.13168	3.17377	6.65033	8.65659	5.28671
24	2.9415	4.20416	14.4716	9.46001	0.735794	4.92499	1.26318	8.26118	7.92895	3.23212	7.11963	6.02005	6.79253	3.23572	16.1278	2.16904	7.37622	7.82104	7.72607	5.42792	6.35193	5.46472	30.8147	11.4292	18.2688	10.496	9.13098	4.741	4.55103	7.19681
25	22.4492	20.5464	31.28	28.6495	31.8803	25.1893	14.8139	24.2707	9.15662	27.0487	17.2426	81.236	36.8948	24.4446	85.3526	21.6655	18.9232	15.1166	25.3877	23.2179	30.3241	22.0208	15.3959	16.2592	49.1826	25.2793	68.8627	17.7043	22.8994	20.9394
26	18.3553	7.64011	35.6496	14.7257	14.8528	20.8236	9.04536	30.9689	16.4609	10.4486	8.34256	75.3089	24.4943	27.7242	90.2692	14.7161	19.2314	24.6454	21.3437	27.3091	50.9728	21.9529	51.4985	24.6798	52.5187	18.3364	44.9421	39.3696	15.2617	5.95996
27	33.676	19.7124	37.0505	23.7981	33.2197	33.1036	18.2946	34.7347	19.4558	14.8049	15.0774	43.0649	15.9028	17.4758	67.0344	22.5654	18.1102	14.4135	21.7316	29.3441	44.9022	21.4107	90.5549	24.2701	39.535	4.48611	40.0206	28.541	6.78888	5.39777
28	27.9826	12.0148	25.2717	10.3733	25.4051	27.2	28.6004	27.3609	19.3814	14.3138	4.60214	44.3018	24.0878	38.3622	64.1371	29.2647	27.65	19.3146	17.664	29.1021	63.2747	23.7908	55.9225	30.689	73.3718	18.2934	34.0513	10.6053	17.8712	12.4856
29	28.8887	7.04678	38.3869	23.6425	24.2963	23.439	17.2932	28.508	21.4523	25.9359	20.4566	44.7495	36.9507	31.6945	8.04224	11.8954	15.8382	4.51825	22.4345	29.1229	50.8166	28.4282	41.7347	34.2626	37.4767	26.9279	12.9062	19.3116	8.25259	21.5152
30	20.3477	26.7014	32.7426	25.4743	26.1198	2.78	26.2419	8.5488	20.3582	27.5606	29.1992	35.273	32.3803	61.8944	12.2411	25.5388	11.8406	11.2123	17.9931	27.2795	9.70331	30.2368	0.392456	26.4412	23.5793	30.1133	17.7242	30.2499	24.5938	22.3274
31	8.50458	8.90494	9.58746	22.7779	8.74814	3.55002	26.2116	1.78519	17.0961	25.533	4.73871	2.78754	16.3324	49.8957	36.5115	7.83267	10.636	4.07761	0.224396	12.8078	10.5605	13.9915	22.6902	2.69928	55.1798	4.32678	32.8807	25.6332	21.2023	6.54367
32	7.42932	3.79297	24.6979	0.339996	11.6059	8.09634	9.61658	15.6068	8.74551	5.99908	3.89801	20.577	6.7489	52.3832	33.8816	28.7171	8.18832	11.9968	28.7278	3.47311	44.9392	4.84467	60.6909	22.7018	16.0621	1.30774	39.2582	9.55676	3.03009	2.56982
33	10.8757	7.2229	23.8229	0.815002	8.43778	18.9857	0.86319	29.7227	0.394989	20.0913	13.721	0.359558	19.4511	26.1683	24.5275	23.6537	4.94824	9.62942	41.7009	15.1356	49.428	8.68582	21.6244	9.57178	59.5107	17.3423	8.5982	0.602722	19.0686	0.773743
34	21.4803	13.2572	23.1364	17.1634	8.28348	5.04157	15.2341	7.91385	9.19876	11.2393	6.70148	47.4342	3.48224	1.80591	75.7173	21.1328	17.4525	8.18869	1.36676	7.48996	41.5736	14.0975	27.4933	12.2077	66.2089	4.12277	4.55634	12.4125	3.32184	14.0535
35	11.8673	1.61707	31.3467	2.98593	12.6034	3.51526	23.64	0.207489	2.46735	9.16907	9.96905	15.1163	6.91669	36.7072	23.955	1.04749	14.9861	11.7698	0.795898	16.8612	32.7097	18.0707	40.1364	27.5466	20.6499	3.32037	27.2133	23.7787	10.973	27.9451
36	25.0886	9.25601	15.8387	10.848	10.7014	4.5502	10.4965	13.7578	3.18628	13.9031	12.099	19.7235	7.40161	21.8684	21.6622	17.2339	3.74484	8.26602	28.3396	5.49087	9.34705	2.34518	25.043	0.993958	26.3101	10.8056	10.5072	6.96729	14.6165	2.55811
37	6.03217	0.787994	28.1367	4.84952	0.291199	2.72247	9.08459	18.926	12.5579	6.54877	9.25949	26.0421	17.0367	1.03766	86.0223	1.03613	0.457489	1.25452	17.7602	8.74487	36.0621	11.562	76.5577	3.229	8.77332	20.1031	13.2606	1.29321	0.249817	0.487518
38	0.957031	0.657501	15.5275	0.669006	0.088562	4.67047	1.08292	0.0947571	0.0149841	0.161865	4.57532	0.649109	4.10251	25.1965	0.349121	17.623	8.34494	11.1575	0.0977783	0.330017	0.670044	1.23416	3.40063	15.463	30.8767	2.94623	0.484985	1.41431	2.61945	16.7832
39	3.8595	3.96448	15.7385	0.085022	0.221375	2.85999	3.72409	4.89441	9.42212	2.14166	11.2134	27.1049	12.3685	1.97003	39.3286	0.342529	3.71744	2.36679	24.7873	8.89105	0.582459	0.25	0.55127	1.44556	19.0708	12.5322	0.929993	15.8095	7.99408	2.17838
40	1.04504	7.02792	18.9753	12.233	9.35654	21.9416	7.01855	0.352509	0.0700073	1.03137	3.37494	2.49524	3.7363	27.6501	0.768555	15.0846	0.61499	0.658661	4.25067	0.392456	30.7285	0.130005	26.1844	13.7725	33.9553	1.55518	12.9753	13.4866	0.407532	1.00369
41	7.8382	0.329987	21.4294	0.197479	0.46225	3.48999	1.13055	14.7531	0.757996	1.00909	5.0567	0.257568	1.07666	8.06256	1.03052	1.37585	1.22748	3.74377	0.829956	5.74158	0.689941	8.90942	0.252441	2.88379	13.7489	6.05469	0.137451	0.508118	6.76599	11.2684
42	9.91467	0.856964	14.7775	0.292511	0.263824	2.82004	1.1022	10.462	10.2066	12.8278	0	22.5085	5.91748	0.53302	62.3556	0.152527	0.964996	4.94788	8.67755	0.267517	1.12	0.0574951	19.3663	3.59546	22.3356	1.06726	10.0775	1.62677	5.91254	0.341675
43	0.512512	6.17929	15.3514	1.01007	8.50671	11.4191	12.0012	0.913086	0.617523	1.7807	6.25967	0.0606079	0.799378	1.33661	9.80298	3.24188	8.40402	0.398743	1.22821	3.37085	16.9841	7.10745	0.420776	4.31928	36.8158	12.1118	0.327515	19.095	0.377319	2.09747
44	2.32642	7.24585	22.2448	8.72095	0.209412	2.91	0.558502	1.25861	1.49564	0.810059	4.70865	0.660034	2.96045	1.95575	15.019	0.1875	1.39426	7.46332	0.144165	9.84546	0.922485	0.0749817	6.54773	19.3671	6.52747	0.509705	1.56995	0.305603	9.44647	0.357971
45	6.85718	0.239014	12.8412	0.896668	0.270782	4.17517	1.75558	6.21741	1.34332	16.4636	20.0968	10.7384	17.731	15.29	67.5055	5.28626	0.105011	4.87476	32.5473	0.279968	1.74377	0.757111	31.9497	18.2033	37.8578	19.8192	13.6508	19.8779	9.617	17.2704
46	0.992493	0.397491	16.8551	0.454987	0.547302	16.2837	3.38907	14.0783	9.35028	2.87634	1.4859	0.140259	3.29248	20.7329	41.2993	3.35034	3.25455	2.65305	3.59296	6.17987	10.873	8.85736	1.23791	4.43549	13.007	15.41	5.71851	14.7907	7.48309	9.25623
47	3.33551	1.92273	15.9022	9.31128	4.37866	3.60751	0.804138	1.02252	0.809998	2.1225	17.7379	4.75073	3.48578	0.999329	38.9927	0.79657	1.65173	5.92447	0.0360107	3.00726	31.2289	5.2218	6.51721	22.7805	29.5099	2.02936	7.12573	1.55377	6.44586	19.8378
48	8.75024	8.59186	20.5875	2.4729	4.02991	11.9503	19.8163	13.4977	6.91919	4.06506	13.6043	1.97229	4.15204	8.67285	6.06641	15.9122	4.32095	10.9555	15.313	24.1292	8.81543	4.22455	14.9243	5.43189	19.494	10.7154	3.79773	6.92895	3.93433	2.81885
49	38.4025	19.8928	29.6064	13.7047	15.7809	37.0922	54.8753	18.2469	44.9123	19.2121	37.1522	46.4906	13.8815	29.4225	48.4548	7.46326	23.5682	8.10315	14.5596	22.372	30.3229	11.1046	72.3005	12.7957	18.4934	14.6435	32.6228	18.7417	10.8091	17.0624
50	18.6093	18.9023	25.443	15.7492	17.6029	13.5934	45.8564	10.1406	43.9572	14.8731	39.4275	24.9088	9.9223	31.3251	33.6851	7.66864	20.1601	10.7819	12.9078	16.5511	24.8674	17.7673	58.1645	19.4552	13.2074	14.4712	18.1209	16.0828	14.2236	21.0222
51	19.7433	10.9695	25.5188	13.0408	20.9896	13.383	50.8087	11.9002	30.3947	15.0896	36.7845	21.1011	10.2208	22.7786	41.8741	11.7875	19.8476	8.42862	12.2556	14.4293	20.6505	16.8584	46.8525	23.2312	10.6495	16.2097	18.0586	17.0974	11.4406	19.3351
52	20.5906	8.66721	30.3956	15.4689	16.7386	16.6808	34.6276	12.4953	39.4913	16.3671	34.1935	29.2261	13.5446	37.3835	36.2801	10.0713	17.306	9.11389	12.6277	19.1595	21.8002	13.4869	44.926	24.2778	13.3475	14.7346	20.5177	14.9635	8.71472	20.6909
53	16.2231	7.29266	22.4979	14.9291	15.2658	16.6096	23.9805	13.9171	33.2769	14.5544	27.1344	25.5458	21.7678	28.1074	50.4565	3.62695	17.1203	11.2648	13.4847	20.739	24.5724	14.7151	53.7992	16.7982	14.0582	16.6399	32.3723	15.9288	12.3125	20.1215
54	18.6594	12.92	24.4158	16.2911	17.8484	27.3168	37.8646	23.6968	35.7908	17.9349	36.2847	15.9324	19.5508	25.1084	50.2351	4.4859	17.0527	8.11768	12.3979	18.482	6.85254	15.9434	46.6687	25.9258	20.1519	22.9427	31.4291	32.5187	10.9206	20.812
55	23.4575	17.2432	21.9973	14.0515	16.4353	37.3352	52.2127	31.2691	29.0118	19.0134	1.16498	32.5845	17.8016	9.39539	90.593	7.7254	10.624	10.3799	16.0001	20.7305	15.6136	16.4735	39.7008	29.791	15.0006	10.0527	44.1007	40.6557	11.998	7.18603
56	43.303	1.3382	27.4189	18.7213	19.3334	25.8844	23.4794	1.1825	29.097	26.7893	20.0902	25.8223	18.8649	24.1462	13.0845	9.75055	18.7921	9.38196	15.1488	25.929	20.2312	16.3713	40.4646	10.1276	10.1458	0.342712	41.0488	30.9653	17.0228	18.6482
57	26.049	3.63116	39.4397	14.9583	28.957	5.65845	2.34961	5.62671	1.88757	31.3785	14.4392	44.4437	23.0874	35.1134	57.2952	9.8739	16.7922	12.3352	20.2874	0.842529	23.079	20.6288	47.7157	0.886902	13.9434	1.07416	41.0049	20.5283	9.55121	29.1315
58	14.9845	1.3407	34.4993	1.89514	2.99121	13.725	16.3287	15.1831	4.73517	23.4168	7.62329	9.77441	19.7805	6.79639	68.3367	20.1325	1.18359	9.11047	0.940064	5.29358	20.4783	0.269959	50.2847	4.58276	37.2988	14.8447	0.511475	0.502747	2.32428	15.3338
59	38.1736	2.73407	18.678	0.85498	21.2469	5.52252	28.0166	19.8464	32.3336	1.50574	12.0863	1.7594	2.72626	7.65784	2.40723	20.5482	2.30157	2.85242	6.42249	25.6751	1.20435	1.60883	4.77307	22.4963	11.6298	21.4148	4.53101	13.4046	4.66064	1.4505
60	17.4955	7.3559	50.7715	18.3611	31.6871	3.67749	33.8039	18.114	30.8995	19.8317	29.878	34.9492	12.9713	28.7595	108.545	2.84192	12.7748	10.3503	14.7273	2.88934	15.8441	11.4946	3.04419	20.4115	24.71	8.07587	45.4723	24.6541	13.539	1.57977
61	38.3469	1.43323	33.624	10.7352	10.1225	10.4393	9.92127	11.2032	8.16467	7.38293	3.03894	14.2256	1.4975	4.83191	2.78857	15.2183	23.0658	22.5908	2.62415	16.645	27.262	15.0877	9.15649	0.704224	20.823	1.51447	39.3909	26.5878	0.779968	14.901
62	0.117493	2.35333	9.16492	0.587524	1.5838	14.3049	12.9342	0.622498	0.10498	0.170044	12.8787	0.312256	1.17749	0.334106	14.1477	4.75598	3.32019	5.42279	3.66614	4.82666	0.894531	1.54138	42.0016	5.28381	4.88525	21.9763	0.137451	0.634033	1.01801	21.7696
63	2.23602	6.96643	15.5886	1.61249	0.606018	3.00977	1.02789	0.339966	0.367493	0.179993	6.55499	0.409302	1.89752	0.57312	2.30688	5.85834	0.617554	2.84833	5.00623	0.27002	11.7468	0.11499	0.212402	1.58691	30.0048	1.46075	0.473511	1.55304	7.53583	0.354492
64	0.279968	0.0591431	4.01245	2.20776	0.86499	2.7113	2.64655	0.387512	5.64984	0.179993	8.79761	8.50073	8.60565	13.0946	7.51416	3.51202	0.645874	11.5477	0.216614	6.12976	7.04565	2.83649	0.140015	3.01733	9.57874	1.83594	0.241943	0.981811	0.580017	0.904053
65	13.3182	0.935913	15.723	2.26532	7.5119	11.793	14.7434	17.0758	0.3125	5.96191	4.42755	4.0072	3.27331	0.461792	75.3232	11.9259	12.7402	5.12048	13.317	0.200012	0.857422	0.0924683	25.7655	1.31866	10.9165	3.87408	6.86316	12.1013	1.26257	13.6151
66	0.0924683	0.910828	15.808	3.409	0.337524	2.75244	3.03943	3.63733	5.60706	0.190002	12.4506	2.03748	0.892456	3.67517	0.869141	0.513367	7.68793	1.97363	0.783997	11.0871	17.9272	3.43921	0.179932	5.75775	32.0073	3.88611	0.438843	0.577087	9.0332	0.207031
67	0.617554	13.2098	17.8076	18.4576	1.96997	3.3775	2.98602	10.4382	1.54553	0.269043	2.00751	1.29749	13.7062	11.8442	53.5093	0.200134	1.68756	0.109131	0.353088	1.8797	5.73694	6.5163	0.190063	3.55756	4.54492	0.700806	11.9329	0.601562	0.412537	0.560242
68	7.10907	0.553284	14.5764	0.82251	0.382507	8.12262	8.71802	1.21747	1.56903	6.34845	23.9228	16.0208	1.08246	0.156128	0.726074	15.2726	0.522522	0.356506	0.323486	0.762451	3.17578	0.545044	4.14441	4.87665	20.8975	2.16772	1.95898	1.74121	2.73151	4.79687
69	0.505005	0.805359	9.01282	1.90497	3.92096	2.34497	1.0072	8.29248	6.16834	0.256042	2.14526	0.936401	2.89001	7.87183	42.3911	2.08374	4.10523	2.98389	13.5945	0.407532	4.50916	7.08911	0.134888	0.901611	40.0837	1.45758	0.213257	1.28271	2.73303	0.389954
70	1.27246	3.67877	19.4965	3.02625	2.95514	10.3693	18.0229	8.2503	1.03754	0.417114	5.95349	0.384277	2.99835	0.186157	0.803223	6.82886	0.107483	11.9862	0.163025	1.11224	16.7319	0.905396	20.5634	4.92798	5.80762	7.30078	3.80603	4.88391	2.99066	0.393616
71	3.67102	0.613892	12.1675	4.37952	0.579956	7.80536	5.72021	4.36255	7.05707	0.366943	26.0646	10.5765	2.04364	12.5753	2.14331	2.11163	1.15912	0.588135	1.62726	10.3211	0.766479	2.97009	2.72253	1.02136	12.9922	9.01904	0.305786	9.38623	2.98608	1.01587
72	4.88086	2.22253	17.6295	1.59253	2.08862	4.43323	7.63641	6.86285	2.57825	1.31042	20.1906	7.58582	2.63165	8.86731	15.0161	2.28314	2.53369	1.94623	4.59949	2.96484	8.06641	1.24432	12.9137	5.45319	34.6221	7.95471	1.62866	4.59222	6.94116	6.45404
73	20.2704	6.51202	25.696	20.0777	16.038	14.3691	30.1787	14.8664	28.7184	16.5411	34.467	24.412	29.7951	37.0679	44.3616	17.017	10.7897	13.5303	12.8187	17.4233	32.439	13.2552	46.7957	28.4764	31.3125	14.9479	34.2371	20.6426	11.0631	21.3164
74	18.6929	5.19342	23.9175	22.5355	17.6905	18.6115	42.4869	8.09747	17.4327	14.5532	21.5887	16.7122	33.3463	24.8886	29.5652	9.20081	11.2675	12.4484	14.8519	14.8798	32.0149	15.0284	61.7117	26.6188	27.2126	13.2648	16.5945	17.3817	12.148	19.2479
75	18.6741	8.38287	24.4364	12.6476	16.2407	30.3058	33.6261	10.4861	31.1567	13.3754	27.1188	22.6447	12.7332	13.6793	37.6257	9.2027	12.8242	9.59448	15.6931	17.4913	29.418	18.0148	55.5034	22.2864	21.2288	12.8383	23.3292	15.3817	12.2418	18.5535
76	13.679	6.71857	22.619	20.5792	17.4483	26.6058	27.0072	13.6199	36.852	14.4561	4.00989	24.6028	30.6946	25.5352	35.2051	11.9943	12.1627	10.4915	13.332	15.0681	31.9749	14.7003	45.773	20.7711	25.2075	14.0766	13.3698	12.6549	13.8234	20.6273
77	15.3966	5.92682	24.7178	19.4344	29.4875	26.4277	32.8182	8.34393	37.8724	15.9686	21.0635	9.77417	14.491	17.9075	48.6113	13.382	10.8423	14.3361	13.5123	24.1626	33.178	12.6527	48.1151	21.9155	28.0142	14.6971	23.4652	20.9993	19.3814	16.474
78	15.2897	10.1679	35.2433	17.373	35.116	6.45679	44.2869	9.6012	36.5821	13.5834	35.7451	22.9059	17.5882	6.03137	61.3872	27.8959	9.83093	7.45453	13.9382	17.9003	23.1393	14.3686	51.9492	23.0243	21.0828	18.5854	27.3112	42.5919	21.3826	18.701
79	17.8341	15.9193	35.1147	20.4468	19.2794	7.23413	36.0627	21.877	21.9166	12.1489	13.3781	16.9742	37.8599	16.4811	15.959	35.1194	10.3912	12.7474	12.5077	33.1736	2.83264	13.1763	48.4512	20.7164	30.5073	6.78381	34.3553	27.1659	6.31775	21.1819
80	32.4247	11.0493	18.4935	2.03748	22.4664	20.3441	1.94653	11.8519	24.7162	14.067	13.8823	25.8818	36.4408	22.9041	44.9453	43.0739	11.4014	18.0863	12.7432	6.66101	24.7007	15.0746	45.3513	0.407593	31.2122	2.55292	47.2195	30.6736	16.8651	26.5014
81	37.5726	13.0002	12.7273	13.173	2.65222	8.67657	17.2806	2.10278	0.300537	14.0719	25.7355	9.29687	25.1406	0.945557	11.0115	41.0984	10.0079	22.3069	18.6747	4.78882	27.2539	14.2038	31.0955	9.02673	44.1077	7.20392	48.3015	1.14673	22.7803	17.5907
82	6.71326	6.34284	22.8572	24.3331	11.1756	3.21497	26.5078	8.79913	1.35822	24.4326	6.49438	1.64136	3.57574	4.21655	43.4146	29.8663	12.612	1.31561	0.267029	18.0309	29.2319	0.539978	71.3535	17.8435	10.3723	13.0148	7.93469	10.6923	6.12805	0.84375
83	44.2848	9.81818	30.8723	10.0838	25.6175	13.5148	40.6144	13.0094	10.4251	26.4752	8.79907	21.9937	15.4465	15.9137	38.0859	45.5397	25.7032	15.822	1.09155	22.3919	46.1333	18.3563	35.7007	26.4548	21.3801	23.3926	9.34753	23.7139	3.11395	2.86151
84	19.3519	16.3156	17.2219	21.8389	14.3381	14.657	5.87561	22.8262	23.5436	4.48181	22.924	5.49438	12.3153	23.4995	27.9668	39.2743	14.0333	22.6027	14.066	6.98962	36.5609	19.0599	3.02637	1.56934	29.2293	0.499023	50.5594	35.4393	19.3627	8.84308

## Sheet: Extended_Data_Fig5A_right
	C57BL/6J															C57BL/6JCox7a2l															C57BL/6J wheel															C57BL/6JCox7a2l wheel
day	57.816	41.9015	206.867	59.5357	36.5727	76.3156	59.7734	81.5126	48.8043	50.6042	77.3314	99.1184	62.378	129.104	306.154	42.3173	53.7764	54.3727	78.5104	69.3248	117.482	49.575	177.442	99.1641	260.235	100.598	83.1446	88.7745	66.1367	68.4956	72.447	33.7426	184.611	51.0006	32.9239	81.4637	88.4036	72.6901	40.1623	23.0329	128.433	66.2938	42.6962	64.4717	217.539	70.564	58.1932	67.4738	46.275
night	249.165	159.386	324.383	161.399	199.81	122.012	175.765	189.12	112.5	221.676	153.848	374.982	187.429	331.405	532.358	257.041	168.93	165.246	196.225	210.203	379.731	183.343	366.862	242.852	503.056	166.042	334.321	212.599	201.696	171.593	277.938	113.817	322.3	181.293	226.214	203.449	371.448	163.55	313.331	202.061	265.733	257.436	226.773	247.532	519.693	219.32	164.695	135.478	147.628
[truncated: 11 more columns]

## Sheet: Extended_Data_Fig5B_left
Time (h)	C57BL/6J															C57BL/6JCox7a2l
1	0	0	0	0	0	0	0	0	0	0	0	0	0	0	0	0	0	0	0	0	0	0	0	0	0	0	0	0	0	0
2	0	0	0	0	0	0	0	0	0	0	0	0	0	0	0	0	0	0	0	0	0	0	0	0	0	0	0	0	0	0
3	0	0	0	0	0	0	0	0	0	0	0	0	0	0	0	0	0	0	0	0	0	0	0	0	0	0	0	0	0	0
4	0	0	0	0	0	0	0	0	0	0	0	0	0	0	0	0	0	0	0	0	0	0	0	0	0	0	0	0	0	0
5	0	0	0	0	0	0	0	0	0	0	0	0	0	0	0	0	0	0	0	0	0	0	0	0	0	0	0	0	0	0
6	0	0	0	0	0	0	0	0	0	0	0	0	0	0	0	0	0	0	0	0	0	0	0	0	0	0	0	0	0	0
7	0	0	0	0	0	0	0	0	0	0	0	0	0	0	0	0	0	0	0	0	0	0	0	0	0	0	0	0	0	0
8	0	0	0	0	0	0	0	0	0	0	0	0	0	0	0	0	0	0	0	0	0	0	0	0	0	0	0	0	0	0
9	0	0	0	0	0	0	0	0	0	0	0	0	0	0	0	0	0	0	0	0	0	0	0	0	0	0	0	0	0	0
10	0	0	0	0	0	0	0	0	0	0	0	0	0	0	0	0	0	0	0	0	0	0	0	0	0	0	0	0	0	0
11	0	0	0	0	0	0	0	0	0	0	0	0	0	0	0	0	0	0	0	0	0	0	0	0	0	0	0	0	0	0
12	0	0	0	0	0	0	0	0	0	0	0	0	0	0	0	0	0	0	0	0	0	0	0	0	0	0	0	0	0	0
13	0	0	0	0	0	0	0	0	0	0	0	0	0	0	0	0	0	0	0	0	0	0	0	0	0	0	0	0	0	0
14	0	0	0	0	0	0	0	0	0	0	0	0	0	0	0	0	0	0	0	0	0	0	0	0	0	0	0	0	0	0
15	0	0	0	0	0	0	0	0	0	0	0	0	0	0	0	0	0	0	0	0	0	0	0	0	0	0	0	0	0	0
16	0	0	0	0	0	0	0	0	0	0	0	0	0	0	0	0	0	0	0	0	0	0	0	0	0	0	0	0	0	0
17	0	0	0	0	0	0	0	0	0	0	0	0	0	0	0	0	0	0	0	0	0	0	0	0	0	0	0	0	0	0
18	0	0	0	0	0	0	0	0	0	0	0	0	0	0	0	0	0	0	0	0	0	0	0	0	0	0	0	0	0	0
19	0	0	0	0	0	0	0	0	0	0	0	0	0	0	0	0	0	0	0	0	0	0	0	0	0	0	0	0	0	0
20	0	0	0	0	0	0	0	0	0	0	0	0	0	0	0	0	0	0	0	0	0	0	0	0	0	0	0	0	0	0
21	0	0	0	0	0	0	0	0	0	0	0	0	0	0	0	0	0	0	0	0	0	0	0	0	0	0	0	0	0	0
22	0	0	0	0	0	0	0	0	0	0	0	0	0	0	0	0	0	0	0	0	0	0	0	0	0	0	0	0	0	0
23	0	0	0	0	0	0	0	0	0	0	0	0	0	0	0	0	0	0	0	0	0	0	0	0	0	0	0	0	0	0
24	0	0	0	0	0	0	0	0	0	0	0	0	0	0	0	0	0	0	0	0	0	0	0	0	0	0	0	0	0	0
25	0	0	0	0	0	0	0	0	0	0	0	0	0	0	0	0	0	0	0	0	0	0	0	0	0	0	0	0	0	0
26	0	0	0	0	0	0	0	0	0	0	0	0	0	0	0	0	0	0	0	0	0	0	0	0	0	0	0	0	0	0
27	0	0	0	0	0	0	0	0	0	0	0	0	0	0	0	0	0	0	0	0	0	0	0	0	0	0	0	0	0	0
28	0	0	0	0	0	0	0	0	0	0	0	0	0	0	0	0	0	0	0	0	0	0	0	0	0	0	0	0	0	0
29	0	0	0	0	0	0	0	0	0	0	0	0	0	0	0	0	0	0	0	0	0	0	0	0	0	0	0	0	0	0
30	0	0	0	0	0	0	0	0	0	0	0	0	0	0	0	0	0	0	0	0	0	0	0	0	0	0	0	0	0	0
31	0	0	0	0	0	0	0	0	0	0	0	0	0	0	0	0	0	0	0	0	0	0	0	0	0	0	0	0	0	0
32	0	0	0	0	0	0	0	0	0	0	0	0	0	0	0	0	0	0	0	0	0	0	0	0	0	0	0	0	0	0
33	0	0	0	0	0	0	0	0	0	0	0	0	0	0	0	0	0	0	0	0	0	0	0	0	0	0	0	0	0	0
34	0	0	0	0	0	0	0	0	0	0	0	0	0	0	0	0	0	0	0	0	0	0	0	0	0	0	0	0	0	0
35	0	0	0	0	0	0	0	0	0	0	0	0	0	0	0	0	0	0	0	0	0	0	0	0	0	0	0	0	0	0
36	0	0	0	0	0	0	0	0	0	0	0	0	0	0	0	0	0	0	0	0	0	0	0	0	0	0	0	0	0	0
37	0	0	0	0	0	0	0	0	0	0	0	0	0	0	0	0	0	0	0	0	0	0	0	0	0	0	0	0	0	0
38	0	0	0	0	0	0	0	0	0	0	0	0	0	0	0	0	0	0	0	0	0	0	0	0	0	0	0	0	0	0
39	0	0	0	0	0	0	0	0	0	0	0	0	0	0	0	0	0	0	0	0	0	0	0	0	0	0	0	0	0	0
40	0	0	0	0	0	0	0	0	0	0	0	0	0	0	0	0	0	0	0	0	0	0	0	0	0	0	0	0	0	0
41	0	0	0	0	0	0	0	0	0	0	0	0	0	0	0	0	0	0	0	0	0	0	0	0	0	0	0	0	0	0
42	0	0	0	0	0	0	0	0	0	0	0	0	0	0	0	0	0	0	0	0	0	0	0	0	0	0	0	0	0	0
43	0	0	0	0	0	0	0	0	0	0	0	0	0	0	0	0	0	0	0	0	0	0	0	0	0	0	0	0	0	0
44	0	0	0	0	0	0	0	0	0	0	0	0	0	0	0	0	0	0	0	0	0	0	0	0	0	0	0	0	0	0
45	0	0	0	0	0	0	0	0	0	0	10.4748	0	0	7.224	6.1404	0	0	0	0	0	0	0	0	2.8896	0	138.701	0	104.387	57.4308	47.6784
46	0	0	0	0	0	0	0	0	0	0	0	0	0	3.612	13.0032	0	0	0	0	0	0	0	0	12.2808	0	297.268	0	0	74.046	25.284
47	0	0	0	0	0	0	0	0	0	0	70.7952	0	0	0	1.4448	0	0	0	0	0	0	0	0	401.293	2.8896	0	0.7224	0	33.2304	91.7448
48	0.7224	63.9324	0	0	40.4544	0.7224	0	0	1.4448	0	32.8692	0	0	0	3.9732	0.3612	0.7224	126.781	4.6956	197.938	1.4448	0.7224	0	2.88959	0	145.564	0	0	2.16721	0
49	455.834	549.385	459.446	546.857	510.376	301.241	394.43	271.984	349.642	249.589	295.823	535.298	4.6956	317.134	467.393	52.7352	560.221	464.142	452.222	559.138	384.317	577.92	401.654	173.015	569.974	426.938	342.418	256.452	361.561	307.381
50	516.155	492.677	494.483	591.646	455.834	433.079	222.86	270.178	381.066	467.754	316.772	575.392	0	352.17	578.281	54.9024	534.576	527.713	392.625	674.722	341.695	290.405	533.854	329.414	614.04	420.437	374.926	516.516	577.92	512.904
51	599.592	789.944	392.986	662.08	526.991	355.06	239.114	206.968	301.602	503.874	292.572	644.381	0	356.143	571.057	238.392	568.529	613.679	618.013	426.216	249.95	376.37	423.326	580.81	676.167	369.869	499.54	457.279	597.425	441.747
52	463.058	754.547	530.964	612.957	405.267	442.47	234.419	285.709	424.771	632.822	191.436	599.592	0	383.233	437.052	261.509	489.787	595.257	513.626	547.94	267.649	472.45	489.426	467.393	671.471	427.3	324.719	360.839	732.876	476.062
53	461.613	650.521	338.806	515.794	282.458	300.88	227.195	313.16	267.649	655.578	239.114	464.865	273.067	218.887	370.23	0	496.65	567.084	419.353	412.49	224.666	402.377	546.134	155.677	528.797	222.138	287.154	423.688	506.041	501.346
54	382.511	442.109	495.566	652.327	352.531	248.506	149.898	129.671	306.297	637.156	119.196	662.44	499.54	51.6516	279.569	7.94641	334.832	303.047	659.191	379.261	75.8522	347.836	521.573	311.354	506.041	173.737	399.126	196.493	620.181	367.341
55	405.628	57.792	314.967	657.384	375.648	58.5142	20.9497	15.1704	111.972	486.536	0	445.36	340.973	67.5444	76.2131	305.214	287.154	551.192	513.265	373.842	28.5348	273.428	321.468	136.895	570.696	8.66895	372.397	123.169	588.395	0
56	267.289	9.39136	262.231	409.24	403.461	129.31	0	0	55.6248	366.618	130.754	325.803	385.039	207.69	0	295.461	203.356	567.083	429.828	35.0361	176.988	260.425	370.952	0	533.493	0	169.764	131.477	415.38	460.169
57	29.6182	0	229.723	338.444	94.6343	0	0	0	0	269.455	45.8724	459.809	179.878	132.56	311.716	260.787	76.9356	590.201	105.832	0	171.57	38.6484	433.44	0	492.677	0	76.5742	21.3108	3.61182	309.91
58	65.0161	0	83.437	0	2.52856	9.03003	6.86279	157.122	0.722412	37.9263	32.1467	0	26.3676	0	89.9385	208.412	0	41.1768	0	43.7053	196.493	0	189.991	0	301.603	325.802	0	0	0	60.3203
59	270.9	5.41797	41.1768	0	37.5647	0	355.421	314.966	278.124	0	47.6785	0	2.16724	0	0	27.8124	0	6.50146	58.5142	400.932	0	0	0	349.281	0	136.173	59.2368	29.98	21.311	0
60	13.3645	10.8359	158.206	338.445	259.703	0	23.1167	235.502	285.709	400.932	136.534	287.515	86.688	151.343	221.054	0	169.764	259.342	87.4106	1.80591	213.469	187.102	0.722168	0	83.437	0	279.569	202.633	195.409	0
61	19.1433	0	10.8359	27.8125	39.3706	16.2539	0	112.694	8.30762	1.0835	2.52844	165.43	0	1.44482	0	11.1971	122.447	264.398	0	176.265	144.119	166.513	4.6958	0	102.581	0	35.7588	160.373	0	175.904
62	0	0	0	0	0	51.2903	0	0	0	0	5.05676	0	0	0	0	82.3536	0	0	1.80615	1.0835	0	0.722412	87.7715	3.97314	0	160.734	0	0	0	173.376
63	0	0	0	0	0	0	0	0	0	0	5.05676	0	0	0	0	11.9196	0	0	0	0	2.16724	0	0	0	0	0	0	0	2.16699	0
64	0	0	0	0	0	0	0	0	5.05664	0	0	6.14014	2.52832	2.52832	0	3.61206	0	0	0	11.5586	1.44482	0	0	0	0	0	0	0	0	0
65	1.44482	0	0	0	3.61206	19.1436	9.75244	28.1736	0	0	0	0	0	0	4.33423	18.7823	35.0364	0	4.69531	0	0	0	20.5889	0	0	4.33423	0.722412	1.44482	0	48.762
66	0	0	0	0	0	0	0	0	2.52856	0	2.52844	0	0	0	0	0	88.855	0	0	2.16699	1.80591	16.9763	0	0	18.7827	0	0	0	0.361328	0
67	0	3.25073	0	3.25098	0	0	0	0.361084	0	0	0	0	11.5585	1.44482	8.66895	0	0	0	0	0	0	9.75244	0	4.69556	0	0	9.02979	0	0	0
68	0	0	0	0	0	0	0	0	0	0	6.50159	27.4512	0	0	0	6.86279	0	0	0	0	0	0	0	0	0.36084	0	0	0	0	2.52856
69	0	0	0	0	1.44482	0	0	23.478	0.361084	0	0	0	0	2.16724	20.9497	0	0	5.05713	169.765	0	0	6.14038	0	0	3.97314	0	0	0	0	0
70	0	0	0	0	0	94.6345	0	0	0	0	0	0	0	0	0	0.361206	0	22.394	0	0	9.75244	0	5.41797	0	0	9.75244	0	0	0	0
71	0.722412	0	0	6.50146	0	230.084	0	0	8.30762	0	10.8359	22.0337	0	9.39111	0	0	0	0	0	132.922	0	0	0	0	0	60.3203	0	3.25073	1.0835	0
72	0	0	0	0	1.44482	0	2.52844	2.88965	0	0	20.2273	2.52832	7.94641	1.08374	3.25073	0	15.8931	0	65.377	0	0	0	35.3975	8.66895	91.0225	122.808	1.44482	0	122.086	29.2571
73	427.3	570.697	321.107	511.097	368.063	402.377	366.98	362.645	344.223	509.292	183.49	555.165	205.523	292.573	472.811	197.215	582.977	409.601	300.88	439.941	321.468	640.047	383.956	524.463	518.684	550.108	546.495	363.006	657.384	550.83
74	568.89	879.161	442.832	480.034	405.627	385.761	440.303	391.541	166.874	597.065	46.5947	539.271	255.368	197.576	416.463	111.25	757.436	595.98	476.061	536.383	389.735	436.33	680.862	533.131	424.771	438.136	754.908	482.201	601.398	498.817
75	716.259	889.636	530.604	114.5	381.427	345.307	359.395	262.954	356.865	439.58	28.896	512.543	25.2842	201.189	74.4072	131.838	663.524	301.241	469.56	616.207	341.695	453.307	754.187	525.185	655.939	504.597	686.641	148.092	577.919	507.486
76	539.994	924.672	339.167	403.46	477.506	199.383	424.049	360.839	469.198	653.412	0	723.123	303.769	98.6074	446.082	165.068	636.795	187.824	488.342	526.269	334.11	502.429	722.399	539.994	563.833	362.646	746.601	189.269	549.747	554.441
77	577.197	903.722	374.203	534.215	523.017	83.7983	481.841	301.602	580.448	588.034	61.4043	412.129	60.3203	6.86279	314.605	179.156	733.597	328.692	508.93	545.772	254.285	443.554	888.192	582.978	153.51	359.394	567.445	79.4644	390.818	402.015
78	450.416	737.569	348.919	460.168	411.408	0	259.342	472.45	486.176	812.339	189.63	394.432	123.892	26.0064	96.4409	113.056	607.539	183.128	377.815	339.166	217.081	486.175	906.974	199.021	232.974	220.693	543.606	170.486	1.80615	526.63
79	402.738	567.806	171.571	271.261	319.662	7.22412	0	166.875	161.095	864.714	32.5081	147.008	338.084	144.48	142.674	230.806	526.269	399.126	399.487	143.396	0	625.599	616.206	73.6846	453.306	12.2808	420.798	255.729	105.832	428.022
80	413.213	719.511	1.80566	0	16.9766	344.945	0	0	1.44482	665.691	62.1262	209.858	379.26	98.2466	83.0757	144.48	519.767	248.866	387.207	0	244.894	534.937	579.725	0	330.138	0	155.677	54.541	384.678	206.607
81	0	127.865	67.5449	186.379	0	0	62.4878	0	0	750.935	93.9121	3.25098	137.978	0	26.0063	15.8928	633.907	84.1602	243.086	104.387	187.824	150.982	358.671	114.139	168.68	93.9116	216.359	0	190.714	71.5176
82	137.617	56.709	303.047	402.016	212.024	0	207.69	66.0991	0	518.683	6.86279	0	0	0	176.266	148.092	362.283	0	0	392.624	271.261	0	398.766	397.681	0	373.842	0	2.52832	0	0
83	196.133	302.324	109.805	24.5625	201.911	160.011	22.3945	150.981	292.211	3.97266	14.0869	265.843	57.4307	296.184	34.314	92.467	176.266	273.066	0	223.584	175.543	371.675	32.1475	0.722168	207.329	0	81.27	441.387	23.8389	0
84	0.361328	224.306	78.3804	202.634	50.207	1.44482	0	38.6484	278.124	0	66.4609	0	139.784	72.9624	144.842	121.002	1.08301	195.409	359.755	0	85.6045	281.375	0	0	504.234	0	295.1	249.95	275.234	60.6816

## Sheet: Extended_Data_Fig5B_right
	C57BL/6J															C57BL/6JCox7a2l															C57BL/6J wheel															C57BL/6JCox7a2l wheel
day	0	0	0	0	0	0	0	0	0	0	0	0	0	0	0	0	0	0	0	0	0	0	0	0	0	0	0	0	0	0	21.3105	3.25073	10.8359	37.5649	45.8723	411.407	12.2809	167.597	24.5615	1.0835	52.7352	223.583	22.0332	18.0601	37.2036	135.089	262.231	291.849	241.644
night	0	0	0	0	0	0	0	0	0	0	0	0	0	0	0	0	0	0	0	0	0	0	0	0	0	0	0	0	0	0	4180.35	5333.3	3445.49	4457.75	3537.41	2104.17	2249.37	2387.53	2949.92	5555.98	1316.94	4381.54	1912.55	1836.52	2915.24	1681.75	4961.62	4146.76	4130.5
[truncated: 11 more columns]

## Sheet: Extended_Data_Fig5C_left
					Time (h)	C57BL/6J															C57BL/6JCox7a2l
					1	73.384	74.6866	73.5645	72.1818	63.8844	70.925	61.5357	58.6754	69.1939	70.1859	75.2239	71.6519	69.3002	74.1067	81.5109	71.7696	66.2009	70.8554	71.7544	68.9178	65.8262	72.1934	71.9156	78.6806	84.0433	84.8322	76.7925	91.6205	80.8037	88.0064
					2	66.9805	64.0889	68.8869	66.6856	64.7969	49.3348	65.0044	63.8885	50.8718	59.0089	65.8541	66.0525	62.3263	60.6083	68.2018	62.2751	65.4977	66.0837	61.6577	67.5938	70.4355	64.7732	68.2704	68.8652	72.1909	61.8634	72.0863	87.5136	73.3774	81.3579
					3	64.4432	72.9362	67.8523	66.7541	57.8388	58.1304	49.5536	58.639	69.1965	66.0566	54.7014	58.9303	55.3156	49.0856	72.618	64.1948	53.2612	60.3613	66.8791	66.2147	48.3136	59.2322	44.6629	59.6665	69.5803	80.1801	64.6283	73.3244	65.034	73.6775
					4	64.5611	63.4447	61.5625	66.4778	60.8523	52.9347	64.0706	50.3992	69.245	64.7451	56.9183	55.1841	57.5659	68.0796	60.2656	70.0868	62.0294	55.3525	66.628	69.2456	73.7476	44.8105	67.4833	69.3613	69.8623	65.4537	68.9536	55.6961	61.1897	69.6242
					5	67.2446	68.0712	62.1876	70.8611	61.5946	45.708	70.1544	56.1903	64.5843	68.6054	65.246	65.5457	65.5883	73.4261	65.2776	73.82	58.9325	70.3829	75.8535	67.8794	69.393	66.4831	74.6579	70.8917	53.5312	80.278	72.4686	84.8637	75.6839	84.9962
					6	64.2949	58.3385	57.0017	71.2324	64.4616	54.6255	66.6783	74.3287	49.749	69.7671	54.1697	46.3818	55.1425	70.9487	69.1361	76.9076	53.0055	66.4021	53.4331	66.3195	40.9116	67.0111	65.1779	72.077	77.0908	73.6455	79.7701	78.9433	75.5873	77.5711
					7	61.7056	55.8256	55.5129	49.5602	56.0276	44.7775	48.0552	70.0679	47.6881	67.3433	43.5477	68.0132	62.6819	67.4993	64.094	69.2466	48.8691	65.1519	70.0786	59.4781	60.1705	55.3431	41.7694	53.0027	74.5169	58.5156	77.6833	76.2817	70.4519	65.1207
					8	52.514	52.6975	54.037	60.2765	58.8329	46.4968	43.8913	71.0127	45.0612	48.5986	49.0081	61.2436	51.13	66.1771	53.1205	74.116	62.9342	58.9044	65.4398	51.8139	75.9323	43.5838	48.4627	63.8663	70.0487	76.3937	70.9965	72.0822	68.6485	68.445
					9	57.5956	46.1749	43.5295	55.8608	51.9246	41.707	42.9764	64.9383	44.1821	55.248	71.4394	48.3487	66.8834	51.6845	55.7412	65.3704	66.9897	59.5254	51.6887	54.5799	73.848	48.8717	70.1244	73.9865	50.3652	63.2699	61.1114	57.1288	51.8415	78.0165
					10	53.3061	67.8511	60.2943	50.2374	57.2525	52.1273	67.4722	51.3142	59.3674	62.6298	58.5234	46.2288	55.2191	48.1887	66.509	61.0239	60.5404	55.7835	70.3118	57.2235	69.7292	66.6067	45.3661	68.4255	48.9741	54.0664	54.6562	51.6497	58.132	56.077
					11	56.3517	43.2077	47.3456	52.8517	58.6609	41.1988	54.5693	46.9283	40.915	65.6425	49.3939	42.1961	53.9815	59.7955	51.8759	57.7206	50.6664	45.8395	53.6996	49.1451	67.6012	40.7195	46.9739	52.7409	66.2934	53.2943	71.7175	54.4841	58.7564	57.9545
					12	54.2012	57.8119	46.4154	60.8302	52.5339	50.2532	42.881	44.4939	44.854	51.639	63.5702	65.6388	55.0878	55.9259	60.3075	60.0134	46.5586	49.0308	45.6013	63.4556	47.2095	48.8961	39.4357	65.5034	52.0971	64.5101	57.8639	56.5944	59.5668	58.8601
					13	51.8984	46.4763	48.4079	55.0776	53.6435	43.4328	60.5031	45.611	54.6953	46.7872	54.3259	45.5922	48.8349	51.9132	55.7807	51.8138	50.3644	50.2936	53.071	57.2621	51.8768	62.4825	52.7075	59.6203	44.0761	60.9355	62.1056	71.1805	62.1646	54.4853
					14	42.2736	37.7136	38.023	50.5614	40.3268	36.5152	41.1894	65.7782	40.4671	43.5681	44.6735	40.6459	50.3059	44.1958	48.2214	39.5971	41.0944	45.2372	44.134	47.2452	61.5214	38.9054	40.3041	44.6228	52.1304	63.9115	50.6843	58.4452	47.661	51.4652
					15	44.5079	37.9422	35.9733	40.778	40.0172	39.6092	43.5407	44.8212	40.9037	55.5372	49.1089	56.4503	47.0309	57.5675	51.4608	48.4216	43.75	45.525	39.0115	52.9555	43.7002	38.8966	41.1484	45.6612	45.9371	71.9158	55.2817	49.9157	57.4902	67.7634
					16	41.5344	36.5312	41.7741	48.0194	42.3601	34.1581	41.7333	40.973	57.8515	44.2577	60.6009	43.6784	58.2966	41.4608	50.628	40.9032	44.425	41.8665	47.7169	44.6231	42.8708	39.0848	40.5809	49.344	66.1812	53.2572	56.138	53.2485	48.7804	49.8843
					17	42.2083	47.6927	36.9281	68.6918	37.9515	36.6589	44.5033	47.2708	42.5772	52.7326	44.7587	44.3063	45.8713	41.2997	46.0088	36.9223	37.7367	36.8258	52.3398	39.3401	51.8726	49.4442	63.4412	55.7501	50.5066	52.1708	48.7488	49.0506	48.435	52.2539
					18	38.3443	44.6991	41.799	45.344	44.8581	37.6564	36.721	41.7165	37.6417	43.3184	44.6497	46.6074	42.7054	46.3051	49.7144	43.2594	45.305	37.3956	39.182	52.0262	41.0726	36.4869	43.6175	55.0517	44.6035	56.5941	67.5209	66.0472	61.1487	52.6088
					19	42.639	37.5208	36.2491	42.3862	36.1714	59.0442	35.9263	39.6671	35.583	42.7988	54.5418	39.4955	56.4505	41.0643	54.6321	38.5302	37.6024	37.6937	44.9943	42.474	41.546	40.6499	36.2833	47.1808	56.7092	65.2859	49.9249	54.5284	52.6447	46.5819
					20	43.9127	42.7171	39.7305	39.3234	36.4641	49.5687	57.2384	55.6991	48.6949	57.108	44.4903	39.8963	49.5643	40.1405	46.3857	41.9873	43.5892	47.0061	42.508	41.9409	51.5525	34.2722	42.8115	53.3413	57.1995	52.2269	58.2387	48.1987	47.5546	59.3875
					21	36.8472	36.0999	44.2818	59.3503	38.6019	34.1605	41.5306	39.5719	56.7031	48.7613	43.2237	51.1759	41.1702	47.0447	51.5058	39.2701	38.7153	38.0713	43.4231	47.0135	58.2715	34.0189	59.8142	61.5206	45.6796	51.5539	51.9264	53.1616	56.4754	57.2098
					22	42.3128	37.4759	37.4104	35.7502	38.548	47.459	35.4714	36.1533	37.9986	44.2068	50.0778	45.0345	45.5161	57.6152	44.73	37.5025	40.2425	44.154	56.6522	41.1933	38.9406	41.719	35.4318	48.5564	51.6535	60.1434	55.5446	51.2068	46.5377	47.1899
					23	51.2557	40.9178	49.5639	56.4755	48.8425	63.0587	54.0789	41.9978	38.6	43.8905	55.9949	44.0562	42.6868	41.5713	55.7466	34.5196	47.5856	38.3845	38.7343	39.0177	42.5112	34.9984	35.7459	48.2451	47.3004	56.1394	52.5053	60.5286	58.383	56.2936
					24	44.5789	45.1444	43.9261	48.3702	41.8899	41.3253	43.0489	47.6327	53.71	51.4441	55.0078	55.4216	48.282	44.4349	53.5618	45.3687	49.6155	52.6427	56.4871	49.9722	51.3633	44.9431	63.6428	61.2162	57.4902	62.863	64.2899	57.0393	58.0752	69.017
					25	56.8894	64.4898	68.054	72.6985	65.9098	61.9036	62.1452	63.5478	55.8281	70.9465	63.7429	68.4524	68.8725	66.3	73.9322	63.3652	57.8077	65.3763	68.6945	62.2191	73.1287	64.7032	59.3934	68.3048	72.7235	83.1679	79.2451	82.4092	79.0484	76.2387
					26	52.3308	55.2523	63.3327	61.8707	54.9892	65.3123	52.8419	65.9699	67.6638	61.4658	55.6897	68.5833	62.4745	52.6575	69.9766	60.9856	57.2986	72.92	71.2111	69.6467	73.7916	62.6066	72.5576	72.971	66.6971	75.5994	79.0914	79.884	68.0675	63.9905
					27	64.8813	65.7632	61.6006	69.3146	69.3649	63.7568	67.8678	66.5183	68.1299	62.3763	66.4129	66.4635	61.6895	52.7075	64.6583	62.4893	60.1071	60.204	70.5086	72.5024	71.2671	66.5672	63.8914	70.0268	68.08	63.3612	74.5592	77.1708	62.2634	62.6751
					28	61.806	59.2058	63.9263	58.0376	62.1462	62.2205	66.6132	62.3116	65.2774	61.1105	57.6612	66.082	65.9006	57.2801	65.8379	62.0351	62.7531	68.5475	73.3533	68.9567	73.2595	66.4745	67.6042	74.7018	68.5257	77.5653	74.4397	72.2059	72.8048	70.0978
					29	61.7437	56.6569	62.9458	73.5472	60.7638	62.6081	68.0788	63.2388	67.2962	67.8512	66.672	67.37	66.4796	72.1239	54.0484	55.5187	63.3879	50.6294	70.341	64.8558	74.1282	59.0661	58.1262	75.192	59.0466	79.9003	66.2914	78.9355	62.3051	82.096
					30	56.6886	64.1041	60.0144	71.4201	59.3635	42.3012	66.2292	57.513	68.611	68.4899	62.6845	63.1872	62.4908	70.3149	60.1109	59.0278	63.6021	67.2284	66.8675	61.3414	53.6808	66.4459	46.0636	69.9012	59.0522	75.8868	70.1692	76.271	74.1746	73.4162
					31	54.8699	51.1004	44.1119	68.0705	54.6025	44.6005	61.907	47.3088	60.1194	62.6299	55.5043	51.1027	55.2531	74.4346	69.4191	53.5865	66.7322	46.9889	44.2209	57.7281	55.2563	51.5088	57.7811	53.9607	71.4126	60.4705	78.4132	75.446	68.5492	70.5385
					32	53.9112	50.1779	65.645	44.4728	58.7078	53.6838	51.6888	63.8914	49.1397	55.3054	56.1259	58.1135	49.8184	69.9655	55.8422	67.9882	48.3702	69.3346	78.2007	55.5593	75.8574	51.6002	72.7875	68.4866	51.4976	51.981	73.0438	63.8812	58.6869	58.7575
					33	54.5499	55.9142	47.0114	45.4234	54.1156	68.1408	43.3717	74.3774	42.9551	63.9708	62.5744	44.6572	63.2873	63.5985	56.8118	62.6392	50.1151	56.7739	68.2602	58.1174	75.3799	55.209	52.3591	60.2452	76.3896	77.0021	63.8989	51.6357	70.7237	52.4159
					34	59.5597	56.5719	52.4508	63.7534	57.6713	46.6958	65.8026	52.8338	57.5502	54.0841	58.3387	55.7851	43.8298	50.4158	61.6971	55.162	62.2799	61.4812	45.9984	56.4436	74.4051	57.9915	63.1246	61.4869	63.7697	56.0297	61.587	71.893	57.769	74.5471
					35	53.681	44.5832	60.305	48.9001	54.1168	42.2104	61.2975	43.7442	47.3081	58.9402	54.8972	52.4179	47.1986	63.0999	53.4794	44.8406	54.6875	59.9104	46.483	58.5592	67.616	58.1022	62.762	66.6051	56.6036	53.2993	71.5978	73.0425	65.4452	72.8645
					36	62.223	56.082	45.2649	58.3905	55.6101	45.9566	55.3709	60.7925	49.9559	55.1428	61.8422	50.9094	49.4938	59.7034	55.0973	60.996	47.4138	57.94	72.5772	53.5514	57.079	47.6938	51.5642	48.1321	57.6059	64.3706	62.4563	64.2699	62.5995	51.8399
					37	53.1225	40.1427	50.4198	50.1943	44.2231	42.2806	54.1225	62.7471	57.4464	51.3911	58.2298	54.7236	62.6511	47.7836	55.8327	41.4779	41.4053	46.1089	53.8198	49.5781	64.2355	48.943	68.6201	49.512	49.0654	70.6824	61.4064	53.1727	49.4765	48.4416
					38	42.3823	38.3674	40.4592	42.5833	39.3328	53.3557	45.4488	43.5388	41.6727	44.0805	50.892	40.4725	42.6849	47.6717	45.4084	60.2924	48.8485	54.4481	41.3234	40.7428	51.3395	43.8976	48.7052	60.9696	58.0499	54.5454	51.2535	48.7143	52.8871	70.9308
					39	45.3714	41.2309	42.4933	38.9374	39.3426	41.4971	52.7562	45.6222	54.9123	46.664	56.9415	48.6021	52.8606	45.9543	51.7167	43.867	42.6278	45.0448	60.284	51.254	48.0848	38.1385	43.5527	47.6467	51.0646	64.4397	52.5062	67.4736	58.1298	52.1465
					40	38.9101	47.6621	40.9714	57.8095	49.0259	58.5516	46.6331	38.8794	38.0686	44.6466	50.9547	44.2273	46.2245	56.8898	45.2885	51.4256	37.5337	44.5552	49.6434	40.4743	59.5492	36.7911	54.3024	61.3154	50.9476	51.9354	61.3731	64.0105	49.7801	50.4383
					41	46.0269	37.7666	51.4856	41.8216	39.1893	42.0217	41.8585	50.3583	41.6347	45.0015	51.1595	40.2476	43.1029	47.2253	46.3585	47.1247	39.7446	47.7936	42.8357	44.9495	43.5626	45.2644	41.5045	48.7824	46.2183	54.6416	50.2927	48.7478	56.9814	65.4458
					42	51.1466	37.5277	37.7254	40.2343	36.6464	37.8042	41.6753	48.9622	54.5626	57.8872	45.1238	49.8399	51.6757	43.6675	58.7846	37.7992	39.7398	44.6896	47.4783	36.8938	43.2108	35.4944	54.4797	51.9432	55.3674	46.2443	62.5487	51.094	54.3453	48.6353
					43	40.1642	50.817	37.6971	39.18	46.0246	51.1691	57.8473	38.5346	37.2695	49.1705	53.0897	38.6504	43.7586	44.6915	46.9594	45.8776	45.7212	40.5279	43.2307	43.7936	60.8873	45.8411	39.8611	50.0743	57.5957	62.2012	47.8168	62.2344	46.6718	53.1183
					44	39.9752	46.9183	47.2675	51.7878	35.4806	37.063	40.5469	40.8339	39.4593	43.8423	53.8591	41.6929	44.8119	44.4544	50.1737	36.0015	40.1653	48.7757	39.0939	50.727	41.669	35.6315	46.2402	62.4538	46.6438	46.2394	51.4713	48.1384	57.2385	45.7847
					45	47.0454	36.3915	40.6791	40.7107	34.6372	44.2922	39.4367	44.3183	37.7012	54.9946	56.6959	50.6207	56.3983	54.9723	56.4484	44.5669	36.1596	43.7091	65.2585	38.7473	42.5006	35.1751	55.8655	53.5855	54.9264	75.7985	64.0922	68.4805	60.6426	66.5459
					46	41.0887	39.8305	42.169	40.9751	38.4342	61.1317	47.3562	53.62	53.2352	50.443	47.2278	38.6317	46.5732	60.8734	53.8729	39.1846	47.3146	45.7013	46.2207	49.2161	51.012	45.4326	41.1249	54.4705	46.2036	82.2325	53.2481	65.288	60.4895	64.7819
					47	44.3808	40.4656	54.6452	53.1027	43.6035	38.0945	40.2948	37.0297	37.0565	45.9524	58.5553	52.0137	48.1734	43.3647	50.852	36.9985	40.5403	46.878	38.0862	41.7076	63.256	45.2745	46.9016	80.1709	53.0942	55.2424	55.2933	53.4547	58.2417	77.6594
					48	46.8622	51.988	44.964	46.0464	44.7175	50.2446	55.3642	47.0101	45.0691	53.1114	59.9389	47.524	45.5372	52.8311	50.7246	48.8855	50.723	53.5055	58.7381	60.8275	51.9303	44.4323	42.8611	59.9904	54.4571	76.8628	57.1715	62.3135	56.5979	63.9575
					49	68.5607	73.1341	72.2995	76.2211	67.5659	74.43	72.6708	73.1431	73.3558	72.5524	72.8169	71.9131	58.406	71.3559	78.1512	55.0114	69.4169	72.5743	74.9479	74.4275	81.3324	68.6076	74.0713	66.9016	81.6008	88.783	81.8821	83.1849	78.608	86.1484
					50	72.991	76.5653	74.9582	82.8715	73.5983	77.334	74.6316	77.1507	74.9348	80.8494	71.8437	78.6029	60.469	74.4247	79.3282	63.2673	72.924	78.8263	87.1226	79.9145	84.5792	76.8918	79.1614	82.3013	87.1166	90.41	83.5365	92.4881	88.0493	99.89
					51	78.8081	81.2562	72.9982	87.7357	75.0322	77.3421	77.7259	80.1102	77.2511	80.8941	73.9941	81.5092	60.1206	71.6978	82.6023	65.6119	74.1357	83.7773	94.4803	77.554	86.0206	81.6245	84.412	89.9556	88.433	91.7743	83.1779	89.3568	87.1383	98.703
					52	83.6707	82.6218	76.5052	88.1875	70.9119	83.1937	77.6518	82.4374	78.8947	82.8057	70.1063	82.5133	58.5868	75.5787	82.5397	62.0498	79.2972	85.1864	93.7816	81.5884	86.6525	88	88.2864	91.7195	91.4639	92.8898	85.601	89.7464	96.2387	103.027
					53	85.4861	82.7008	77.0619	87.0842	75.2781	79.6768	77.8324	78.9475	76.7827	87.4193	74.0455	81.5867	68.8195	72.3296	81.2833	48.7463	81.1893	86.8717	92.5363	83.9192	78.8807	89.441	89.7746	74.4595	87.6146	85.3661	83.1356	92.4627	95.1991	102.975
					54	79.4786	85.6691	80.1288	89.1642	77.4477	75.3138	75.5353	70.5688	77.9744	88.0891	67.1607	86.1527	70.3079	67.0455	77.8539	55.1324	77.5016	83.1089	99.5113	81.6572	62.1738	85.6225	91.5315	87.9047	88.0294	80.6515	83.3628	86.2409	100.774	100.966
					55	79.7279	62.4045	75.8842	88.3778	75.8612	70.7365	68.0269	64.8812	71.8383	85.4657	50.0512	80.3077	73.0284	58.2319	72.2691	76.2382	77.0607	84.8054	97.9783	76.8094	73.0088	85.4235	91.5775	80.6311	89.1115	60.8388	81.8374	86.2189	101.347	66.9992
					56	73.318	46.3802	74.3442	82.5761	69.8957	66.3503	64.4927	47.9941	68.4921	80.4382	71.2632	82.9032	72.4616	74.1008	55.23	78.5082	71.7819	86.3079	94.9893	65.2332	81.8178	81.3552	88.647	62.2609	88.6295	48.9609	74.7723	84.6781	95.5638	104.793
					57	57.3591	60.9527	72.6365	79.018	65.1573	55.1015	48.5129	49.9427	54.3274	75.4136	59.854	74.9417	66.2736	68.7737	77.3153	76.8925	64.9031	85.1566	76.5461	52.441	81.4662	69.8142	91.7824	50.2812	87.7985	51.5938	70.6411	72.9091	66.5384	97.6915
					58	61.7721	46.8796	61.4539	53.783	53.7536	61.925	64.3131	82.5125	53.6483	71.765	55.9454	50.5591	60.796	53.8105	67.4391	74.718	45.7182	54.7254	47.5558	58.9531	78.61	47.0629	78.2694	53.9818	79.7055	86.457	52.8978	51.1088	60.0258	73.6342
					59	71.6606	51.8114	54.0453	52.6485	64.6293	53.8466	80.2272	83.1662	74.4064	51.6468	62.9285	44.4047	48.8125	54.1149	51.2323	62.593	46.2789	52.2198	58.3802	77.6733	57.5142	46.2547	59.3674	85.3496	50.2335	81.1859	60.2573	70.2809	61.8126	55.5798
					60	60.0839	58.2262	69.4744	80.3084	67.238	54.6661	70.2869	83.8123	74.2997	76.664	71.2967	68.2246	58.2011	70.6153	70.0075	50.6611	66.1412	77.0579	82.2988	55.3131	84.6576	69.6072	54.7455	71.0569	63.052	62.1047	79.4367	86.999	76.5643	56.773
					61	61.5304	47.1716	62.3242	62.543	56.6252	58.3754	52.0426	67.2654	53.7245	57.8695	49.45	55.7545	44.2069	51.2464	47.9781	61.0081	64.4546	75.2365	52.5138	65.9726	76.7223	69.0587	54.7301	53.5164	60.1346	51.0186	64.0857	82.3313	51.5682	74.3282
					62	51.2216	45.1593	50.3297	43.2273	45.9401	62.1097	54.756	49.1133	44.3968	45.465	54.8867	38.896	45.368	45.1767	47.1233	56.0627	49.2292	47.7702	48.5693	49.3409	51.9206	49.2111	66.5247	53.8376	49.1931	75.8041	48.7608	51.1989	53.2362	81.528
					63	48.3344	52.9703	47.844	45.583	40.9296	45.4786	45.3001	45.6955	43.4324	45.858	55.9963	41.439	42.2319	45.5005	47.5529	47.5671	42.6936	50.409	52.5873	44.3259	58.2261	45.6997	47.9449	52.3741	57.602	55.4917	52.2592	52.7314	59.878	54.8352
					64	46.0004	40.3817	44.4345	46.579	39.937	42.3846	45.4598	43.2068	49.1065	45.6573	46.6988	44.9824	55.5261	58.3368	49.0784	48.8063	42.4132	51.9575	42.4719	50.0339	51.2395	48.27	46.2604	53.1459	47.8715	48.5087	51.7806	48.8248	49.8739	56.1476
					65	48.3664	42.2801	45.987	41.6336	47.0313	56.6822	53.6669	60.1771	39.4341	54.5284	48.026	43.7295	41.9573	45.3632	58.5033	49.6346	52.9314	47.3151	52.7361	41.1017	45.4862	43.6659	59.8299	49.4395	51.6702	53.6664	56.4289	59.0518	49.471	66.8142
					66	40.8609	41.1916	42.5203	45.2541	35.1639	41.1185	46.1464	44.0764	48.6475	41.3119	56.7767	40.146	42.6645	47.9272	46.6897	40.6187	49.4745	43.6501	45.6138	47.3937	57.4749	46.5336	43.9193	51.895	56.9218	55.4787	48.6913	49.259	60.2486	53.4561
					67	40.907	56.9038	45.5487	50.8038	39.6851	42.112	42.4622	51.2739	41.817	42.0642	45.2877	39.592	56.5288	56.4149	56.088	39.2702	43.0442	40.1852	40.0929	41.2905	47.5937	49.7	43.5072	51.6777	47.8373	47.0278	59.5336	48.0099	51.1755	51.4427
					68	44.9843	39.3851	43.8384	38.6934	36.4563	56.2591	46.6885	41.1085	39.475	52.6623	56.6908	48.9176	41.5139	43.6652	43.1838	48.54	39.0776	43.0626	38.9409	39.8684	45.6413	43.2338	45.5406	54.903	50.3618	51.1189	49.3487	49.0539	51.1307	63.2068
					69	38.2933	35.5643	37.2407	37.5171	39.6235	38.5829	39.428	52.2992	47.0088	40.9207	44.7845	41.326	44.8823	50.1894	59.139	36.574	42.1194	43.4219	66.5255	37.019	45.8758	49.6495	40.9869	45.1268	60.867	50.7563	48.3759	46.1973	54.1986	51.5181
					70	35.2556	45.6191	42.7442	40.4571	36.34	55.1989	51.5897	47.5607	38.8833	41.1211	44.3839	37.807	42.6404	42.2887	43.3214	43.3665	37.7187	53.3346	39.1598	38.6053	56.1718	44.3945	55.3146	55.0409	45.3803	55.2818	53.4176	52.6887	50.2685	52.0802
					71	45.4125	36.5407	34.9229	44.2488	34.8227	58.0198	48.1743	40.0293	51.8944	42.5851	62.8184	56.9497	43.4568	57.3329	46.9059	36.9685	39.5604	40.0233	43.9029	54.2304	41.5865	47.1387	39.9125	44.6153	50.3964	59.9102	47.7482	59.1807	54.9117	54.6277
					72	41.7762	42.7694	40.8542	42.2861	40.6906	50.7278	47.0705	48.269	43.7634	48.2833	56.3598	46.2193	46.9103	48.9413	53.9113	45.1388	44.5609	43.4256	52.1853	41.957	57.7528	46.0313	51.4818	57.9399	62.286	62.6909	57.7481	49.7451	64.3918	66.2328
					73	72.1411	78.9127	68.7364	72.0379	62.4046	76.6509	78.2009	81.783	71.4368	78.2081	70.1632	73.4045	64.4887	72.9537	77.6128	67.0944	71.2132	75.7418	74.1342	70.9767	81.8038	81.4581	80.2675	88.5439	82.5494	91.6369	85.9375	88.2889	93.6669	97.4678
					74	74.206	89.3101	74.1249	76.3645	65.7363	81.105	82.5205	86.3984	62.1057	77.6833	61.3779	76.7287	61.8345	71.3912	75.0436	62.4476	77.4332	79.1129	83.343	77.7989	87.7357	80.5791	88.2203	84.8703	80.2236	90.3598	85.8689	90.4816	91.3735	98.8248
					75	86.0533	86.9628	77.0094	56.2706	70.5678	81.5446	82.7946	83.7524	75.0822	74.0477	68.5896	77.9729	55.1608	74.7933	60.1752	63.4346	80.2621	61.6567	87.5815	81.5803	87.0315	86.0875	93.7298	85.5413	84.7433	94.5503	85.64	80.572	96.0564	103.063
					76	88.4062	93.9695	74.0067	78.4912	70.5524	77.2346	84.4239	89.9753	78.6482	79.8727	53.1237	79.6274	65.6135	74.7221	79.1668	65.312	79.5039	65.0445	87.9139	81.7588	84.0262	86.0246	96.4558	88.1008	85.1837	93.0532	88.9805	76.1967	97.9831	104.306
					77	90.7888	94.6081	77.7887	79.852	77.3455	69.7288	87.8485	87.9909	82.2927	80.2882	66.5412	69.346	57.7118	67.083	79.2273	69.6501	84.7737	70.6649	84.558	83.8867	83.5253	84.6603	100.404	92.2558	66.5367	97.055	88.9305	86.2233	93.5198	100.935
					78	85.2524	92.3252	74.1576	80.4653	72.4454	54.9763	82.4302	94.5654	79.9896	81.7671	74.9807	70.4236	60.54	53.2657	66.7908	66.814	80.9255	59.9135	88.5475	75.1541	75.3891	89.6784	101.851	82.7323	70.8203	90.4385	89.8792	85.8565	71.1101	104.677
					79	85.4941	83.9746	68.5684	73.5387	69.3185	51.1078	70.0994	82.7204	73.1877	88.2662	59.5357	74.5752	70.2098	72.7942	64.9922	77.2203	80.9863	76.7824	86.1392	69.9818	53.4878	91.7523	97.6036	73.0678	87.443	67.9925	87.777	83.1581	66.2689	101.688
					80	82.0826	91.4348	48.0075	48.3692	60.1974	77.0215	49.4794	58.4894	66.0303	90.4695	60.5722	75.355	70.9713	69.9387	66.6041	75.8981	79.901	72.6827	82.4517	49.1379	85.2569	89.7422	98.0563	48.6286	81.9832	54.499	81.741	78.6827	90.723	91.4882
					81	59.2297	75.003	57.6141	66.9267	48.9233	55.7494	64.9354	45.3868	43.1503	94.4046	66.1363	50.1423	67.7217	47.5823	61.8699	71.2839	86.7111	60.3133	80.6217	54.1109	86.3429	68.7007	90.7001	65.4258	73.806	67.6923	78.5762	51.8645	83.2129	77.0126
					82	61.2014	54.9507	75.0007	81.9116	66.4568	48.8642	81.9872	59.28	47.3543	89.4652	57.489	45.847	51.8021	55.8054	74.5344	72.3424	77.9198	44.5349	45.8031	82.1598	85.8618	51.5759	87.5614	84.5172	48.7545	92.7177	59.0498	63.6768	63.7608	55.2907
					83	71.6255	71.8896	65.5711	62.7691	70.2508	67.5334	70.0383	81.4322	77.0969	66.8628	57.5388	68.7216	59.3085	77.6484	55.296	71.04	71.9203	71.2825	51.1422	74.0209	86.4497	81.0771	65.7206	67.3066	69.7542	76.5094	63.2156	89.7416	61.2796	55.4199
					84	52.6938	71.9154	54.3924	75.0538	58.2098	60.8801	52.591	73.2257	74.258	52.5797	62.0249	51.121	58.197	66.2758	65.409	68.7188	56.1678	69.9318	84.6578	53.8173	82.0848	82.3963	59.9687	51.4541	83.0281	51.1625	82.5896	89.4302	79.8233	64.8179

## Sheet: Extended_Data_Fig5C_right
						C57BL/6J															C57BL/6JCox7a2l															C57BL/6J wheel
					day	44.1162	41.6683	42.7102	47.2296	41.2639	45.0064	45.7844	45.7645	45.1464	48.3998	51.8384	45.8169	48.382	47.708	50.8665	42.9832	42.9396	44.8681	47.6778	45.999	49.9307	41.5091	47.4812	54.626	51.7959	60.336	55.891	56.9031	54.4514	57.1678	45.2453	43.8281	44.8824	44.9022	41.1038	50.5875	47.7321	49.1729	45.132	46.5272	51.8466	44.6466	45.6573	49.3653
					night	59.5715	58.5432	58.0355	61.6545	59.0009	52.817	58.3357	59.7052	56.4476	62.1576	59.5726	58.6892	58.6255	62.422	62.8987	63.1325	57.9184	60.8753	63.7393	61.7228	66.1653	57.7706	58.8465	66.1284	64.9999	68.1224	70.1467	71.1345	66.7296	69.5494	74.2538	74.7441	69.8653	75.0011	67.8657	68.013	72.469	74.9861	70.2849	78.6633	64.9741	70.7035	62.4935	67.3472
[truncated: 16 more columns]

## Sheet: Figure_S5D_left
Time (h)	C57BL/6J															C57BL/6JCox7a2l
1	55.6792	57.8965	55.7638	52.1374	48.5995	53.9572	44.6914	44.4506	52.2269	53.6002	57.1841	51.3208	54.5776	57.1191	61.8944	50.939	49.5369	58.9793	56.4304	54.0421	46.5671	55.8995	57.1736	59.6026	70.0593	76.5886	69.6512	74.6047	67.4385	81.6084
2	50.3399	50.5675	53.6887	49.878	54.2898	37.1128	47.3011	47.6626	37.4239	45.3656	52.7796	47.7622	50.0058	50.0003	53.2335	51.482	52.4119	61.8548	53.4005	56.3396	52.4301	54.1879	58.4464	60.3056	63.9835	57.021	67.2429	77.2031	66.7205	77.3907
3	48.9807	56.428	53.5217	51.8703	53.8114	42.733	35.2976	43.0335	54.896	48.6591	42.7267	43.3999	43.3482	39.0988	59.4572	58.329	49.044	59.6138	62.475	61.9009	33.951	44.2049	32.6891	54.4164	65.2284	74.4774	62.659	66.652	64.6737	72.7943
4	50.5995	48.5653	47.867	53.8775	59.6465	37.8918	46.0815	37.7856	64.2462	49.9003	43.8155	42.5608	46.1393	52.5668	51.1101	63.2953	56.8105	56.6363	61.0152	67.6288	59.28	34.6363	53.3352	66.2952	67.446	62.9043	67.4157	44.8872	59.8621	66.0502
5	61.1253	53.6297	48.9211	62.824	52.8553	34.0774	52.4706	42.8685	59.9161	61.8619	58.6442	51.9852	62.5237	65.9915	56.0064	67.0713	55.9638	70.7859	72.4017	67.8314	62.8749	52.6484	69.167	68.2238	50.0633	75.624	72.5547	73.0825	75.2051	81.4766
6	58.4608	45.6626	43.5188	64.1998	55.3695	41.0348	59.6625	53.6748	47.5615	62.0788	47.0829	36.7886	50.6625	66.9027	63.3027	71.0401	49.6922	65.5155	52.1296	65.7502	34.6073	56.105	58.0862	70.0919	69.1134	70.58	78.5479	77.4135	75.842	74.7787
7	54.6076	45.4756	42.8366	44.1532	44.6054	32.8018	41.0301	53.142	45.7943	59.1796	36.5615	55.3122	61.8869	62.9059	60.3256	65.3725	46.7601	61.4143	66.6181	59.015	49.7624	43.5227	33.1004	47.6555	66.4624	54.1963	74.4436	74.4677	70.642	59.6295
8	48.8455	42.3897	41.5481	54.2347	46.7708	33.8194	33.8281	65.5629	43.6693	36.5285	40.5912	54.8537	47.0149	60.3048	48.1929	68.734	59.1257	50.7719	63.2784	49.5186	69.3342	34.3742	38.4273	53.4084	65.0926	72.6036	69.6343	69.0252	68.0172	62.0637
9	54.9392	35.9791	32.2086	51.0649	40.2714	30.5554	34.1313	59.3771	41.8511	41.9681	60.2776	39.4815	57.849	44.8454	51.4268	60.5285	59.7514	47.4154	45.4319	47.3035	69.8181	39.5436	61.9252	66.1987	44.4554	58.0899	56.1194	50.6827	46.8398	72.6395
10	49.5099	53.569	46.379	45.8659	49.2921	39.7402	57.5705	46.6909	54.215	49.6344	49.9819	36.0069	43.2354	38.324	61.0076	57.1324	51.5059	46.5884	68.2803	51.3724	65.3141	55.4622	41.032	63.2299	40.6075	46.2943	48.438	44.3052	52.3551	50.3176
11	53.7953	34.6526	34.8694	48.1549	53.1904	29.8693	50.4734	42.9964	34.2583	56.8967	39.4684	31.1656	40.4386	49.3078	46.2712	53.5794	39.021	35.7386	50.2993	46.8933	63.4228	34.8365	41.8686	44.9517	53.8854	44.3924	66.2068	46.0338	53.9971	50.2611
12	51.7648	45.807	34.8657	55.806	44.0776	37.4176	37.8433	40.6387	37.0441	42.0558	50.0755	53.8002	42.0995	45.6967	51.4172	53.1157	34.2505	37.2861	38.4694	58.7816	42.8452	38.3118	30.6896	59.1972	43.7598	52.8819	54.0455	51.8278	51.6806	49.7078
13	47.8488	35.9893	35.0183	49.6028	43.8932	32.8339	54.9325	41.6075	44.7337	35.7865	43.2967	38.7152	36.386	41.9294	47.9364	40.2616	37.5566	38.329	42.9359	52.0536	46.3737	53.3495	42.66	52.5596	34.5561	51.9087	57.9358	65.2976	55.3477	43.0639
14	37.3598	29.5333	28.1586	44.9509	31.2419	26.14	36.4437	59.2932	32.412	31.9125	33.637	31.4906	37.0846	33.4808	38.5914	29.756	30.6188	34.2264	33.6718	37.7784	56.6863	31.6106	30.7775	34.504	39.1194	51.5709	43.6265	53.5224	39.0348	38.3519
15	39.3285	29.4254	26.779	32.7099	30.7572	28.7461	38.6832	38.399	32.3211	42.9215	36.4273	44.7861	35.3351	43.5139	41.4394	36.1828	32.6193	34.1149	30.0093	45.265	36.7432	30.1915	30.5953	35.0508	34.1279	63.4266	46.3231	44.6266	45.9658	53.9165
16	34.7305	28.4149	30.7386	39.4159	33.3923	24.5872	35.1307	32.9271	47.8423	35.1474	46.2942	35.4109	43.3902	30.8724	41.3632	29.9122	32.8463	31.9174	38.0603	37.6555	34.3266	29.315	29.4139	36.6026	53.2327	42.4525	43.1481	45.0419	38.401	36.8478
17	34.3468	37.0041	28.0006	64.1627	31.2162	27.1898	35.4434	38.6801	39.2299	39.9413	34.2115	34.5379	33.661	30.6584	36.9509	27.1861	28.0345	27.5473	44.5522	31.527	41.1556	37.4835	54.6569	43.1725	43.7181	40.2295	37.365	40.2184	37.5946	38.7864
18	30.6113	36.3753	31.4306	41.1554	36.065	27.4858	29.6243	33.6325	34.8241	30.8462	34.9811	35.6764	32.1237	34.4413	39.1999	32.0268	34.0667	28.9871	33.9346	45.9894	30.7006	27.3957	37.5254	47.491	37.1009	43.3095	57.1405	54.4492	51.3944	40.3002
19	34.6178	31.3513	27.2234	36.7866	29.0022	43.6934	27.93	32.0968	31.1975	30.2639	42.9571	28.6379	42.3685	31.2576	44.9424	28.092	28.4011	29.229	38.0731	38.4401	31.042	30.7922	29.1575	37.0128	45.7879	57.0088	42.1204	43.6458	46.6322	35.9976
20	33.887	34.7351	29.856	32.7344	29.3573	38.2861	48.5667	48.5028	44.9587	43.5613	34.8204	28.9466	36.7053	30.7827	39.7664	31.8077	33.7976	36.6317	35.8714	36.2743	40.5324	26.2143	34.4543	43.598	46.1987	44.6397	50.8193	37.0606	39.7599	46.4387
21	29.1698	29.0119	33.4794	50.5598	32.3157	26.2201	36.182	36.1963	54.736	40.5286	32.8347	39.4133	30.9908	35.7887	46.5427	28.9762	29.2284	29.2995	35.59	40.2554	52.9969	27.1103	55.0145	54.6288	36.1138	40.0791	49.4481	43.1179	49.4346	51.0654
22	34.5546	30.5306	28.2197	27.6226	30.5886	37.3238	30.0051	32.1662	36.8211	35.8168	38.2258	33.7924	34.8108	45.3631	40.2664	28.2565	31.5798	34.3282	54.4021	40.7	36.0291	32.2436	32.9125	39.9358	39.2428	50.2749	52.9767	41.0787	41.7428	38.433
23	43.9925	34.6924	37.8228	47.7456	44.493	54.1412	48.1036	36.9314	38.3761	34.1556	43.5889	32.3453	31.5789	31.9705	51.3047	26.2653	39.38	31.1228	38.5203	36.1987	38.7532	27.4252	32.0057	39.2627	35.6471	46.7016	49.1184	47.6355	53.7105	49.5594
24	38.5881	36.5763	33.5997	42.6506	38.7151	35.509	38.621	41.9753	51.7574	38.3374	50.381	45.5047	37.3913	34.8064	50.0218	34.3889	40.2619	43.7494	56.1526	50.5685	46.2657	35.0521	57.7986	54.5028	49.697	53.7588	61.2235	43.8762	51.9601	62.9363
25	48.696	56.7166	57.4759	63.2128	64.2397	56.9528	58.7291	59.4877	53.7346	60.5056	58.8191	58.6964	53.4646	56.434	67.2756	48.0849	49.5472	61.654	69.6922	64.3866	67.713	59.9285	57.4977	65.2161	65.0185	78.2975	76.3973	71.9898	76.2524	71.6819
26	42.7905	51.7131	59.1867	53.663	55.3414	59.5735	52.0364	64.8965	66.1618	53.9313	52.7166	62.1385	59.0238	50.5403	66.8582	47.0443	48.9639	70.5108	71.1142	68.3335	69.1612	60.3819	69.9463	65.9578	63.2386	73.7594	78.9458	77.7472	69.0322	63.9067
27	55.0624	63.5275	59.09	61.314	70.6496	61.8981	66.2398	66.5647	67.4811	55.9326	63.9797	58.76	57.2606	47.8373	62.1373	57.0467	49.5825	59.5764	71.6369	70.4637	66.9969	65.0681	61.0239	65.5216	65.3906	61.9095	73.057	73.6971	63.6667	62.7332
28	52.3144	55.9903	61.8908	51.8609	63.0554	60.4228	62.6657	62.6552	64.0144	55.4017	54.4646	60.9115	64.2254	50.784	63.1199	58.3338	56.9136	68.5166	73.0139	68.868	69.3888	65.2286	64.9963	71.6783	67.0156	76.0539	74.7111	64.8678	72.8933	70.3877
29	50.0631	51.2908	61.4959	69.8688	62.4971	58.4752	65.0372	62.6515	67.0703	60.9854	63.4854	63.4223	66.4881	66.5256	54.08	52.7543	58.1563	51.7955	69.9711	64.5335	69.2808	56.2477	54.3783	72.4306	58.1301	77.4274	65.505	78.8982	63.6468	80.7089
30	47.9399	60.6049	58.8063	66.3881	60.2085	39.2097	63.8684	54.391	65.2842	62.2232	60.3183	59.0557	62.3714	68.7632	58.6547	57.3084	55.2689	68.5351	65.5445	60.8484	48.5237	61.6982	42.5783	67.4038	58.5332	73.14	67.5158	76.6823	75.3297	70.2135
31	43.3737	47.1182	41.95	64.6759	52.1147	41.7521	58.8701	42.9812	56.881	54.7941	53.1369	47.1762	53.4312	71.2484	65.3404	52.0426	62.9312	47.2299	38.096	56.3526	48.2836	47.0164	55.0575	47.666	67.5634	56.2886	75.3989	74.5525	67.7758	62.1292
32	44.4665	44.7574	63.8093	40.0215	53.3353	48.8666	44.902	57.9654	45.7013	44.1397	53.6008	53.9793	47.6614	67.322	50.8981	65.6569	44.6452	68.3859	75.1422	54.3171	67.1036	47.6067	67.9629	62.3302	49.747	45.7693	69.2442	59.9174	54.8921	54.3428
33	44.4802	50.6964	45.6338	38.3458	47.2415	63.7277	36.2011	68.3682	38.4004	53.1041	58.7559	38.0125	60.3123	62.941	49.3324	59.7613	41.8046	55.6331	65.2788	52.142	69.5223	53.4167	47.2975	56.9798	72.8561	72.6477	61.0332	45.3688	66.7332	50.5462
34	47.8683	52.9238	52.3037	56.5954	48.2213	42.6992	60.1604	47.245	52.6641	42.7428	54.8086	47.9562	38.5611	47.9399	58.744	52.026	53.7469	62.6429	40.3848	46.48	70.1795	56.3531	56.6948	59.1936	61.8838	49.2711	54.0951	68.4651	51.4483	70.8461
35	43.3118	39.7378	56.9785	42.7314	43.4224	39.2428	58.0005	37.3995	43.424	44.2199	51.6687	41.4351	39.4084	60.9829	49.2413	40.2534	48.1381	60.5028	39.0198	52.0878	63.6642	55.3268	57.6645	61.6928	54.8404	42.9471	63.9339	70.9786	61.457	70.0417
36	55.3104	51.6008	42.4244	51.7437	44.9743	39.3026	53.1072	51.6659	45.4385	44.3816	56.4082	39.8515	39.3309	55.9498	47.8879	56.1715	38.0797	57.7106	65.8238	45.4572	52.6667	43.1058	44.3506	40.451	53.677	55.2846	51.5819	60.2071	55.01	48.5388
37	49.4193	37.1629	44.9319	43.3377	33.8694	34.3578	51.4944	56.2543	55.8736	37.9655	53.4609	41.5171	51.941	43.8311	47.248	34.2099	32.553	45.4711	45.4717	39.7914	58.1581	41.485	59.2985	40.3133	43.1646	61.7835	48.8402	45.8392	38.2374	42.6063
38	39.9098	33.0295	34.0045	34.8713	29.6575	44.2287	39.8037	35.3225	38.5311	30.2595	45.7256	28.5489	35.7428	41.5769	36.3906	54.2215	37.5212	54.1609	32.4099	31.335	39.8322	34.2415	42.5926	53.7178	51.7457	45.3302	38.3873	40.6015	40.5426	64.9447
39	41.8527	34.5416	35.8311	30.4538	29.8784	32.3076	46.7311	36.1266	50.7434	32.0892	51.1562	34.992	43.7929	38.0934	41.9636	35.6196	31.7645	42.8806	51.3089	41.0892	36.2442	30.1421	35.4806	38.3453	40.4584	53.4813	40.3227	57.4477	45.5557	44.5253
40	34.9975	42.5968	35.1621	50.6635	39.0853	50.1662	43.9455	30.2562	31.9547	30.6537	44.7926	31.3884	37.4101	45.026	36.9528	41.3779	28.2165	40.9841	47.2486	32.249	48.2627	29.5672	47.7487	49.17	40.0059	43.3432	47.025	59.4247	38.8274	41.201
41	41.7831	33.927	47.0141	38.4268	30.0275	34.559	37.9652	40.9653	35.5237	31.0853	43.5257	28.8815	33.5321	36.471	37.5985	35.2796	31.2124	42.3238	38.7576	35.2109	32.2797	35.4573	33.452	41.2987	35.9253	43.6842	38.4206	40.1672	44.9256	57.0155
42	46.081	32.8776	36.0051	35.6795	28.704	30.2136	37.0365	43.6629	50.9979	42.9518	36.3825	36.2733	39.9893	33.6523	49.5388	26.7493	30.1582	37.5608	44.1423	29.1412	32.4747	27.4235	48.1677	43.0301	43.1342	36.2691	50.4904	40.3108	44.7595	40.3929
43	35.2521	43.8341	36.8597	31.924	36.1111	45.591	53.236	33.3193	36.3414	38.3472	42.1619	27.8795	33.6793	34.9238	38.6696	35.0724	35.4709	34.937	36.2933	34.9305	53.1801	39.397	33.8747	40.7965	50.2505	51.9957	39.3684	48.9359	37.1035	43.6677
44	34.3762	45.2873	45.4509	44.4143	28.0527	31.5816	36.9621	33.794	37.3703	32.1469	47.2094	31.2368	34.7177	34.9274	41.1546	29.5907	30.7757	41.5406	31.909	44.831	34.9289	30.6011	37.4697	56.2486	40.5607	38.9478	42.0692	36.4051	49.9268	37.8041
45	44.2476	37.2092	38.3103	31.8052	27.3337	36.8243	34.6874	36.2378	34.591	42.01	50.4946	38.3051	49.3224	45.4075	49.76	35.2228	27.6578	36.8993	59.0424	33.8763	34.6883	29.6794	51.8122	45.0148	45.2819	65.6723	60.6134	54.4765	52.3576	56.2497
46	38.9178	39.6413	39.7765	31.7218	30.6751	56.9371	42.0547	49.1935	51.7491	44.6212	39.3965	31.0346	39.4339	57.6405	47.8656	31.3644	38.9171	39.0777	41.9101	43.4386	41.9567	39.3532	36.859	41.8514	36.2265	72.0203	49.2011	58.9131	56.6369	59.85
47	41.509	40.0057	48.3792	42.5044	35.5396	37.0672	37.0825	33.9394	36.8911	39.4533	51.5205	43.8846	41.015	42.4077	48.2739	28.6131	35.2482	41.1023	31.5011	35.0008	57.9518	45.1851	41.7005	66.5605	45.0568	47.9352	49.7194	45.4274	54.4946	69.9839
48	45.7731	48.8208	42.3026	36.5377	35.7786	50.023	53.8	43.4188	45.5245	41.0824	53.7143	43.009	37.0235	51.5603	49.1671	38.0093	46.7843	45.4214	52.3658	55.9161	47.852	45.2232	41.6926	54.3403	45.6193	68.2753	54.1121	54.7999	52.2742	62.8978
49	63.8358	68.0125	60.5661	58.6971	53.874	71.7418	67.5126	61.8522	65.6436	63.075	69.8722	58.1627	47.8503	68.9964	71.0484	40.2664	57.6205	57.9168	68.2243	66.1218	64.1106	66.2326	61.0578	62.0744	65.8917	83.2548	81.1544	77.3401	77.1322	83.6853
50	62.547	72.2227	60.5235	62.4297	59.4734	73.3941	71.0885	68.5834	64.8439	70.5645	68.0753	59.8067	56.7298	70.3966	71.9645	55.2842	60.5177	61.5591	76.3782	68.5617	73.2151	71.2661	67.3048	70.6318	72.9418	83.176	82.534	86.66	80.5969	90.8221
51	69.0982	74.3769	58.9257	72.118	61.2579	70.457	74.0712	75.6542	74.0414	69.365	69.936	66.5474	60.7541	69.8277	74.2121	57.5354	62.1942	73.7458	84.7429	66.273	78.1017	73.8889	73.8385	79.1882	77.0643	86.059	81.5155	85.2818	82.7322	90.1247
52	70.3106	70.7513	60.7154	75.7865	58.0724	78.2576	74.2286	78.3226	75.9592	67.2318	64.5534	67.6563	59.2373	72.4861	73.5002	54.8918	70.0634	77.542	85.8363	75.9955	79.1625	80.1284	77.5661	81.5562	80.5197	87.4759	82.7383	87.1266	90.2532	95.5865
53	72.9711	68.4363	65.4237	77.8518	64.2489	77.3212	74.841	76.1885	74.7075	71.8257	68.6798	66.4335	69.5819	70.8945	76.5616	44.7835	74.3514	81.1709	87.3342	82.4978	73.5711	82.0095	81.3657	66.7959	78.1555	82.6493	82.5525	89.6708	84.4033	94.7058
54	71.3797	72.7383	72.9301	81.184	74.3461	74.1423	73.1919	68.3911	77.219	71.131	62.302	75.7893	66.5518	65.6291	75.6363	54.0823	73.0771	79.0703	93.9537	82.6939	54.9936	78.9365	83.9231	81.2366	82.5319	78.4587	81.2711	84.1953	91.4522	93.9856
55	74.2484	51.8361	70.0419	78.53	73.7318	69.5926	66.2606	59.6595	70.3875	72.049	43.9187	69.3669	66.2852	55.2527	67.715	73.2257	73.9371	79.0864	94.8074	77.1599	68.4346	81.8551	86.1342	75.6464	83.8639	58.277	79.4696	81.4146	93.8014	65.5227
56	70.5544	37.9507	69.5239	76.1559	66.1363	64.6601	59.7384	41.3769	64.746	68.204	65.084	71.7813	68.0524	72.091	53.6811	75.0512	69.9843	82.094	90.5951	63.7178	77.6563	79.1046	83.1286	54.7598	82.1056	43.9127	70.1823	81.2213	89.2988	101.467
57	51.3791	46.9274	69.3425	73.3128	61.069	49.8162	41.7933	44.7292	47.9843	63.485	54.2082	62.6803	61.2398	66.3855	75.3888	73.6886	63.5507	80.3723	70.446	48.456	76.2719	68.5336	87.0265	41.1506	80.9403	44.5285	64.1287	68.2314	62.5914	91.9044
58	53.7485	36.2193	57.8655	48.7287	48.3284	56.7826	59.3452	77.3166	48.9567	53.027	47.4287	39.0606	55.4996	51.9938	63.088	71.9127	43.4105	47.0052	40.0152	54.162	71.8582	46.1945	74.2068	44.3212	73.5557	75.8524	46.3125	42.9451	52.9754	68.6917
59	63.5601	40.7302	52.1602	47.7734	62.6196	48.4207	77.4438	79.5312	68.8685	36.6521	55.6006	34.1263	42.1495	51.7924	44.3748	60.2699	42.6423	44.4254	51.2455	74.9716	47.6562	44.2014	51.7259	78.2634	47.7478	73.0625	52.7493	59.1693	59.2106	50.8604
60	48.9923	44.2646	63.5483	72.0131	66.68	50.593	65.3668	79.4817	70.7977	56.8377	66.7399	52.082	52.7764	67.8747	60.5941	49.4177	60.152	70.2364	73.3989	52.2183	74.9541	67.0069	45.1908	64.5143	58.0338	56.3405	74.978	80.218	71.0459	50.3361
61	49.2921	36.088	49.9697	53.1438	53.6848	54.5927	45.4239	61.616	47.334	43.649	45.257	43.3702	36.9652	48.0381	38.1332	58.7889	58.3308	68.24	42.9261	59.7448	64.2866	65.1269	43.5803	45.8249	50.578	43.1372	59.092	69.9551	42.9583	63.8862
62	39.0789	34.2322	39.1045	33.5557	41.9804	57.7709	48.2669	40.2268	36.1278	32.0714	48.6214	27.7546	35.8272	40.3174	38.3229	52.3918	40.9999	38.9717	38.4188	42.9059	37.7144	41.2601	55.4695	44.8925	39.1966	67.341	42.4505	41.4535	42.4867	70.9953
63	37.2188	44.9233	38.8406	35.2239	36.2277	39.8934	37.811	36.9354	35.3084	31.404	47.2009	29.572	33.2214	38.8351	36.58	43.0248	33.7769	39.1412	41.8192	36.4812	42.5886	38.9478	34.8559	41.6182	44.4221	45.7144	42.17	42.3578	48.5187	44.1015
64	35.6335	34.193	34.6296	36.5881	35.3703	35.3029	36.2546	34.5385	40.3649	31.5323	41.806	32.3624	46.6403	51.8213	38.056	43.9924	33.0926	45.0553	33.2761	41.5835	36.9064	39.5229	34.1657	41.6159	35.9173	37.7322	40.1917	38.605	37.9959	43.7464
65	37.4898	35.0542	36.2034	31.2556	42.3299	49.0122	44.3295	52.3612	32.5712	38.144	42.7474	30.8707	34.2127	35.6916	48.9756	42.187	43.2446	38.8502	42.9932	34.5136	32.4268	33.6504	45.5298	38.0334	39.4749	41.8202	45.5445	47.1511	38.9307	54.4689
66	31.5586	32.9974	33.1673	34.2677	30.2995	36.0656	38.7037	38.0199	40.5281	28.3581	47.8972	28.4434	33.6932	37.8853	36.6945	32.8871	41.2888	38.6124	41.7024	40.2961	43.6336	37.5072	32.3355	40.5568	43.7062	47.0042	39.2898	39.3218	49.0663	42.4142
67	31.5972	51.7749	37.2915	40.5389	34.2231	38.2493	35.6376	46.1295	35.9326	29.8067	35.9441	28.421	45.3088	50.602	47.1959	29.9652	35.0448	33.1838	36.8406	34.3311	35.4527	40.9115	32.9355	41.9212	35.6308	38.0129	53.2866	38.1837	41.1735	40.4325
68	34.8992	34.9933	34.3617	28.9122	29.9741	53.4819	41.8181	38.1345	33.8865	39.8058	48.0504	36.682	34.0528	38.5195	37.2085	38.4856	30.7392	34.294	33.1246	33.4408	33.8241	34.4072	34.9757	46.1682	39.4982	40.6965	45.575	38.6714	42.4902	52.9832
69	29.4245	31.9515	29.5318	28.398	33.0473	37.4305	36.1752	47.4893	43.0606	31.1646	35.7704	31.0497	36.7363	44.5581	51.5646	29.6637	34.3961	35.3374	61.5157	31.5347	34.4863	41.2297	30.761	38.4588	49.493	40.4412	45.6151	37.2098	46.643	43.3892
70	27.8203	40.7313	35.1013	31.1446	30.5373	52.9142	46.8361	46.8451	34.3034	30.8703	35.2664	28.6823	37.2739	34.6801	36.6702	34.459	32.7406	48.2913	34.1083	32.0871	44.9715	42.9531	47.5496	49.4826	38.3647	44.9367	50.3567	41.6547	42.5776	42.3744
71	35.7205	32.478	26.343	37.3834	29.8143	54.406	42.895	39.6136	47.7913	31.223	52.1107	46.987	38.0633	47.4697	38.5015	28.5463	34.5091	36.5106	37.8329	48.8235	30.9585	43.3707	34.1728	40.8278	41.8437	54.7627	43.4125	52.1331	50.3443	43.6187
72	37.9093	37.8865	32.6902	36.3093	34.9106	49.3688	44.779	46.1732	42.7778	35.4533	49.5238	42.0719	40.2399	46.9665	46.8655	36.2739	41.1733	37.7821	44.8696	37.9078	45.0934	46.1965	43.1393	52.5376	52.5491	57.7551	51.5385	42.3447	58.7625	60.8489
73	65.5828	71.7625	55.3348	60.9047	52.1941	76.8923	73.5718	78.4302	69.4551	63.4533	67.1253	68.5943	59.076	67.8667	69.9085	54.59	65.5496	69.7858	67.7983	66.8111	71.1564	77.9635	72.5989	80.662	77.0624	87.0281	77.2782	82.9429	86.5769	89.1612
74	63.4795	75.4898	71.3249	69.3474	61.9213	79.5146	78.2931	80.4326	61.7322	65.3674	59.1497	70.8465	60.3466	65.7515	71.9914	56.2669	66.3446	72.8245	80.5191	73.7062	80.4454	74.0741	77.9399	78.3658	74.9609	85.8428	79.4645	86.0654	84.1466	89.2378
75	75.2249	70.9536	75.1365	51.5369	68.2582	81.1547	76.8103	76.4759	75.791	62.4253	66.2353	71.1362	53.9672	69.5578	59.2185	57.4644	69.3335	61.0168	84.4006	78.049	80.2458	80.446	86.3232	79.0438	80.2783	89.4284	80.0467	78.5907	89.0619	94.7572
76	76.2953	78.1943	73.1861	75.0472	71.2693	77.7457	78.8211	84.8906	78.0231	69.8531	52.8871	74.1788	64.6097	72.5516	77.3	62.6894	70.4777	65.304	86.0149	80.1833	78.4858	80.2107	88.1924	81.2149	81.8387	87.7051	82.8237	76.9351	92.0105	96.268
77	79.3665	81.8918	76.8315	74.7388	76.0685	69.7637	82.9278	83.8312	78.4883	69.3163	65.3515	62.9095	56.719	66.1679	77.7614	66.9911	78.4575	70.2181	83.8533	83.5152	78.6688	79.773	89.5944	85.3763	64.3471	91.884	86.2304	85.4853	90.5398	93.1254
78	75.874	83.1136	74.0416	75.4547	71.9057	54.93	76.4935	90.6006	79.3169	69.5657	73.0839	65.0942	61.2073	52.12	66.6313	63.3237	75.7214	60.3067	87.8138	75.6129	69.8909	85.3418	89.9889	78.2981	67.4906	86.4578	87.3183	84.3786	70.831	97.7601
79	79.357	76.3518	68.4509	70.4787	69.9898	51.1226	67.6864	79.0143	72.7501	73.0544	57.8342	68.1684	68.9435	72.8382	66.0898	72.7288	75.208	72.6446	84.9718	68.0386	50.0277	86.844	86.5916	69.4888	83.3725	66.0443	84.5655	82.6061	63.7072	94.3728
80	76.9263	83.1689	47.8531	45.4113	60.2135	74.9161	44.1109	55.5652	65.1693	72.8269	56.9972	69.4579	68.9503	69.4536	65.9758	71.7348	68.764	70.995	78.6322	44.3846	80.2505	87.0682	91.3038	42.7218	78.1121	51.0632	78.7012	77.7869	86.9589	87.3561
81	55.3525	68.72	56.4613	61.6047	49.4581	54.7446	58.7247	41.9447	40.1287	75.7398	61.0108	46.0352	64.5393	47.7516	60.7028	67.9091	76.8511	57.8337	76.6682	47.0086	81.8912	66.7805	84.4754	56.7524	70.5983	59.8002	74.3582	49.6976	77.385	72.3197
82	56.6833	53.0323	71.8331	75.9718	67.6185	44.2863	76.9687	54.8404	44.453	76.1121	46.2109	43.2013	48.2279	53.7905	70.5857	66.9993	70.983	38.5872	41.7371	74.0545	81.3425	48.5242	83.7165	76.7692	47.9672	83.5039	57.093	60.2482	58.3212	45.7263
83	64.3173	70.5575	64.8241	58.5272	69.0488	64.9162	66.8533	75.6925	75.4165	55.8109	49.7312	63.9361	57.0861	74.5753	50.9907	64.1019	67.0022	59.2285	45.9448	69.5602	81.781	77.7486	58.1099	62.3872	67.2395	72.8911	59.6726	87.461	56.6855	45.0344
84	43.4304	67.4866	52.7151	69.6791	58.3362	60.3131	49.9763	69.7452	73.7291	39.1876	53.3517	45.3982	53.7315	61.6044	60.0968	60.6738	52.3678	63.0856	76.214	50.9098	77.5627	77.5883	48.7497	44.3097	77.0088	46.1527	77.3425	86.1644	69.8493	53.1414

## Sheet: Extended_Data_Fig5D_right
	C57BL/6J															C57BL/6JCox7a2l															C57BL/6J wheel															C57BL/6JCox7a2l wheel
day	38.8814	35.9406	35.5981	40.1016	33.1563	36.9172	40.6027	39.3708	41.4709	36.7452	42.9665	35.2587	37.8928	38.766	43.4545	33.2684	33.5279	37.5768	41.4223	39.5632	42.059	33.9975	40.7134	45.3754	42.1655	50.5874	47.909	47.5967	46.1092	48.2015	35.6369	37.2753	35.6029	35.5601	36.0333	46.5407	41.5776	44.0069	39.1655	33.6235	44.183	33.8556	37.6863	42.9487	41.2307	39.2221	38.2781	41.1892	40.7856
night	50.5969	49.8875	49.8764	53.937	52.8367	44.2972	50.8416	52.2565	51.6399	51.6704	52.5563	48.993	51.7217	55.8472	56.5506	56.9626	50.4855	57.7206	59.7895	57.9437	58.8621	50.6296	52.3079	60.4208	59.9188	62.8521	66.5991	65.5649	63.8088	65.6165	66.0215	65.2162	64.565	67.2201	63.5883	65.645	68.1717	70.1063	67.442	64.84	60.2237	61.3521	59.338	64.9021	66.8757	61.4951	66.1901	66.5023	75.4811
[truncated: 11 more columns]
