# Supplementary material for: COX7A2L genetic variants determine cardiorespiratory fitness in mice and human
Source: Nat Metab. 2022 Oct 17;4(10):1336–51. doi: 10.1038/s42255-022-00655-0 (PMC9584823; doi:10.1038/s42255-022-00655-0)
Supplement: Source Data Extended Data Fig. 6 — Statistical Source Data. [file 42255_2022_655_MOESM14_ESM.xlsx]

## Sheet: Extended_Data_Fig6C
sedentary					2wk					4wk
2.17046	0.802737	1.79378	2.0392	1.79378	2.54559	2.805	2.83431	2.75681	3.30122	4.12102	3.75288	4.14968	4.17854	5.18017

## Sheet: Extended_Data_Fig6D
Liver
	C57BL/6J							C57BL/6J+Cox7a2l
sedentary	1.12975	0.909198	0.870148	1.1065	1.01115			1.20804	0.9544	0.764541	0.821311	0.778805
exercise	0.834702	1.14024	0.919763	0.817524	1.26225	0.997231		1.24775	0.710054	0.876201	0.862144	1.32501	0.93045	0.92616

## Sheet: Extended_Data_Fig6E
Pgc1a
	BL6						BL6+Cox7a2l
sedentary	0.874179	0.932602	1.12975	0.956608	1.13498		0.939089	1.74836	1.7524	1.28283	1.46679
exercise	1.2249	1.15082	0.880259	1.05653	0.976709	0.92189	1.67714	1.43329	1.58667	1.33731	1.58301	0.981232
Nrf1
	BL6						BL6+Cox7a2l
sedentary	0.681759	1.54114	1.17609	0.417737	1.93724		0.901667	2.57993	1.9917	1.59181	1.41487
exercise	1.67869	0.636103	0.975355	1.58813	1.10752	0.805152	0.957493	0.510742	1.32012	1.50247	2.13465	0.946495
Nrf2
	BL6						BL6+Cox7a2l
sedentary	0.943438	1.40704	1.24487	0.47063	1.2858		0.850274	1.93545	1.45666	1.00649	0.96549
exercise	1.17772	0.730016	0.896681	1.39732	0.778805	1.01819	1.03718	0.442168	1.18045	1.06142	1.03958	0.515008
Tfam
	BL6						BL6+Cox7a2l
sedentary	1.09531	1.29954	1.058	0.484533	1.37047		0.748116	1.57062	1.30255	1.02432	0.936056
exercise	1.20136	0.746389	1.10803	2.01577	0.966829	1.06535	1.15242	0.542615	1.03622	0.914676	0.83586	0.646774
